# Supplementary material for: The Mechanism behind Bacterial Lipoprotein Release: Phenol-Soluble Modulins Mediate Toll-Like Receptor 2 Activation via Extracellular Vesicle Release from Staphylococcus aureus
Source: mBio. 2018 Nov 20;9(6):e01851-18. doi: 10.1128/mBio.01851-18 (PMC6247081; doi:10.1128/mBio.01851-18)
Supplement: DATA SET S1 [file mbo006184185sd1.xlsx]

## Sheet: quantitative label free
Protein IDs	Protein Descriptions	Gene	Mol. weight [kDa]	LFQ intensity USA300 Wild type (1)	LFQ intensity USA300 Wild type (2)	LFQ intensity USA300 Wild type (3)	LFQ intensity USA300 Δα,β,hld (1)	LFQ intensity USA300 Δα,β,hld (2)	LFQ intensity USA300 Δα,β,hld (3)
A0A0H2XIJ3;A0A0E1VKW7	>tr|A0A0H2XIJ3|A0A0H2XIJ3_STAA3 Autolysin OS=Staphylococcus aureus (strain USA300) OX=367830 GN=atl PE=4 SV=1;>tr|A0A0E1VKW7|A0A0E1VKW7_STAA3 Mannosyl-glycoprotein endo-beta-N-acetylglucosaminidase OS=Staphylococcus aureus subsp. aureus USA300_TCH959 OX=45	atl SAUSA300_0955	137.42	2465800000	2749300000	2984300000	836600000	1626700000	1365900000
P0C827;P0C817	>sp|P0C827|PSMA4_STAAT Phenol-soluble modulin alpha 4 peptide OS=Staphylococcus aureus (strain USA300 / TCH1516) OX=451516 GN=psmA4 PE=3 SV=1;>sp|P0C817|PSMA4_STAA3 Phenol-soluble modulin alpha 4 peptide OS=Staphylococcus aureus (strain USA300) OX=367830 G	psmA4 USA300HOU_0454.1	2.1718	2168000000	2336000000	2774100000	0	0	0
P0C7Y0;A8Z0V1;P0C7Z2;A8Z0V0	>sp|P0C7Y0|PSMA1_STAA3 Phenol-soluble modulin alpha 1 peptide OS=Staphylococcus aureus (strain USA300) OX=367830 GN=psmA1 PE=1 SV=1;>sp|A8Z0V1|PSMA1_STAAT Phenol-soluble modulin alpha 1 peptide OS=Staphylococcus aureus (strain USA300 / TCH1516) OX=451516 G	psmA1 SAUSA300_0424.4	2.2598	967380000	927150000	865690000	324710	215770	187270
A0A0H2XI72;A0A0E1VL97	>tr|A0A0H2XI72|A0A0H2XI72_STAA3 Triacylglycerol lipase OS=Staphylococcus aureus (strain USA300) OX=367830 GN=SAUSA300_0320 PE=4 SV=1;>tr|A0A0E1VL97|A0A0E1VL97_STAA3 Triacylglycerol lipase OS=Staphylococcus aureus subsp. aureus USA300_TCH959 OX=450394 GN=HM	SAUSA300_0320	76.417	891310000	1218800000	863270000	2739100000	7383700000	3349400000
A0A0H2XG41;A0A0E1VM78	>tr|A0A0H2XG41|A0A0H2XG41_STAA3 Triacylglycerol lipase OS=Staphylococcus aureus (strain USA300) OX=367830 GN=lip PE=4 SV=1;>tr|A0A0E1VM78|A0A0E1VM78_STAA3 Gram-positive signal peptide protein, YSIRK family OS=Staphylococcus aureus subsp. aureus USA300_TCH9	HMPREF0776_0739	76.675	742950000	784350000	716510000	1224400000	5828000000	3364500000
A0A0H2XKN2	>tr|A0A0H2XKN2|A0A0H2XKN2_STAA3 Uncharacterized protein OS=Staphylococcus aureus (strain USA300) OX=367830 GN=SAUSA300_pUSA010004 PE=4 SV=1	SAUSA300_pUSA010004	21.27	654200000	828480000	843650000	969800000	1152800000	1384400000
A0A0H2XI01;A0A0E1VX01	>tr|A0A0H2XI01|A0A0H2XI01_STAA3 N-acetylmuramoyl-L-alanine amidase domain protein OS=Staphylococcus aureus (strain USA300) OX=367830 GN=SAUSA300_2579 PE=4 SV=1;>tr|A0A0E1VX01|A0A0E1VX01_STAA3 N-acetylmuramoyl-L-alanine amidase OS=Staphylococcus aureus subs	HMPREF0776_0713	69.222	647510000	617580000	592850000	80806000	45149000	70828000
A0A0H2XHZ7;A0A0E1VKC6	>tr|A0A0H2XHZ7|A0A0H2XHZ7_STAA3 Antibacterial protein OS=Staphylococcus aureus (strain USA300) OX=367830 GN=SAUSA300_1067 PE=4 SV=1;>tr|A0A0E1VKC6|A0A0E1VKC6_STAA3 Antibacterial protein 3 OS=Staphylococcus aureus subsp. aureus USA300_TCH959 OX=450394 GN=HM	SAUSA300_1067	4.4961	464510000	514900000	663470000	0	0	0
Q2FIL7;A8Z1A4;A0A0E1VTL2	>sp|Q2FIL7|ENO_STAA3 Enolase OS=Staphylococcus aureus (strain USA300) OX=367830 GN=eno PE=3 SV=1;>sp|A8Z1A4|ENO_STAAT Enolase OS=Staphylococcus aureus (strain USA300 / TCH1516) OX=451516 GN=eno PE=3 SV=1;>tr|A0A0E1VTL2|A0A0E1VTL2_STAA3 Enolase OS=Staphyloc	eno SAUSA300_0760	47.116	372970000	410880000	302390000	214190000	116110000	130720000
Q2FDM1;A0A0E1VPK4	>sp|Q2FDM1|ISAB_STAA3 Immunodominant staphylococcal antigen B OS=Staphylococcus aureus (strain USA300) OX=367830 GN=isaB PE=3 SV=1;>tr|A0A0E1VPK4|A0A0E1VPK4_STAA3 Putative immunodominant antigen B OS=Staphylococcus aureus subsp. aureus USA300_TCH959 OX=450	isaB SAUSA300_2573	19.37	217590000	216130000	232290000	63862000	148850000	118740000
A0A0E1VV69;A0A0E0SR47	>tr|A0A0E1VV69|A0A0E1VV69_STAA3 Beta-lactamase OS=Staphylococcus aureus subsp. aureus USA300_TCH959 OX=450394 GN=HMPREF0776_1267 PE=3 SV=1;>tr|A0A0E0SR47|A0A0E0SR47_STAA3 Beta-lactamase OS=Staphylococcus aureus subsp. aureus USA300_TCH959 OX=450394 GN=blaZ	HMPREF0776_1267	31.471	217090000	213210000	263280000	25539000	78305000	63441000
A0A0H2XEW5;A0A0E1VSF6	>tr|A0A0H2XEW5|A0A0H2XEW5_STAA3 Alpha-hemolysin OS=Staphylococcus aureus (strain USA300) OX=367830 GN=SAUSA300_1058 PE=4 SV=1;>tr|A0A0E1VSF6|A0A0E1VSF6_STAA3 Alpha-hemolysin OS=Staphylococcus aureus subsp. aureus USA300_TCH959 OX=450394 GN=hly PE=4 SV=1	SAUSA300_1058	35.973	209560000	292610000	236760000	234480000	261950000	174530000
A0A0H2XIQ2;A0A0E1VSG9	>tr|A0A0H2XIQ2|A0A0H2XIQ2_STAA3 Dihydrolipoyl dehydrogenase OS=Staphylococcus aureus (strain USA300) OX=367830 GN=lpdA PE=3 SV=1;>tr|A0A0E1VSG9|A0A0E1VSG9_STAA3 Dihydrolipoyl dehydrogenase OS=Staphylococcus aureus subsp. aureus USA300_TCH959 OX=450394 GN=l	lpdA SAUSA300_0996	49.437	175540000	139790000	111400000	125720000	241060000	152370000
Q2FIS2;A0A0E1VM13	>sp|Q2FIS2|LTAS_STAA3 Lipoteichoic acid synthase OS=Staphylococcus aureus (strain USA300) OX=367830 GN=ltaS PE=3 SV=1;>tr|A0A0E1VM13|A0A0E1VM13_STAA3 Lipoteichoic acid synthase OS=Staphylococcus aureus subsp. aureus USA300_TCH959 OX=450394 GN=ltaS PE=3 SV=	ltaS HMPREF0776_1724	74.399	170250000	186610000	156930000	147890000	151390000	126190000
A0A0H2XG24;A0A0E1VJQ9	>tr|A0A0H2XG24|A0A0H2XG24_STAA3 Uncharacterized protein OS=Staphylococcus aureus (strain USA300) OX=367830 GN=SAUSA300_0602 PE=4 SV=1;>tr|A0A0E1VJQ9|A0A0E1VJQ9_STAA3 Uncharacterized protein OS=Staphylococcus aureus subsp. aureus USA300_TCH959 OX=450394 GN=	HMPREF0776_1618	18.594	155020000	162050000	211980000	116390000	297310000	201990000
A0A0H2XFH8;A0A0E1VID8	>tr|A0A0H2XFH8|A0A0H2XFH8_STAA3 Pyruvate dehydrogenase E1 component, beta subunit OS=Staphylococcus aureus (strain USA300) OX=367830 GN=pdhB PE=4 SV=1;>tr|A0A0E1VID8|A0A0E1VID8_STAA3 Transketolase, C-terminal domain protein OS=Staphylococcus aureus subsp.	pdhB SAUSA300_0994	35.246	126400000	122030000	109050000	98249000	194990000	120060000
Q2FJ92;A8YZP5;A0A0E1VM52	>sp|Q2FJ92|EFTU_STAA3 Elongation factor Tu OS=Staphylococcus aureus (strain USA300) OX=367830 GN=tuf PE=3 SV=1;>sp|A8YZP5|EFTU_STAAT Elongation factor Tu OS=Staphylococcus aureus (strain USA300 / TCH1516) OX=451516 GN=tuf PE=3 SV=1;>tr|A0A0E1VM52|A0A0E1VM5	tuf HMPREF0776_1535	43.103	117420000	118860000	95569000	18666000	19333000	25793000
Q2FJM6;A0A0E1VLE2	>sp|Q2FJM6|IMDH_STAA3 Inosine-5-monophosphate dehydrogenase OS=Staphylococcus aureus (strain USA300) OX=367830 GN=guaB PE=3 SV=1;>tr|A0A0E1VLE2|A0A0E1VLE2_STAA3 Inosine-5-monophosphate dehydrogenase OS=Staphylococcus aureus subsp. aureus USA300_TCH959 OX	guaB SAUSA300_0388	52.85	112210000	116280000	110510000	44643000	26225000	36706000
Q2FFA2;A0A0E1VNT7	>sp|Q2FFA2|LUKL2_STAA3 Uncharacterized leukocidin-like protein 2 OS=Staphylococcus aureus (strain USA300) OX=367830 GN=SAUSA300_1975 PE=3 SV=1;>tr|A0A0E1VNT7|A0A0E1VNT7_STAA3 Beta-channel forming cytolysin OS=Staphylococcus aureus subsp. aureus USA300_TCH9	HMPREF0776_0173	40.434	109170000	99542000	106070000	24906000	64002000	54414000
A0A0H2XIL0;A0A0E1VNL6	>tr|A0A0H2XIL0|A0A0H2XIL0_STAA3 Uncharacterized protein OS=Staphylococcus aureus (strain USA300) OX=367830 GN=SAUSA300_2164 PE=4 SV=1;>tr|A0A0E1VNL6|A0A0E1VNL6_STAA3 MAP domain protein OS=Staphylococcus aureus subsp. aureus USA300_TCH959 OX=450394 GN=HMPRE	SAUSA300_2164	15.447	100900000	91517000	107130000	47421000	46843000	40511000
A0A0H2XJG3;A0A0E1VKJ6	>tr|A0A0H2XJG3|A0A0H2XJG3_STAA3 Dihydrolipoamide acetyltransferase component of pyruvate dehydrogenase complex OS=Staphylococcus aureus (strain USA300) OX=367830 GN=SAUSA300_0995 PE=3 SV=1;>tr|A0A0E1VKJ6|A0A0E1VKJ6_STAA3 Dihydrolipoamide acetyltransferase	HMPREF0776_0257	46.382	85225000	75491000	76516000	67335000	160740000	105850000
A0A0H2XEH7;A0A0E1VRD8	>tr|A0A0H2XEH7|A0A0H2XEH7_STAA3 Staphopain A OS=Staphylococcus aureus (strain USA300) OX=367830 GN=SAUSA300_1890 PE=4 SV=1;>tr|A0A0E1VRD8|A0A0E1VRD8_STAA3 Staphopain A OS=Staphylococcus aureus subsp. aureus USA300_TCH959 OX=450394 GN=sspP PE=4 SV=1	SAUSA300_1890	44.262	84886000	78923000	87240000	82113000	126460000	113250000
Q2FE79;A8YYG7;A0A0E1VQA6	>sp|Q2FE79|SBI_STAA3 Immunoglobulin-binding protein sbi OS=Staphylococcus aureus (strain USA300) OX=367830 GN=sbi PE=3 SV=1;>sp|A8YYG7|SBI_STAAT Immunoglobulin-binding protein sbi OS=Staphylococcus aureus (strain USA300 / TCH1516) OX=451516 GN=sbi PE=3 SV=	sbi SAUSA300_2364	50.07	82083000	70350000	76914000	146860000	396270000	198390000
A0A0E1VLD0;A0A0H2XHI2	>tr|A0A0E1VLD0|A0A0E1VLD0_STAA3 Thermonuclease OS=Staphylococcus aureus subsp. aureus USA300_TCH959 OX=450394 GN=nuc PE=4 SV=1;>tr|A0A0H2XHI2|A0A0H2XHI2_STAA3 Thermonuclease OS=Staphylococcus aureus (strain USA300) OX=367830 GN=nuc PE=4 SV=1	nuc HMPREF0776_1805	23.921	67558000	54617000	72184000	149860000	212460000	178000000
A0A0H2XIW0;A0A0E1VIL8	>tr|A0A0H2XIW0|A0A0H2XIW0_STAA3 Putative surface protein OS=Staphylococcus aureus (strain USA300) OX=367830 GN=SAUSA300_0883 PE=4 SV=1;>tr|A0A0E1VIL8|A0A0E1VIL8_STAA3 MAP domain protein OS=Staphylococcus aureus subsp. aureus USA300_TCH959 OX=450394 GN=HMPR	SAUSA300_0883	15.838	63359000	55832000	54997000	88092000	79947000	67952000
Q2FJH7;A0A0E1VVH0	>sp|Q2FJH7|SLE1_STAA3 N-acetylmuramoyl-L-alanine amidase sle1 OS=Staphylococcus aureus (strain USA300) OX=367830 GN=sle1 PE=3 SV=1;>tr|A0A0E1VVH0|A0A0E1VVH0_STAA3 N-acetylmuramoyl-L-alanine amidase Sle1 OS=Staphylococcus aureus subsp. aureus USA300_TCH959	sle1 aaa SAUSA300_0438	35.835	63290000	77676000	66616000	15823000	39889000	55954000
Q2FJ93;A0A0E1VK34	>sp|Q2FJ93|EFG_STAA3 Elongation factor G OS=Staphylococcus aureus (strain USA300) OX=367830 GN=fusA PE=3 SV=3;>tr|A0A0E1VK34|A0A0E1VK34_STAA3 Elongation factor G OS=Staphylococcus aureus subsp. aureus USA300_TCH959 OX=450394 GN=fusA PE=3 SV=1	fusA SAUSA300_0532	76.612	58612000	69378000	55066000	10055000	3361900	7237000
A0A0H2XHX6;A0A0E1VJE4	>tr|A0A0H2XHX6|A0A0H2XHX6_STAA3 Glyceraldehyde-3-phosphate dehydrogenase OS=Staphylococcus aureus (strain USA300) OX=367830 GN=gap PE=3 SV=1;>tr|A0A0E1VJE4|A0A0E1VJE4_STAA3 Glyceraldehyde-3-phosphate dehydrogenase OS=Staphylococcus aureus subsp. aureus USA	gap SAUSA300_0756	36.28	57554000	64327000	57902000	77789000	38342000	49640000
A0A0H2XI48;A0A0E1VLT9	>tr|A0A0H2XI48|A0A0H2XI48_STAA3 ABC transporter, substrate-binding protein OS=Staphylococcus aureus (strain USA300) OX=367830 GN=SAUSA300_0618 PE=3 SV=1;>tr|A0A0E1VLT9|A0A0E1VLT9_STAA3 ABC transporter, substrate-binding protein OS=Staphylococcus aureus sub	SAUSA300_0618	34.74	55744000	44625000	60843000	25830000	135330000	79871000
Q2FFA3;A0A0E1VR14	>sp|Q2FFA3|LUKL1_STAA3 Uncharacterized leukocidin-like protein 1 OS=Staphylococcus aureus (strain USA300) OX=367830 GN=SAUSA300_1974 PE=3 SV=1;>tr|A0A0E1VR14|A0A0E1VR14_STAA3 Beta-channel forming cytolysin OS=Staphylococcus aureus subsp. aureus USA300_TCH9	SAUSA300_1974	38.686	54761000	50141000	77570000	16635000	59021000	44258000
A0A0H2XHY4	>tr|A0A0H2XHY4|A0A0H2XHY4_STAA3 Penicillin-binding protein 2 OS=Staphylococcus aureus (strain USA300) OX=367830 GN=mecA PE=4 SV=1	mecA SAUSA300_0032	76.102	54669000	49241000	49734000	6412500	12376000	11052000
A0A0H2XJV9	>tr|A0A0H2XJV9|A0A0H2XJV9_STAA3 Putative cell wall surface anchor family protein OS=Staphylococcus aureus (strain USA300) OX=367830 GN=SAUSA300_2436 PE=4 SV=1	SAUSA300_2436	49.024	44232000	39751000	45319000	79003000	70061000	72529000
Q2FJ98;A8YZP0;A0A0E1VK28	>sp|Q2FJ98|RPOB_STAA3 DNA-directed RNA polymerase subunit beta OS=Staphylococcus aureus (strain USA300) OX=367830 GN=rpoB PE=3 SV=2;>sp|A8YZP0|RPOB_STAAT DNA-directed RNA polymerase subunit beta OS=Staphylococcus aureus (strain USA300 / TCH1516) OX=451516	rpoB SAUSA300_0527	133.22	44078000	47084000	36435000	37232000	25369000	32672000
A0A0H2XHM8;A0A0E1VK00	>tr|A0A0H2XHM8|A0A0H2XHM8_STAA3 Glutamine synthetase OS=Staphylococcus aureus (strain USA300) OX=367830 GN=glnA PE=3 SV=1;>tr|A0A0E1VK00|A0A0E1VK00_STAA3 Glutamine synthetase OS=Staphylococcus aureus subsp. aureus USA300_TCH959 OX=450394 GN=glnA PE=3 SV=1	glnA SAUSA300_1201	50.84	43815000	42780000	48886000	64486000	45693000	47920000
A0A0E1VM47;Q2FJ97	>tr|A0A0E1VM47|A0A0E1VM47_STAA3 DNA-directed RNA polymerase subunit beta OS=Staphylococcus aureus subsp. aureus USA300_TCH959 OX=450394 GN=rpoC PE=3 SV=1;>sp|Q2FJ97|RPOC_STAA3 DNA-directed RNA polymerase subunit beta OS=Staphylococcus aureus (strain USA3	rpoC SAUSA300_0528	134.27	43615000	41595000	32383000	35725000	21798000	27229000
A0A0H2XHD5;A0A0E1VKH3	>tr|A0A0H2XHD5|A0A0H2XHD5_STAA3 Pyruvate dehydrogenase E1 component, alpha subunit OS=Staphylococcus aureus (strain USA300) OX=367830 GN=pdhA PE=4 SV=1;>tr|A0A0E1VKH3|A0A0E1VKH3_STAA3 Pyruvate dehydrogenase E1 component, alpha subunit OS=Staphylococcus aur	pdhA SAUSA300_0993	41.382	41625000	48036000	50408000	52321000	107940000	69429000
A0A0H2XFV8	>tr|A0A0H2XFV8|A0A0H2XFV8_STAA3 Staphylococcal enterotoxin Q OS=Staphylococcus aureus (strain USA300) OX=367830 GN=seq PE=4 SV=1	seq SAUSA300_0801	28.146	41392000	66323000	57799000	32744000	22378000	25539000
Q2FF95;A8Z4T2;A0A0E1VNU2	>sp|Q2FF95|CH60_STAA3 60 kDa chaperonin OS=Staphylococcus aureus (strain USA300) OX=367830 GN=groL PE=3 SV=1;>sp|A8Z4T2|CH60_STAAT 60 kDa chaperonin OS=Staphylococcus aureus (strain USA300 / TCH1516) OX=451516 GN=groL PE=3 SV=1;>tr|A0A0E1VNU2|A0A0E1VNU2_ST	groL groEL SAUSA300_1982	57.63	38971000	60317000	55888000	38876000	43814000	36900000
A0A0H2XJH7;A0A0E1VM34	>tr|A0A0H2XJH7|A0A0H2XJH7_STAA3 Immunoglobulin G binding protein A OS=Staphylococcus aureus (strain USA300) OX=367830 GN=SAUSA300_0113 PE=4 SV=1;>tr|A0A0E1VM34|A0A0E1VM34_STAA3 Gram-positive signal peptide protein, YSIRK family OS=Staphylococcus aureus sub	SAUSA300_0113	55.554	35283000	22113000	46447000	219980000	176030000	289230000
A0A0H2XJE8	>tr|A0A0H2XJE8|A0A0H2XJE8_STAA3 Staphylococcal enterotoxin K OS=Staphylococcus aureus (strain USA300) OX=367830 GN=sek PE=4 SV=1	sek SAUSA300_0800	27.75	34150000	43543000	33138000	32580000	36835000	35554000
Q2FHG4;A8Z3V4;A0A0E1VJW7	>sp|Q2FHG4|PNP_STAA3 Polyribonucleotide nucleotidyltransferase OS=Staphylococcus aureus (strain USA300) OX=367830 GN=pnp PE=3 SV=1;>sp|A8Z3V4|PNP_STAAT Polyribonucleotide nucleotidyltransferase OS=Staphylococcus aureus (strain USA300 / TCH1516) OX=451516 G	pnp pnpA SAUSA300_1167	77.361	32091000	38162000	31638000	14480000	4527100	8372600
A0A0H2XI46	>tr|A0A0H2XI46|A0A0H2XI46_STAA3 Panton-Valentine leukocidin, LukS-PV OS=Staphylococcus aureus (strain USA300) OX=367830 GN=lukS-PV PE=4 SV=1	lukS-PV SAUSA300_1382	35.313	32061000	34038000	22977000	12537000	10703000	10861000
Q2FG40;A0A0E1VIR3	>sp|Q2FG40|KPYK_STAA3 Pyruvate kinase OS=Staphylococcus aureus (strain USA300) OX=367830 GN=pyk PE=3 SV=1;>tr|A0A0E1VIR3|A0A0E1VIR3_STAA3 Pyruvate kinase OS=Staphylococcus aureus subsp. aureus USA300_TCH959 OX=450394 GN=pyk PE=3 SV=1	pyk SAUSA300_1644	63.102	31706000	31204000	30688000	3696000	2056700	3988700
A0A0H2XK42;A0A0E1VN00	>tr|A0A0H2XK42|A0A0H2XK42_STAA3 Amino acid ABC transporter, amino acid-binding protein OS=Staphylococcus aureus (strain USA300) OX=367830 GN=SAUSA300_2359 PE=4 SV=1;>tr|A0A0E1VN00|A0A0E1VN00_STAA3 ABC transporter, substrate-binding protein, family 3 OS=Sta	SAUSA300_2359	28.904	30304000	38206000	32714000	12717000	62785000	32899000
A0A0E1VP51	>tr|A0A0E1VP51|A0A0E1VP51_STAA3 65 kDa membrane protein (Fragment) OS=Staphylococcus aureus subsp. aureus USA300_TCH959 OX=450394 GN=HMPREF0776_0101 PE=4 SV=1	HMPREF0776_0101	42.006	29356000	33228000	35736000	40054000	55729000	51248000
Q2FER5;A0A0E1VNN4	>sp|Q2FER5|RPOA_STAA3 DNA-directed RNA polymerase subunit alpha OS=Staphylococcus aureus (strain USA300) OX=367830 GN=rpoA PE=3 SV=1;>tr|A0A0E1VNN4|A0A0E1VNN4_STAA3 DNA-directed RNA polymerase subunit alpha OS=Staphylococcus aureus subsp. aureus USA300_TCH	rpoA SAUSA300_2178	35.011	29329000	40173000	27537000	21137000	15378000	22169000
A0A0H2XFK0	>tr|A0A0H2XFK0|A0A0H2XFK0_STAA3 Panton-Valentine leukocidin, LukF-PV OS=Staphylococcus aureus (strain USA300) OX=367830 GN=lukF-PV PE=4 SV=1	lukF-PV SAUSA300_1381	36.962	29278000	34974000	32988000	18866000	15072000	13552000
A0A0E1VKV5;A0A0E0SR44	>tr|A0A0E1VKV5|A0A0E1VKV5_STAA3 Penicillin-binding protein, transpeptidase domain protein OS=Staphylococcus aureus subsp. aureus USA300_TCH959 OX=450394 GN=HMPREF0776_1268 PE=4 SV=1;>tr|A0A0E0SR44|A0A0E0SR44_STAA3 Beta-lactamase regulator BlaR OS=Staphyloc	HMPREF0776_1268	70.696	28523000	31254000	26190000	10672000	10538000	12781000
A0A0H2XFP1;A0A0E1VW05	>tr|A0A0H2XFP1|A0A0H2XFP1_STAA3 Putative membrane protein OS=Staphylococcus aureus (strain USA300) OX=367830 GN=SAUSA300_0279 PE=4 SV=1;>tr|A0A0E1VW05|A0A0E1VW05_STAA3 Type VII secretion protein EsaA OS=Staphylococcus aureus subsp. aureus USA300_TCH959 OX=	SAUSA300_0279	114.82	28347000	20841000	27237000	8366100	6720000	9470700
A0A0H2XH45;A0A0E1VJY8	>tr|A0A0H2XH45|A0A0H2XH45_STAA3 Putative lipoprotein OS=Staphylococcus aureus (strain USA300) OX=367830 GN=SAUSA300_0693 PE=4 SV=1;>tr|A0A0E1VJY8|A0A0E1VJY8_STAA3 Uncharacterized protein OS=Staphylococcus aureus subsp. aureus USA300_TCH959 OX=450394 GN=HMP	SAUSA300_0693	16.045	27626000	18172000	23734000	11387000	31342000	17179000
Q2FJ78	>sp|Q2FJ78|SDRD_STAA3 Serine-aspartate repeat-containing protein D OS=Staphylococcus aureus (strain USA300) OX=367830 GN=sdrD PE=3 SV=1	sdrD SAUSA300_0547	149.45	27203000	33323000	36488000	276240000	205210000	222990000
A0A0H2XHK2	>tr|A0A0H2XHK2|A0A0H2XHK2_STAA3 Clumping factor B OS=Staphylococcus aureus (strain USA300) OX=367830 GN=clfB PE=4 SV=1	clfB SAUSA300_2565	95.787	26976000	37202000	39237000	219300000	150520000	152130000
A0A0H2XGF8;A0A0E1VIF4	>tr|A0A0H2XGF8|A0A0H2XGF8_STAA3 Pyruvate carboxylase OS=Staphylococcus aureus (strain USA300) OX=367830 GN=pyc PE=4 SV=1;>tr|A0A0E1VIF4|A0A0E1VIF4_STAA3 Pyruvate carboxylase OS=Staphylococcus aureus subsp. aureus USA300_TCH959 OX=450394 GN=pyc PE=4 SV=1	pyc SAUSA300_1014	128.55	26931000	29987000	24729000	17764000	4812800	8944700
A0A0H2XKC1;A0A0E1VNB4	>tr|A0A0H2XKC1|A0A0H2XKC1_STAA3 5-nucleotidase, lipoprotein e(P4) family OS=Staphylococcus aureus (strain USA300) OX=367830 GN=SAUSA300_0307 PE=4 SV=1;>tr|A0A0E1VNB4|A0A0E1VNB4_STAA3 5-nucleotidase, lipoprotein e(P4) family OS=Staphylococcus aureus subsp	SAUSA300_0307	33.352	24811000	49442000	43883000	2604100	11088000	7206300
A0A0H2XIW3	>tr|A0A0H2XIW3|A0A0H2XIW3_STAA3 LtrC-like protein OS=Staphylococcus aureus (strain USA300) OX=367830 GN=SAUSA300_pUSA030031 PE=4 SV=1	SAUSA300_pUSA030031	66.283	21339000	0	0	0	0	0
A0A0H2XG16;A0A0E1VJD3	>tr|A0A0H2XG16|A0A0H2XG16_STAA3 Clumping factor A OS=Staphylococcus aureus (strain USA300) OX=367830 GN=clfA PE=4 SV=1;>tr|A0A0E1VJD3|A0A0E1VJD3_STAA3 Clumping factor A (Fragment) OS=Staphylococcus aureus subsp. aureus USA300_TCH959 OX=450394 GN=clfA PE=4	clfA SAUSA300_0772	96.997	20968000	20009000	24519000	132570000	118910000	120030000
A0A0H2XJ39;A0A0E1VGW1	>tr|A0A0H2XJ39|A0A0H2XJ39_STAA3 Penicillin-binding protein 3 OS=Staphylococcus aureus (strain USA300) OX=367830 GN=pbp3 PE=4 SV=1;>tr|A0A0E1VGW1|A0A0E1VGW1_STAA3 Penicillin-binding protein, transpeptidase domain protein OS=Staphylococcus aureus subsp. aure	pbp3 SAUSA300_1512	77.25	20550000	26691000	24424000	12440000	43674000	25589000
A0A0H2XFS8;A0A0E1VP14	>tr|A0A0H2XFS8|A0A0H2XFS8_STAA3 Staphylokinase OS=Staphylococcus aureus (strain USA300) OX=367830 GN=sak PE=4 SV=1;>tr|A0A0E1VP14|A0A0E1VP14_STAA3 Staphylokinase OS=Staphylococcus aureus subsp. aureus USA300_TCH959 OX=450394 GN=sak PE=4 SV=1	sak SAUSA300_1922	18.474	20040000	24535000	21000000	18507000	27017000	15294000
Q2FIB3;A0A0E1VLC0	>sp|Q2FIB3|G6PI_STAA3 Glucose-6-phosphate isomerase OS=Staphylococcus aureus (strain USA300) OX=367830 GN=pgi PE=3 SV=1;>tr|A0A0E1VLC0|A0A0E1VLC0_STAA3 Glucose-6-phosphate isomerase OS=Staphylococcus aureus subsp. aureus USA300_TCH959 OX=450394 GN=pgi PE=3	pgi SAUSA300_0865	49.808	18673000	25204000	24142000	46680000	23611000	29126000
Q2FID4;A0A0E1VTF2	>sp|Q2FID4|Y844_STAA3 NADH dehydrogenase-like protein SAUSA300_0844 OS=Staphylococcus aureus (strain USA300) OX=367830 GN=SAUSA300_0844 PE=3 SV=1;>tr|A0A0E1VTF2|A0A0E1VTF2_STAA3 Pyridine nucleotide-disulfide oxidoreductase OS=Staphylococcus aureus subsp. a	SAUSA300_0844	44.104	18329000	19181000	16162000	4177200	2048300	3024200
A0A0H2XJ51	>tr|A0A0H2XJ51|A0A0H2XJ51_STAA3 Uncharacterized protein OS=Staphylococcus aureus (strain USA300) OX=367830 GN=SAUSA300_0812 PE=4 SV=1	SAUSA300_0812	32.181	17126000	18328000	12871000	11461000	5724600	8145200
Q2FJE0;A0A0E1VUY4	>sp|Q2FJE0|RL25_STAA3 50S ribosomal protein L25 OS=Staphylococcus aureus (strain USA300) OX=367830 GN=rplY PE=1 SV=1;>tr|A0A0E1VUY4|A0A0E1VUY4_STAA3 50S ribosomal protein L25 OS=Staphylococcus aureus subsp. aureus USA300_TCH959 OX=450394 GN=rplY PE=3 SV=1	rplY ctc SAUSA300_0479	23.787	16854000	11287000	10059000	4540700	2623200	3430500
A0A0H2XEI1;A0A0E1VS33	>tr|A0A0H2XEI1|A0A0H2XEI1_STAA3 Uncharacterized protein OS=Staphylococcus aureus (strain USA300) OX=367830 GN=SAUSA300_1236 PE=4 SV=1;>tr|A0A0E1VS33|A0A0E1VS33_STAA3 SCP-like protein OS=Staphylococcus aureus subsp. aureus USA300_TCH959 OX=450394 GN=HMPREF0	SAUSA300_1236	33.59	16382000	14375000	15409000	6147300	23662000	17648000
A0A0H2XFX2;A0A0E1VLH1	>tr|A0A0H2XFX2|A0A0H2XFX2_STAA3 Putative staphyloxanthin biosynthesis protein OS=Staphylococcus aureus (strain USA300) OX=367830 GN=SAUSA300_0277 PE=4 SV=1;>tr|A0A0E1VLH1|A0A0E1VLH1_STAA3 CHAP domain protein OS=Staphylococcus aureus subsp. aureus USA300_TC	SAUSA300_0277	33.032	15437000	11773000	9188300	4663600	2344400	3233000
Q2FHI2;A8Z3T6;A0A0E1VJX8	>sp|Q2FHI2|RS2_STAA3 30S ribosomal protein S2 OS=Staphylococcus aureus (strain USA300) OX=367830 GN=rpsB PE=3 SV=1;>sp|A8Z3T6|RS2_STAAT 30S ribosomal protein S2 OS=Staphylococcus aureus (strain USA300 / TCH1516) OX=451516 GN=rpsB PE=3 SV=1;>tr|A0A0E1VJX8|A	rpsB SAUSA300_1149	29.094	15063000	15674000	12549000	2343600	1036600	1541900
A0A0H2XGH9;A0A0E1VKU6	>tr|A0A0H2XGH9|A0A0H2XGH9_STAA3 Cysteine protease OS=Staphylococcus aureus (strain USA300) OX=367830 GN=sspB PE=4 SV=1;>tr|A0A0E1VKU6|A0A0E1VKU6_STAA3 Staphopain B OS=Staphylococcus aureus subsp. aureus USA300_TCH959 OX=450394 GN=sspB PE=4 SV=1	sspB SAUSA300_0950	44.519	14980000	14223000	17544000	23192000	30700000	22879000
Q2FF24;A8YY70;A0A0E1VUK3	>sp|Q2FF24|ATPB_STAA3 ATP synthase subunit beta OS=Staphylococcus aureus (strain USA300) OX=367830 GN=atpD PE=3 SV=1;>sp|A8YY70|ATPB_STAAT ATP synthase subunit beta OS=Staphylococcus aureus (strain USA300 / TCH1516) OX=451516 GN=atpD PE=3 SV=1;>tr|A0A0E1VU	atpD SAUSA300_2058	51.4	14828000	18823000	14900000	3989000	5969200	5981900
Q2FH99;A0A0E1VI28	>sp|Q2FH99|CATA_STAA3 Catalase OS=Staphylococcus aureus (strain USA300) OX=367830 GN=katA PE=3 SV=1;>tr|A0A0E1VI28|A0A0E1VI28_STAA3 Catalase OS=Staphylococcus aureus subsp. aureus USA300_TCH959 OX=450394 GN=HMPREF0776_2349 PE=3 SV=1	katA SAUSA300_1232	58.379	14616000	18095000	22046000	21715000	14093000	16446000
Q2FJM5;A8Z0R1;A0A0E1VNL8	>sp|Q2FJM5|GUAA_STAA3 GMP synthase [glutamine-hydrolyzing] OS=Staphylococcus aureus (strain USA300) OX=367830 GN=guaA PE=3 SV=1;>sp|A8Z0R1|GUAA_STAAT GMP synthase [glutamine-hydrolyzing] OS=Staphylococcus aureus (strain USA300 / TCH1516) OX=451516 GN=guaA	guaA SAUSA300_0389	58.23	14303000	22402000	20689000	20065000	8036000	11145000
Q2FHV1;A8Z1R0;A0A0E1VIG7	>sp|Q2FHV1|ISDA_STAA3 Iron-regulated surface determinant protein A OS=Staphylococcus aureus (strain USA300) OX=367830 GN=isdA PE=3 SV=1;>sp|A8Z1R0|ISDA_STAAT Iron-regulated surface determinant protein A OS=Staphylococcus aureus (strain USA300 / TCH1516) OX	isdA frpA stbA SAUSA300_1029	38.745	13872000	9194400	14330000	24156000	32068000	28987000
Q2FIF6;A0A0E1VKY9	>sp|Q2FIF6|Y822_STAA3 UPF0051 protein SAUSA300_0822 OS=Staphylococcus aureus (strain USA300) OX=367830 GN=SAUSA300_0822 PE=3 SV=1;>tr|A0A0E1VKY9|A0A0E1VKY9_STAA3 FeS assembly protein SufB OS=Staphylococcus aureus subsp. aureus USA300_TCH959 OX=450394 GN=su	SAUSA300_0822	52.531	13587000	18617000	15821000	4854800	2083000	3537600
A0A0H2XEL7;A0A0E1VNV2	>tr|A0A0H2XEL7|A0A0H2XEL7_STAA3 Secretory antigen SsaA OS=Staphylococcus aureus (strain USA300) OX=367830 GN=ssaA PE=4 SV=1;>tr|A0A0E1VNV2|A0A0E1VNV2_STAA3 CHAP domain protein OS=Staphylococcus aureus subsp. aureus USA300_TCH959 OX=450394 GN=HMPREF0776_034	ssaA SAUSA300_2249	29.327	13465000	14724000	26660000	148080000	441940000	572150000
Q2FFH6;A8Z2T4;A0A0E1VP56	>sp|Q2FFH6|PPAC_STAA3 Probable manganese-dependent inorganic pyrophosphatase OS=Staphylococcus aureus (strain USA300) OX=367830 GN=ppaC PE=3 SV=1;>sp|A8Z2T4|PPAC_STAAT Probable manganese-dependent inorganic pyrophosphatase OS=Staphylococcus aureus (strain	ppaC SAUSA300_1900	34.068	13360000	13530000	9068800	5922300	3172200	3389500
Q2FJC1;A8YZL5;A0A0E1VM92	>sp|Q2FJC1|PDXS_STAA3 Pyridoxal 5-phosphate synthase subunit PdxS OS=Staphylococcus aureus (strain USA300) OX=367830 GN=pdxS PE=3 SV=1;>sp|A8YZL5|PDXS_STAAT Pyridoxal 5-phosphate synthase subunit PdxS OS=Staphylococcus aureus (strain USA300 / TCH1516) OX	pdxS SAUSA300_0504	31.992	12730000	10606000	10394000	10084000	11478000	9869400
Q2FF22;A8YY72;A0A0E1VK76	>sp|Q2FF22|ATPA_STAA3 ATP synthase subunit alpha OS=Staphylococcus aureus (strain USA300) OX=367830 GN=atpA PE=3 SV=1;>sp|A8YY72|ATPA_STAAT ATP synthase subunit alpha OS=Staphylococcus aureus (strain USA300 / TCH1516) OX=451516 GN=atpA PE=3 SV=1;>tr|A0A0E1	atpA SAUSA300_2060	54.583	12369000	13987000	11056000	3927800	3525600	3508000
Q2FF01;A8YY92;A0A0E1VMF9	>sp|Q2FF01|PYRG_STAA3 CTP synthase OS=Staphylococcus aureus (strain USA300) OX=367830 GN=pyrG PE=3 SV=1;>sp|A8YY92|PYRG_STAAT CTP synthase OS=Staphylococcus aureus (strain USA300 / TCH1516) OX=451516 GN=pyrG PE=3 SV=1;>tr|A0A0E1VMF9|A0A0E1VMF9_STAA3 CTP sy	pyrG SAUSA300_2081	59.991	12127000	13319000	9936900	5958900	3552500	4031200
Q2FF59;A8Z4W8;A0A0E1VMB0	>sp|Q2FF59|RSBW_STAA3 Serine-protein kinase RsbW OS=Staphylococcus aureus (strain USA300) OX=367830 GN=rsbW PE=3 SV=1;>sp|A8Z4W8|RSBW_STAAT Serine-protein kinase RsbW OS=Staphylococcus aureus (strain USA300 / TCH1516) OX=451516 GN=rsbW PE=3 SV=1;>tr|A0A0E1	rsbW SAUSA300_2023	17.921	10661000	11993000	8219700	1009100	1133600	1144800
Q2FEP5;A0A0E1VNQ1	>sp|Q2FEP5|RS3_STAA3 30S ribosomal protein S3 OS=Staphylococcus aureus (strain USA300) OX=367830 GN=rpsC PE=3 SV=1;>tr|A0A0E1VNQ1|A0A0E1VNQ1_STAA3 30S ribosomal protein S3 OS=Staphylococcus aureus subsp. aureus USA300_TCH959 OX=450394 GN=rpsC PE=3 SV=1	rpsC SAUSA300_2198	24.099	10602000	12789000	11991000	0	0	0
Q2FHI1;A8Z3T8;A0A0E1VRU6	>sp|Q2FHI1|EFTS_STAA3 Elongation factor Ts OS=Staphylococcus aureus (strain USA300) OX=367830 GN=tsf PE=3 SV=1;>sp|A8Z3T8|EFTS_STAAT Elongation factor Ts OS=Staphylococcus aureus (strain USA300 / TCH1516) OX=451516 GN=tsf PE=3 SV=1;>tr|A0A0E1VRU6|A0A0E1VRU	tsf SAUSA300_1150	32.494	10560000	12360000	11358000	13996000	10273000	11714000
Q2FDT8;A0A0E1VMT0	>sp|Q2FDT8|ISAA_STAA3 Probable transglycosylase IsaA OS=Staphylococcus aureus (strain USA300) OX=367830 GN=isaA PE=3 SV=1;>tr|A0A0E1VMT0|A0A0E1VMT0_STAA3 Putative transglycosylase IsaA OS=Staphylococcus aureus subsp. aureus USA300_TCH959 OX=450394 GN=HMPRE	isaA SAUSA300_2506	24.203	10198000	6732300	8671800	45403000	25014000	21459000
Q2FJ77;A0A0E1VK08	>sp|Q2FJ77|SDRE_STAA3 Serine-aspartate repeat-containing protein E OS=Staphylococcus aureus (strain USA300) OX=367830 GN=sdrE PE=3 SV=1	sdrE SAUSA300_0548	125.27	10156000	13262000	12660000	86046000	51036000	55401000
A0A0H2XEL4;A0A0E1VNW8	>tr|A0A0H2XEL4|A0A0H2XEL4_STAA3 Phi77 ORF006-like protein, putative capsid protein OS=Staphylococcus aureus (strain USA300) OX=367830 GN=SAUSA300_1938 PE=4 SV=1;>tr|A0A0E1VNW8|A0A0E1VNW8_STAA3 Uncharacterized protein OS=Staphylococcus aureus subsp. aureus	SAUSA300_1938	42.232	9595800	13455000	7869700	20000000	64863000	24180000
A0A0H2XIY1;A0A0E1VYB0;A0A0E1VGH8	>tr|A0A0H2XIY1|A0A0H2XIY1_STAA3 Hyaluronate lyase OS=Staphylococcus aureus (strain USA300) OX=367830 GN=hysA PE=4 SV=1	hysA SAUSA300_2161	91.984	9518800	15520000	11824000	8273400	4163400	6339900
A0A0H2XIG9;A0A0E1VN55	>tr|A0A0H2XIG9|A0A0H2XIG9_STAA3 Gamma-hemolysin component A OS=Staphylococcus aureus (strain USA300) OX=367830 GN=hlgA PE=4 SV=1;>tr|A0A0E1VN55|A0A0E1VN55_STAA3 Gamma-hemolysin component A OS=Staphylococcus aureus subsp. aureus USA300_TCH959 OX=450394 GN=h	hlgA SAUSA300_2365	34.955	9259900	9972200	11423000	17285000	20176000	20254000
Q2FGY6;A8Z434;A0A0E1VJD2	>sp|Q2FGY6|SYN_STAA3 Asparagine--tRNA ligase OS=Staphylococcus aureus (strain USA300) OX=367830 GN=asnS PE=3 SV=1;>sp|A8Z434|SYN_STAAT Asparagine--tRNA ligase OS=Staphylococcus aureus (strain USA300 / TCH1516) OX=451516 GN=asnS PE=3 SV=1;>tr|A0A0E1VJD2|A0A	asnS SAUSA300_1345	49.157	8959600	11959000	8474100	1425800	395130	840070
Q2FG06;A8Z2Q0;A0A0E1VIR4	>sp|Q2FG06|FTHS_STAA3 Formate--tetrahydrofolate ligase OS=Staphylococcus aureus (strain USA300) OX=367830 GN=fhs PE=3 SV=1;>sp|A8Z2Q0|FTHS_STAAT Formate--tetrahydrofolate ligase OS=Staphylococcus aureus (strain USA300 / TCH1516) OX=451516 GN=fhs PE=3 SV=2;	fhs SAUSA300_1678	59.883	8867600	10679000	10610000	30767000	19976000	25952000
Q2FJA2;A8YZN6;A0A0E1VM41	>sp|Q2FJA2|RL1_STAA3 50S ribosomal protein L1 OS=Staphylococcus aureus (strain USA300) OX=367830 GN=rplA PE=3 SV=1;>sp|A8YZN6|RL1_STAAT 50S ribosomal protein L1 OS=Staphylococcus aureus (strain USA300 / TCH1516) OX=451516 GN=rplA PE=3 SV=1;>tr|A0A0E1VM41|A	rplA SAUSA300_0523	24.708	8861400	8600600	8943500	7695500	4983500	5811000
A0A0H2XJZ9;A0A0E1VVD8	>tr|A0A0H2XJZ9|A0A0H2XJZ9_STAA3 Putative surface protein OS=Staphylococcus aureus (strain USA300) OX=367830 GN=SAUSA300_0408 PE=4 SV=1	SAUSA300_0408	56.546	8826800	10068000	14686000	13050000	12850000	10592000
A0A0H2XHP4;A0A0E1VLD5	>tr|A0A0H2XHP4|A0A0H2XHP4_STAA3 Glycerophosphoryl diester phosphodiesterase OS=Staphylococcus aureus (strain USA300) OX=367830 GN=glpQ PE=4 SV=1;>tr|A0A0E1VLD5|A0A0E1VLD5_STAA3 Glycerophosphodiester phosphodiesterase family protein OS=Staphylococcus aureus	glpQ SAUSA300_0862	35.31	8689200	8222500	8231600	10125000	31452000	18120000
Q2FEX1;A8YYC6;A0A0E1VUQ7	>sp|Q2FEX1|GLMM_STAA3 Phosphoglucosamine mutase OS=Staphylococcus aureus (strain USA300) OX=367830 GN=glmM PE=3 SV=1;>sp|A8YYC6|GLMM_STAAT Phosphoglucosamine mutase OS=Staphylococcus aureus (strain USA300 / TCH1516) OX=451516 GN=glmM PE=3 SV=1;>tr|A0A0E1VU	glmM SAUSA300_2111	49.265	8445800	10963000	7663300	2974700	476040	807910
A0A0H2XEQ2;A0A0E1VH62	>tr|A0A0H2XEQ2|A0A0H2XEQ2_STAA3 Glucose-6-phosphate 1-dehydrogenase OS=Staphylococcus aureus (strain USA300) OX=367830 GN=zwf PE=3 SV=1;>tr|A0A0E1VH62|A0A0E1VH62_STAA3 Glucose-6-phosphate 1-dehydrogenase OS=Staphylococcus aureus subsp. aureus USA300_TCH959	zwf SAUSA300_1454	56.965	8095100	10037000	10826000	3479900	1669500	2331200
Q2FE81;A8YYG4;A0A0E1VN50	>sp|Q2FE81|GPMA_STAA3 2,3-bisphosphoglycerate-dependent phosphoglycerate mutase OS=Staphylococcus aureus (strain USA300) OX=367830 GN=gpmA PE=3 SV=1;>sp|A8YYG4|GPMA_STAAT 2,3-bisphosphoglycerate-dependent phosphoglycerate mutase OS=Staphylococcus aureus (s	gpmA SAUSA300_2362	26.68	8045400	10098000	10229000	14956000	10294000	10681000
A8Z2L4;A0A0E1VQJ5;A0A0H2XGD7	>sp|A8Z2L4|PFKA_STAAT ATP-dependent 6-phosphofructokinase OS=Staphylococcus aureus (strain USA300 / TCH1516) OX=451516 GN=pfkA PE=3 SV=1;>tr|A0A0E1VQJ5|A0A0E1VQJ5_STAA3 ATP-dependent 6-phosphofructokinase OS=Staphylococcus aureus subsp. aureus USA300_TCH95	pfkA USA300HOU_1685	34.839	8031800	13010000	12575000	1659900	0	1654800
A0A0H2XGG1;A0A0E1VH79	>tr|A0A0H2XGG1|A0A0H2XGG1_STAA3 6-phosphogluconate dehydrogenase, decarboxylating OS=Staphylococcus aureus (strain USA300) OX=367830 GN=gnd PE=3 SV=1;>tr|A0A0E1VH79|A0A0E1VH79_STAA3 6-phosphogluconate dehydrogenase, decarboxylating OS=Staphylococcus aureus	gnd SAUSA300_1459	51.802	8013300	11591000	7106000	29770000	11591000	16291000
A0A0H2XJZ3;A0A0E1VSM0	>tr|A0A0H2XJZ3|A0A0H2XJZ3_STAA3 Phosphoenolpyruvate-protein phosphotransferase OS=Staphylococcus aureus (strain USA300) OX=367830 GN=ptsI PE=3 SV=1;>tr|A0A0E1VSM0|A0A0E1VSM0_STAA3 Phosphoenolpyruvate-protein phosphotransferase OS=Staphylococcus aureus subs	ptsI SAUSA300_0984	63.218	7886400	10888000	10497000	18109000	6611900	8589700
Q2FJN4;A0A0E1VNK8	>sp|Q2FJN4|AHPC_STAA3 Alkyl hydroperoxide reductase C OS=Staphylococcus aureus (strain USA300) OX=367830 GN=ahpC PE=3 SV=1;>tr|A0A0E1VNK8|A0A0E1VNK8_STAA3 Peroxiredoxin OS=Staphylococcus aureus subsp. aureus USA300_TCH959 OX=450394 GN=ahpC PE=4 SV=1	ahpC SAUSA300_0380	20.976	7825700	5045000	5177400	22809000	15079000	12844000
A0A0H2XIJ1;A0A0E1VSS6	>tr|A0A0H2XIJ1|A0A0H2XIJ1_STAA3 Enoyl-[acyl-carrier-protein] reductase [NADPH] OS=Staphylococcus aureus (strain USA300) OX=367830 GN=SAUSA300_0912 PE=1 SV=1;>tr|A0A0E1VSS6|A0A0E1VSS6_STAA3 Enoyl-[acyl-carrier-protein] reductase [NADPH] OS=Staphylococcus au	SAUSA300_0912	27.992	7645200	8649900	8107300	0	0	0
Q2FHU2;A0A0E1VIH6	>sp|Q2FHU2|SYFB_STAA3 Phenylalanine--tRNA ligase beta subunit OS=Staphylococcus aureus (strain USA300) OX=367830 GN=pheT PE=3 SV=1;>tr|A0A0E1VIH6|A0A0E1VIH6_STAA3 Phenylalanine--tRNA ligase beta subunit OS=Staphylococcus aureus subsp. aureus USA300_TCH959	pheT SAUSA300_1038	88.978	7489100	7920800	6663600	4123900	2842600	2890500
A0A0H2XHS2;A0A0E1VGM3	>tr|A0A0H2XHS2|A0A0H2XHS2_STAA3 Isocitrate dehydrogenase [NADP] OS=Staphylococcus aureus (strain USA300) OX=367830 GN=icd PE=4 SV=1;>tr|A0A0E1VGM3|A0A0E1VGM3_STAA3 Isocitrate dehydrogenase [NADP] OS=Staphylococcus aureus subsp. aureus USA300_TCH959 OX=4503	icd SAUSA300_1640	46.422	7283400	5242500	4351100	4532000	4475300	3137500
A0A0H2XHQ4;A0A0E1VLD3	>tr|A0A0H2XHQ4|A0A0H2XHQ4_STAA3 Alkyl hydroperoxide reductase, subunit F OS=Staphylococcus aureus (strain USA300) OX=367830 GN=ahpF PE=3 SV=1;>tr|A0A0E1VLD3|A0A0E1VLD3_STAA3 Alkyl hydroperoxide reductase, F subunit OS=Staphylococcus aureus subsp. aureus US	ahpF SAUSA300_0379	54.662	7275600	7127500	6267500	6582800	3482400	4721600
A0A0H2XHC2;A0A0E1VLB6	>tr|A0A0H2XHC2|A0A0H2XHC2_STAA3 Glutamate dehydrogenase OS=Staphylococcus aureus (strain USA300) OX=367830 GN=gudB PE=3 SV=1;>tr|A0A0E1VLB6|A0A0E1VLB6_STAA3 Glutamate dehydrogenase OS=Staphylococcus aureus subsp. aureus USA300_TCH959 OX=450394 GN=HMPREF077	gudB SAUSA300_0861	45.76	7205300	7153200	5746700	8566300	7359000	6662100
A0A0H2XDZ4;A0A0E1VJ93	>tr|A0A0H2XDZ4|A0A0H2XDZ4_STAA3 Cytosol aminopeptidase OS=Staphylococcus aureus (strain USA300) OX=367830 GN=ampA PE=3 SV=1;>tr|A0A0E1VJ93|A0A0E1VJ93_STAA3 Cytosol aminopeptidase family, catalytic domain protein OS=Staphylococcus aureus subsp. aureus USA30	ampA SAUSA300_0845	54.128	7123800	7600300	6265200	6170400	5501700	6162100
A0A0H2XFR7;A0A0E1VKP6	>tr|A0A0H2XFR7|A0A0H2XFR7_STAA3 Chaperone protein ClpB OS=Staphylococcus aureus (strain USA300) OX=367830 GN=clpB PE=3 SV=1;>tr|A0A0E1VKP6|A0A0E1VKP6_STAA3 Chaperone protein ClpB OS=Staphylococcus aureus subsp. aureus USA300_TCH959 OX=450394 GN=clpB PE=3 S	clpB SAUSA300_0877	98.302	6995800	7667000	6712800	0	0	0
Q2FG20;A8Z2N4;A0A0E1VGL6	>sp|Q2FG20|EZRA_STAA3 Septation ring formation regulator EzrA OS=Staphylococcus aureus (strain USA300) OX=367830 GN=ezrA PE=3 SV=1;>sp|A8Z2N4|EZRA_STAAT Septation ring formation regulator EzrA OS=Staphylococcus aureus (strain USA300 / TCH1516) OX=451516 GN	ezrA SAUSA300_1664	66.199	6940600	7625100	7977000	0	0	0
Q2FGF8;A8Z4A4;A0A0E1VH01	>sp|Q2FGF8|SYG_STAA3 Glycine--tRNA ligase OS=Staphylococcus aureus (strain USA300) OX=367830 GN=glyQS PE=3 SV=1;>sp|A8Z4A4|SYG_STAAT Glycine--tRNA ligase OS=Staphylococcus aureus (strain USA300 / TCH1516) OX=451516 GN=glyQS PE=3 SV=1;>tr|A0A0E1VH01|A0A0E1V	glyQS SAUSA300_1525	53.62	6916100	8922900	6494100	4260200	2599900	3556600
A0A0H2XFA9;A0A0E1VMI4	>tr|A0A0H2XFA9|A0A0H2XFA9_STAA3 Glutamine--fructose-6-phosphate aminotransferase [isomerizing] OS=Staphylococcus aureus (strain USA300) OX=367830 GN=glmS PE=3 SV=1;>tr|A0A0E1VMI4|A0A0E1VMI4_STAA3 Glutamine--fructose-6-phosphate aminotransferase [isomerizin	glmS SAUSA300_2104	65.849	6901500	8616000	6255900	2667100	0	0
A0A0H2XHA3;A0A0E1VJU7	>tr|A0A0H2XHA3|A0A0H2XHA3_STAA3 CHAP domain family OS=Staphylococcus aureus (strain USA300) OX=367830 GN=SAUSA300_0651 PE=4 SV=1;>tr|A0A0E1VJU7|A0A0E1VJU7_STAA3 CHAP domain protein OS=Staphylococcus aureus subsp. aureus USA300_TCH959 OX=450394 GN=HMPREF077	SAUSA300_0651	28.186	6654600	4429500	5694600	22941000	21760000	18696000
A0A0H2XH82;A0A0E1VNJ9	>tr|A0A0H2XH82|A0A0H2XH82_STAA3 Putative lipoprotein OS=Staphylococcus aureus (strain USA300) OX=367830 GN=SAUSA300_0372 PE=4 SV=1;>tr|A0A0E1VNJ9|A0A0E1VNJ9_STAA3 Peptidase propeptide and YPEB domain protein OS=Staphylococcus aureus subsp. aureus USA300_TC	SAUSA300_0372	21.306	6637900	7076200	13594000	23807000	38880000	36301000
A0A0H2XGY0;A0A0E1VL01	>tr|A0A0H2XGY0|A0A0H2XGY0_STAA3 FeS assembly protein SufD OS=Staphylococcus aureus (strain USA300) OX=367830 GN=sufD PE=4 SV=1;>tr|A0A0E1VL01|A0A0E1VL01_STAA3 FeS assembly protein SufD OS=Staphylococcus aureus subsp. aureus USA300_TCH959 OX=450394 GN=sufD	sufD SAUSA300_0819	48.548	6598700	9739500	5097100	2594600	1424400	1767500
Q2FG97;A8Z2F7;A0A0E1VJ97	>sp|Q2FG97|SYD_STAA3 Aspartate--tRNA ligase OS=Staphylococcus aureus (strain USA300) OX=367830 GN=aspS PE=3 SV=1;>sp|A8Z2F7|SYD_STAAT Aspartate--tRNA ligase OS=Staphylococcus aureus (strain USA300 / TCH1516) OX=451516 GN=aspS PE=3 SV=1;>tr|A0A0E1VJ97|A0A0E	aspS SAUSA300_1586	66.598	6272300	5994900	5366500	0	0	0
Q2FHJ3;A8Z3S5;A0A0E1VHR6	>sp|Q2FHJ3|SUCC_STAA3 Succinate--CoA ligase [ADP-forming] subunit beta OS=Staphylococcus aureus (strain USA300) OX=367830 GN=sucC PE=3 SV=1;>sp|A8Z3S5|SUCC_STAAT Succinate--CoA ligase [ADP-forming] subunit beta OS=Staphylococcus aureus (strain USA300 / TCH	sucC SAUSA300_1138	42.056	6217700	5255700	4665500	8284400	6147500	7074900
Q2FFF7	>sp|Q2FFF7|CHIPS_STAA3 Chemotaxis inhibitory protein OS=Staphylococcus aureus (strain USA300) OX=367830 GN=chp PE=3 SV=1	chp chs SAUSA300_1920	17.057	6171700	6691200	10865000	18158000	36566000	34857000
A0A0E1VK74	>tr|A0A0E1VK74|A0A0E1VK74_STAA3 Transketolase OS=Staphylococcus aureus subsp. aureus USA300_TCH959 OX=450394 GN=tkt PE=3 SV=1	tkt HMPREF0776_2357	72.275	6018600	8248800	7127200	40879000	13056000	17975000
P0C814;P0C804	>sp|P0C814|PSMA3_STAAT Phenol-soluble modulin alpha 3 peptide OS=Staphylococcus aureus (strain USA300 / TCH1516) OX=451516 GN=psmA3 PE=3 SV=1;>sp|P0C804|PSMA3_STAA3 Phenol-soluble modulin alpha 3 peptide OS=Staphylococcus aureus (strain USA300) OX=367830 G	psmA3 USA300HOU_0454.2	2.6071	6013300	0	0	0	0	0
A0A0H2XIC6;A0A0E1VJH6	>tr|A0A0H2XIC6|A0A0H2XIC6_STAA3 30S ribosomal protein S1 OS=Staphylococcus aureus (strain USA300) OX=367830 GN=rpsA PE=4 SV=1;>tr|A0A0E1VJH6|A0A0E1VJH6_STAA3 30S ribosomal protein S1 OS=Staphylococcus aureus subsp. aureus USA300_TCH959 OX=450394 GN=rpsA PE	rpsA SAUSA300_1365	43.287	5797900	6051600	5234300	4994000	3148000	6040600
A0A0H2XIS3;A0A0E1VNH1	>tr|A0A0H2XIS3|A0A0H2XIS3_STAA3 Putative staphylococcal enterotoxin OS=Staphylococcus aureus (strain USA300) OX=367830 GN=SAUSA300_0370 PE=4 SV=1;>tr|A0A0E1VNH1|A0A0E1VNH1_STAA3 Toxin, beta-grasp domain protein OS=Staphylococcus aureus subsp. aureus USA300	SAUSA300_0370	23.165	5791600	12860000	9017200	9404900	5343600	7538100
A0A0H2XFW9;A8Z1V6;A0A0E1VHU9	>tr|A0A0H2XFW9|A0A0H2XFW9_STAA3 Protein RecA OS=Staphylococcus aureus (strain USA300) OX=367830 GN=recA PE=3 SV=1;>sp|A8Z1V6|RECA_STAAT Protein RecA OS=Staphylococcus aureus (strain USA300 / TCH1516) OX=451516 GN=recA PE=3 SV=1;>tr|A0A0E1VHU9|A0A0E1VHU9_ST	recA SAUSA300_1178	34.878	5752100	6487700	6805400	906640	699420	1062900
Q2FIM0;A8Z1A1;A0A0E1VLF9	>sp|Q2FIM0|PGK_STAA3 Phosphoglycerate kinase OS=Staphylococcus aureus (strain USA300) OX=367830 GN=pgk PE=3 SV=1;>sp|A8Z1A1|PGK_STAAT Phosphoglycerate kinase OS=Staphylococcus aureus (strain USA300 / TCH1516) OX=451516 GN=pgk PE=3 SV=1;>tr|A0A0E1VLF9|A0A0E	pgk SAUSA300_0757	42.601	5713800	7441400	5739900	17699000	11419000	9972600
A0A0E1VI80;A0A0H2XHQ1	>tr|A0A0E1VI80|A0A0E1VI80_STAA3 Cell division protein FtsA OS=Staphylococcus aureus subsp. aureus USA300_TCH959 OX=450394 GN=ftsA PE=3 SV=1;>tr|A0A0H2XHQ1|A0A0H2XHQ1_STAA3 Cell division protein FtsA OS=Staphylococcus aureus (strain USA300) OX=367830 GN=fts	ftsA HMPREF0776_2186	52.691	5676400	6411200	6514400	2574800	1438800	2922500
Q2FHG3;A0A0E1VHU1	>sp|Q2FHG3|RNJ2_STAA3 Ribonuclease J 2 OS=Staphylococcus aureus (strain USA300) OX=367830 GN=rnj2 PE=3 SV=2;>tr|A0A0E1VHU1|A0A0E1VHU1_STAA3 Ribonuclease J OS=Staphylococcus aureus subsp. aureus USA300_TCH959 OX=450394 GN=rnj PE=3 SV=1	rnj2 SAUSA300_1168	62.603	5671900	6364500	6392200	1443300	3355800	3794300
Q2FFI7;A0A0E1VP97	>sp|Q2FFI7|PUR8_STAA3 Adenylosuccinate lyase OS=Staphylococcus aureus (strain USA300) OX=367830 GN=purB PE=3 SV=1;>tr|A0A0E1VP97|A0A0E1VP97_STAA3 Adenylosuccinate lyase OS=Staphylococcus aureus subsp. aureus USA300_TCH959 OX=450394 GN=purB PE=3 SV=1	purB SAUSA300_1889	49.603	5638300	7842100	6419600	17351000	7473900	10189000
A0A0H2XH50;A0A0E1VSW4	>tr|A0A0H2XH50|A0A0H2XH50_STAA3 1,4-dihydroxy-2-naphthoyl-CoA synthase OS=Staphylococcus aureus (strain USA300) OX=367830 GN=menB PE=3 SV=1;>tr|A0A0E1VSW4|A0A0E1VSW4_STAA3 1,4-dihydroxy-2-naphthoyl-CoA synthase OS=Staphylococcus aureus subsp. aureus USA300	menB SAUSA300_0948	30.425	5633600	5931300	4909100	1733300	2048800	1805900
Q2FJ89;A8YZP8;A0A0E1VUC6	>sp|Q2FJ89|HCHA_STAA3 Protein/nucleic acid deglycase HchA OS=Staphylococcus aureus (strain USA300) OX=367830 GN=hchA PE=3 SV=1;>sp|A8YZP8|HCHA_STAAT Protein/nucleic acid deglycase HchA OS=Staphylococcus aureus (strain USA300 / TCH1516) OX=451516 GN=hchA PE	hchA SAUSA300_0536	32.176	5618300	7810500	7183100	16598000	18395000	18970000
A0A0H2XEA1;A0A0E1VT13	>tr|A0A0H2XEA1|A0A0H2XEA1_STAA3 Lipoprotein OS=Staphylococcus aureus (strain USA300) OX=367830 GN=SAUSA300_0798 PE=3 SV=1;>tr|A0A0E1VT13|A0A0E1VT13_STAA3 Lipoprotein OS=Staphylococcus aureus subsp. aureus USA300_TCH959 OX=450394 GN=HMPREF0776_1830 PE=3 SV=	SAUSA300_0798	30.351	5604800	6381000	5548800	1875800	8649300	5434600
Q2FHZ1;A0A0E1VKH0	>sp|Q2FHZ1|RNJ1_STAA3 Ribonuclease J 1 OS=Staphylococcus aureus (strain USA300) OX=367830 GN=rnj1 PE=3 SV=1;>tr|A0A0E1VKH0|A0A0E1VKH0_STAA3 Ribonuclease J OS=Staphylococcus aureus subsp. aureus USA300_TCH959 OX=450394 GN=rnj PE=3 SV=1	rnj1 SAUSA300_0989	62.668	5422200	4682100	4223800	860300	2631600	2666200
A0A0H2XEF6;A0A0E1VMK5	>tr|A0A0H2XEF6|A0A0H2XEF6_STAA3 Purine nucleoside phosphorylase DeoD-type OS=Staphylococcus aureus (strain USA300) OX=367830 GN=deoD PE=3 SV=1;>tr|A0A0E1VMK5|A0A0E1VMK5_STAA3 Purine nucleoside phosphorylase DeoD-type OS=Staphylococcus aureus subsp. aureus	deoD SAUSA300_2091	25.908	5392700	6307300	7131400	3891800	5125800	3358300
A0A0H2XKG3;A0A0E1VMW0	>tr|A0A0H2XKG3|A0A0H2XKG3_STAA3 Fibronectin binding protein B OS=Staphylococcus aureus (strain USA300) OX=367830 GN=fnbB PE=4 SV=1	fnbB SAUSA300_2440	103.55	5389300	6446800	7487900	14224000	7206900	8878600
A0A0H2XHQ2;A0A0E1VJD7	>tr|A0A0H2XHQ2|A0A0H2XHQ2_STAA3 Thioredoxin reductase OS=Staphylococcus aureus (strain USA300) OX=367830 GN=trxB PE=3 SV=1;>tr|A0A0E1VJD7|A0A0E1VJD7_STAA3 Thioredoxin reductase OS=Staphylococcus aureus subsp. aureus USA300_TCH959 OX=450394 GN=trxB PE=3 SV=	trxB SAUSA300_0747	33.616	5345900	6207400	4253200	7650200	3460700	5096200
A0A0E1VNP6;A0A0H2XI99	>tr|A0A0E1VNP6|A0A0E1VNP6_STAA3 WXG100 family type VII secretion target OS=Staphylococcus aureus subsp. aureus USA300_TCH959 OX=450394 GN=HMPREF0776_1016 PE=3 SV=1;>sp|A0A0H2XI99|ESXA_STAA3 ESAT-6 secretion system extracellular protein A OS=Staphylococcus	HMPREF0776_1016	13.147	5240600	6657000	7361000	11728000	15183000	12090000
A0A0H2XHL4;A0A0E1VLR7	>tr|A0A0H2XHL4|A0A0H2XHL4_STAA3 Phosphate acetyltransferase OS=Staphylococcus aureus (strain USA300) OX=367830 GN=pta PE=4 SV=1;>tr|A0A0E1VLR7|A0A0E1VLR7_STAA3 Phosphate acetyltransferase OS=Staphylococcus aureus subsp. aureus USA300_TCH959 OX=450394 GN=pt	pta SAUSA300_0570	34.951	5164200	4729900	4962600	19127000	15438000	16286000
Q2FF15;A8YY80;A0A0E1VKF8	>sp|Q2FF15|GLYA_STAA3 Serine hydroxymethyltransferase OS=Staphylococcus aureus (strain USA300) OX=367830 GN=glyA PE=3 SV=1;>sp|A8YY80|GLYA_STAAT Serine hydroxymethyltransferase OS=Staphylococcus aureus (strain USA300 / TCH1516) OX=451516 GN=glyA PE=3 SV=1;	glyA SAUSA300_2067	45.1	4981100	5818200	4582000	5965400	3853500	3777700
Q2FJB5;A0A0E1VK60	>sp|Q2FJB5|CLPC_STAA3 ATP-dependent Clp protease ATP-binding subunit ClpC OS=Staphylococcus aureus (strain USA300) OX=367830 GN=clpC PE=3 SV=1;>tr|A0A0E1VK60|A0A0E1VK60_STAA3 ATP-dependent Clp protease ATP-binding subunit ClpC OS=Staphylococcus aureus subs	clpC SAUSA300_0510	91.036	4960500	4233400	4623800	0	0	0
Q2FJ20;A0A0E1VLV7	>sp|Q2FJ20|SARA_STAA3 Transcriptional regulator SarA OS=Staphylococcus aureus (strain USA300) OX=367830 GN=sarA PE=3 SV=1;>tr|A0A0E1VLV7|A0A0E1VLV7_STAA3 Transcriptional regulator SarA OS=Staphylococcus aureus subsp. aureus USA300_TCH959 OX=450394 GN=sarA	sarA SAUSA300_0605	14.718	4868400	5851800	3916800	2904000	4016400	4613700
Q2FIN3;A8Z036;A0A0E1VLJ4	>sp|Q2FIN3|HPRK_STAA3 HPr kinase/phosphorylase OS=Staphylococcus aureus (strain USA300) OX=367830 GN=hprK PE=3 SV=1;>sp|A8Z036|HPRK_STAAT HPr kinase/phosphorylase OS=Staphylococcus aureus (strain USA300 / TCH1516) OX=451516 GN=hprK PE=3 SV=1;>tr|A0A0E1VLJ4	hprK SAUSA300_0743	34.481	4834300	7650500	4541300	4313500	2791300	2482800
A0A0H2XFG0;A0A0E1VQW5	>tr|A0A0H2XFG0|A0A0H2XFG0_STAA3 Iron compound ABC transporter, iron compound-binding protein OS=Staphylococcus aureus (strain USA300) OX=367830 GN=SAUSA300_2235 PE=4 SV=1;>tr|A0A0E1VQW5|A0A0E1VQW5_STAA3 Periplasmic binding protein OS=Staphylococcus aureus	SAUSA300_2235	34.011	4824900	4064200	4744600	2326600	11969000	6783300
Q2FGA8;A8Z4F6;A0A0E1VH56	>sp|Q2FGA8|SYA_STAA3 Alanine--tRNA ligase OS=Staphylococcus aureus (strain USA300) OX=367830 GN=alaS PE=3 SV=1;>sp|A8Z4F6|SYA_STAAT Alanine--tRNA ligase OS=Staphylococcus aureus (strain USA300 / TCH1516) OX=451516 GN=alaS PE=3 SV=1;>tr|A0A0E1VH56|A0A0E1VH5	alaS SAUSA300_1575	98.519	4809300	5396900	5235400	1147200	0	0
A0A0H2XK58;A0A0E1VKE4	>tr|A0A0H2XK58|A0A0H2XK58_STAA3 Cell division protein FtsZ OS=Staphylococcus aureus (strain USA300) OX=367830 GN=ftsZ PE=3 SV=1;>tr|A0A0E1VKE4|A0A0E1VKE4_STAA3 Cell division protein FtsZ OS=Staphylococcus aureus subsp. aureus USA300_TCH959 OX=450394 GN=fts	ftsZ SAUSA300_1080	41.036	4675900	5105500	5599200	1162100	1507400	1621500
Q2FEI5;A0A0E1VNR3	>sp|Q2FEI5|FDHL_STAA3 Putative formate dehydrogenase SAUSA300_2258 OS=Staphylococcus aureus (strain USA300) OX=367830 GN=SAUSA300_2258 PE=3 SV=1;>tr|A0A0E1VNR3|A0A0E1VNR3_STAA3 Formate dehydrogenase, alpha subunit OS=Staphylococcus aureus subsp. aureus USA	SAUSA300_2258	111.24	4512000	5234500	6698800	2375000	1765400	1497200
A0A0H2XKB6;A0A0E1VVF1	>tr|A0A0H2XKB6|A0A0H2XKB6_STAA3 Uncharacterized protein OS=Staphylococcus aureus (strain USA300) OX=367830 GN=SAUSA300_0420 PE=4 SV=1;>tr|A0A0E1VVF1|A0A0E1VVF1_STAA3 Uncharacterized protein OS=Staphylococcus aureus subsp. aureus USA300_TCH959 OX=450394 GN=	SAUSA300_0420	49.261	4427100	4706700	4298400	0	0	0
Q2FG80;A8Z2H5;A0A0E1VGU5	>sp|Q2FG80|RL21_STAA3 50S ribosomal protein L21 OS=Staphylococcus aureus (strain USA300) OX=367830 GN=rplU PE=3 SV=1;>sp|A8Z2H5|RL21_STAAT 50S ribosomal protein L21 OS=Staphylococcus aureus (strain USA300 / TCH1516) OX=451516 GN=rplU PE=3 SV=1;>tr|A0A0E1VG	rplU SAUSA300_1603	11.333	4404600	3848800	6192100	4235800	2797100	4343300
A0A0H2XI02;A0A0E1VPF1	>tr|A0A0H2XI02|A0A0H2XI02_STAA3 5-nucleotidase family protein OS=Staphylococcus aureus (strain USA300) OX=367830 GN=SAUSA300_0025 PE=3 SV=1;>tr|A0A0E1VPF1|A0A0E1VPF1_STAA3 LPXTG-motif cell wall anchor domain protein OS=Staphylococcus aureus subsp. aureus	SAUSA300_0025	83.424	4378400	5447700	3868600	4785700	3336200	3606100
A0A0H2XKM7;A0A0E1VJF0	>tr|A0A0H2XKM7|A0A0H2XKM7_STAA3 Transferrin receptor OS=Staphylococcus aureus (strain USA300) OX=367830 GN=SAUSA300_0721 PE=4 SV=1;>tr|A0A0E1VJF0|A0A0E1VJF0_STAA3 Periplasmic binding protein OS=Staphylococcus aureus subsp. aureus USA300_TCH959 OX=450394 GN	SAUSA300_0721	37.854	4353800	3762600	4087400	1798000	10145000	6444700
Q2FG54;A8Z2J8;A0A0E1VGQ6	>sp|Q2FG54|SYT_STAA3 Threonine--tRNA ligase OS=Staphylococcus aureus (strain USA300) OX=367830 GN=thrS PE=3 SV=1;>sp|A8Z2J8|SYT_STAAT Threonine--tRNA ligase OS=Staphylococcus aureus (strain USA300 / TCH1516) OX=451516 GN=thrS PE=3 SV=1;>tr|A0A0E1VGQ6|A0A0E	thrS SAUSA300_1629	74.459	4292200	4650600	4454400	0	0	0
A0A0H2XGR0;A0A0E1VL27	>tr|A0A0H2XGR0|A0A0H2XGR0_STAA3 Uncharacterized protein OS=Staphylococcus aureus (strain USA300) OX=367830 GN=SAUSA300_0409 PE=4 SV=1;>tr|A0A0E1VL27|A0A0E1VL27_STAA3 Uncharacterized protein OS=Staphylococcus aureus subsp. aureus USA300_TCH959 OX=450394 GN=	SAUSA300_0409	11.302	4242000	4715700	5649000	7047700	14111000	10993000
A0A0H2XGP3;A0A0E1VK81	>tr|A0A0H2XGP3|A0A0H2XGP3_STAA3 UDP-N-acetylglucosamine 1-carboxyvinyltransferase OS=Staphylococcus aureus (strain USA300) OX=367830 GN=murA PE=3 SV=1;>tr|A0A0E1VK81|A0A0E1VK81_STAA3 UDP-N-acetylglucosamine 1-carboxyvinyltransferase OS=Staphylococcus aureu	murA SAUSA300_2055	45.053	4232100	4305000	4129500	0	0	0
Q2FGE3;A8Z4B9;A0A0E1VH17	>sp|Q2FGE3|DNAK_STAA3 Chaperone protein DnaK OS=Staphylococcus aureus (strain USA300) OX=367830 GN=dnaK PE=3 SV=1;>sp|A8Z4B9|DNAK_STAAT Chaperone protein DnaK OS=Staphylococcus aureus (strain USA300 / TCH1516) OX=451516 GN=dnaK PE=3 SV=1;>tr|A0A0E1VH17|A0A	dnaK SAUSA300_1540	66.361	4227200	3251300	5189300	6192400	4301800	6059400
Q2FHL2;A0A0E1VI92	>sp|Q2FHL2|Y1119_STAA3 Uncharacterized protein SAUSA300_1119 OS=Staphylococcus aureus (strain USA300) OX=367830 GN=SAUSA300_1119 PE=4 SV=1;>tr|A0A0E1VI92|A0A0E1VI92_STAA3 DAK2 domain fusion protein YloV OS=Staphylococcus aureus subsp. aureus USA300_TCH959	SAUSA300_1119	60.515	4214300	4449400	3887000	0	0	0
Q2FFJ5;A8Z2R4;A0A0E1VP38	>sp|Q2FFJ5|GATA_STAA3 Glutamyl-tRNA(Gln) amidotransferase subunit A OS=Staphylococcus aureus (strain USA300) OX=367830 GN=gatA PE=3 SV=1;>sp|A8Z2R4|GATA_STAAT Glutamyl-tRNA(Gln) amidotransferase subunit A OS=Staphylococcus aureus (strain USA300 / TCH1516)	gatA SAUSA300_1881	52.82	4168100	3131300	2470200	0	0	0
Q2FI09;A8Z1L1;A0A0E1VIV8	>sp|Q2FI09|PURL_STAA3 Phosphoribosylformylglycinamidine synthase subunit PurL OS=Staphylococcus aureus (strain USA300) OX=367830 GN=purL PE=3 SV=1;>sp|A8Z1L1|PURL_STAAT Phosphoribosylformylglycinamidine synthase subunit PurL OS=Staphylococcus aureus (strai	purL SAUSA300_0971	79.535	4041100	3979500	4960600	3129800	2309600	1737900
Q2FHI0;A0A0E1VHV3	>sp|Q2FHI0|PYRH_STAA3 Uridylate kinase OS=Staphylococcus aureus (strain USA300) OX=367830 GN=pyrH PE=3 SV=1;>tr|A0A0E1VHV3|A0A0E1VHV3_STAA3 Uridylate kinase OS=Staphylococcus aureus subsp. aureus USA300_TCH959 OX=450394 GN=pyrH PE=3 SV=1	pyrH SAUSA300_1151	26.145	3964300	5449700	5418300	2010600	1496900	1456000
Q2FFK2;A0A0E1VRF9	>sp|Q2FFK2|FTN_STAA3 Bacterial non-heme ferritin OS=Staphylococcus aureus (strain USA300) OX=367830 GN=ftnA PE=3 SV=1;>tr|A0A0E1VRF9|A0A0E1VRF9_STAA3 Ferritin OS=Staphylococcus aureus subsp. aureus USA300_TCH959 OX=450394 GN=HMPREF0776_0034 PE=3 SV=1	ftnA SAUSA300_1874	19.588	3914800	5195700	4093500	3682400	3494700	3181400
A0A0H2XHG3;A0A0E1VMH9	>tr|A0A0H2XHG3|A0A0H2XHG3_STAA3 Probable malate:quinone oxidoreductase OS=Staphylococcus aureus (strain USA300) OX=367830 GN=mqo PE=3 SV=1;>tr|A0A0E1VMH9|A0A0E1VMH9_STAA3 Probable malate:quinone oxidoreductase OS=Staphylococcus aureus subsp. aureus USA300_	mqo SAUSA300_2541	55.998	3850400	2560500	1767900	1618800	1798800	1374200
Q2FHI3;A8Z3T5;A0A0E1VHS4	>sp|Q2FHI3|CODY_STAA3 GTP-sensing transcriptional pleiotropic repressor CodY OS=Staphylococcus aureus (strain USA300) OX=367830 GN=codY PE=3 SV=1;>sp|A8Z3T5|CODY_STAAT GTP-sensing transcriptional pleiotropic repressor CodY OS=Staphylococcus aureus (strain	codY SAUSA300_1148	28.755	3772000	5608300	4585600	0	0	0
Q2FDQ7;P0C7U6;A0A0E1VMH4	>sp|Q2FDQ7|LDH2_STAA3 L-lactate dehydrogenase 2 OS=Staphylococcus aureus (strain USA300) OX=367830 GN=ldh2 PE=3 SV=1;>sp|P0C7U6|LDH2_STAAT L-lactate dehydrogenase 2 OS=Staphylococcus aureus (strain USA300 / TCH1516) OX=451516 GN=ldh2 PE=3 SV=1;>tr|A0A0E1VM	ldh2 SAUSA300_2537	34.42	3617800	3813600	3142200	1770600	943100	1095400
A0A0H2XHH4;A0A0E1VLI9	>tr|A0A0H2XHH4|A0A0H2XHH4_STAA3 Putative lipoprotein OS=Staphylococcus aureus (strain USA300) OX=367830 GN=SAUSA300_0769 PE=4 SV=1;>tr|A0A0E1VLI9|A0A0E1VLI9_STAA3 Uncharacterized protein OS=Staphylococcus aureus subsp. aureus USA300_TCH959 OX=450394 GN=HMP	SAUSA300_0769	28.419	3600500	2613600	4354200	3248900	11138000	5157100
A0A0H2XH48;A0A0E1VN13	>tr|A0A0H2XH48|A0A0H2XH48_STAA3 Gamma-hemolysin component B OS=Staphylococcus aureus (strain USA300) OX=367830 GN=hlgB PE=4 SV=1;>tr|A0A0E1VN13|A0A0E1VN13_STAA3 Gamma-hemolysin component B OS=Staphylococcus aureus subsp. aureus USA300_TCH959 OX=450394 GN=h	hlgB SAUSA300_2367	36.711	3600200	4608000	2410100	3071000	2149600	1720000
Q2FJC3;A0A0E1VKP4	>sp|Q2FJC3|SYK_STAA3 Lysine--tRNA ligase OS=Staphylococcus aureus (strain USA300) OX=367830 GN=lysS PE=3 SV=1;>tr|A0A0E1VKP4|A0A0E1VKP4_STAA3 Lysine--tRNA ligase OS=Staphylococcus aureus subsp. aureus USA300_TCH959 OX=450394 GN=lysS PE=3 SV=1	lysS SAUSA300_0496	56.719	3580500	3924400	2690100	1562300	1678300	1368400
A0A0E1VNQ7;A0A0H2XHB0	>tr|A0A0E1VNQ7|A0A0E1VNQ7_STAA3 Uncharacterized protein OS=Staphylococcus aureus subsp. aureus USA300_TCH959 OX=450394 GN=HMPREF0776_0910 PE=4 SV=1;>tr|A0A0H2XHB0|A0A0H2XHB0_STAA3 Uncharacterized protein OS=Staphylococcus aureus (strain USA300) OX=367830 G	HMPREF0776_0910	38.552	3532200	4545100	3973100	0	0	0
A0A0H2XI26;A0A0E1VLI8	>tr|A0A0H2XI26|A0A0H2XI26_STAA3 Ribonucleoside-diphosphate reductase, beta subunit OS=Staphylococcus aureus (strain USA300) OX=367830 GN=SAUSA300_0717 PE=4 SV=1;>tr|A0A0E1VLI8|A0A0E1VLI8_STAA3 Ribonucleoside-diphosphate reductase, beta subunit OS=Staphyloc	SAUSA300_0717	37.513	3440300	3183800	3607400	4953900	1598300	2200500
Q2FIL9;A8Z1A2;A0A0E1VJC2	>sp|Q2FIL9|TPIS_STAA3 Triosephosphate isomerase OS=Staphylococcus aureus (strain USA300) OX=367830 GN=tpiA PE=3 SV=1;>sp|A8Z1A2|TPIS_STAAT Triosephosphate isomerase OS=Staphylococcus aureus (strain USA300 / TCH1516) OX=451516 GN=tpiA PE=3 SV=1;>tr|A0A0E1VJ	tpiA SAUSA300_0758	27.261	3422600	2755200	2568100	25282000	12656000	13912000
A0A0H2XHA0;A0A0E1VML7	>tr|A0A0H2XHA0|A0A0H2XHA0_STAA3 Uncharacterized protein OS=Staphylococcus aureus (strain USA300) OX=367830 GN=SAUSA300_2094 PE=4 SV=1;>tr|A0A0E1VML7|A0A0E1VML7_STAA3 Uncharacterized protein OS=Staphylococcus aureus subsp. aureus USA300_TCH959 OX=450394 GN=	SAUSA300_2094	52.946	3413500	3723600	3070400	0	0	0
Q2FEV0;A0A0E1VQR1	>sp|Q2FEV0|ASP23_STAA3 Alkaline shock protein 23 OS=Staphylococcus aureus (strain USA300) OX=367830 GN=asp23 PE=3 SV=1;>tr|A0A0E1VQR1|A0A0E1VQR1_STAA3 Alkaline shock protein 23 OS=Staphylococcus aureus subsp. aureus USA300_TCH959 OX=450394 GN=asp PE=4 SV=1	asp23 SAUSA300_2142	19.191	3405200	2810400	2893000	6649600	7630000	7278500
Q2FIK4;A0A0E1VTI5	>sp|Q2FIK4|EMP_STAA3 Extracellular matrix protein-binding protein emp OS=Staphylococcus aureus (strain USA300) OX=367830 GN=emp PE=3 SV=1;>tr|A0A0E1VTI5|A0A0E1VTI5_STAA3 Putative extracellular matrix protein-binding protein emp OS=Staphylococcus aureus sub	emp SAUSA300_0774	38.484	3354300	3021700	2772800	5611400	3891600	4769300
Q2FEP9;A8Z347;A0A0E1VQS0	>sp|Q2FEP9|RL14_STAA3 50S ribosomal protein L14 OS=Staphylococcus aureus (strain USA300) OX=367830 GN=rplN PE=3 SV=1;>sp|A8Z347|RL14_STAAT 50S ribosomal protein L14 OS=Staphylococcus aureus (strain USA300 / TCH1516) OX=451516 GN=rplN PE=3 SV=1;>tr|A0A0E1VQ	rplN SAUSA300_2194	13.135	3328200	3400700	3667300	0	0	0
A0A0H2XKH5;A0A0E1VK53	>tr|A0A0H2XKH5|A0A0H2XKH5_STAA3 Aconitate hydratase OS=Staphylococcus aureus (strain USA300) OX=367830 GN=acnA PE=3 SV=1;>tr|A0A0E1VK53|A0A0E1VK53_STAA3 Aconitate hydratase OS=Staphylococcus aureus subsp. aureus USA300_TCH959 OX=450394 GN=acnA PE=3 SV=1	acnA SAUSA300_1246	98.968	3300300	4340600	3355000	19931000	4478900	6520600
A0A0H2XJ82;A0A0E1VGS3	>tr|A0A0H2XJ82|A0A0H2XJ82_STAA3 Glutamyl-aminopeptidase OS=Staphylococcus aureus (strain USA300) OX=367830 GN=SAUSA300_1691 PE=3 SV=1;>tr|A0A0E1VGS3|A0A0E1VGS3_STAA3 M42 glutamyl aminopeptidase OS=Staphylococcus aureus subsp. aureus USA300_TCH959 OX=450394	SAUSA300_1691	39.783	3248100	5423700	4471800	2644000	4274800	4450000
A0A0H2XFZ6;A0A0E1VKV6	>tr|A0A0H2XFZ6|A0A0H2XFZ6_STAA3 Transcriptional regulator OS=Staphylococcus aureus (strain USA300) OX=367830 GN=SAUSA300_0958 PE=4 SV=1;>tr|A0A0E1VKV6|A0A0E1VKV6_STAA3 Cell envelope-like function transcriptional attenuator common domain protein OS=Staphylo	SAUSA300_0958	45.685	3246000	3364100	2615000	2798600	3126400	3369800
Q2FFT0;A8Z4N8;A0A0E1VI87	>sp|Q2FFT0|SPLB_STAA3 Serine protease SplB OS=Staphylococcus aureus (strain USA300) OX=367830 GN=splB PE=3 SV=1;>sp|A8Z4N8|SPLB_STAAT Serine protease SplB OS=Staphylococcus aureus (strain USA300 / TCH1516) OX=451516 GN=splB PE=3 SV=1;>tr|A0A0E1VI87|A0A0E1V	splB SAUSA300_1757	26.096	3184100	2813200	3706000	2811700	4037900	3114100
Q2FDQ4;A8Z3K5;A0A0E1VPN2	>sp|Q2FDQ4|ALF1_STAA3 Fructose-bisphosphate aldolase class 1 OS=Staphylococcus aureus (strain USA300) OX=367830 GN=fda PE=3 SV=1;>sp|A8Z3K5|ALF1_STAAT Fructose-bisphosphate aldolase class 1 OS=Staphylococcus aureus (strain USA300 / TCH1516) OX=451516 GN=fd	fda SAUSA300_2540	33.054	3182600	2438600	3476900	28590000	14332000	15131000
A0A0H2XJF4;A0A0E1VKQ6	>tr|A0A0H2XJF4|A0A0H2XJF4_STAA3 3-oxoacyl-[acyl-carrier-protein] synthase 2 OS=Staphylococcus aureus (strain USA300) OX=367830 GN=fabF PE=3 SV=1;>tr|A0A0E1VKQ6|A0A0E1VKQ6_STAA3 3-oxoacyl-[acyl-carrier-protein] synthase 2 OS=Staphylococcus aureus subsp. aur	fabF SAUSA300_0886	43.766	3111300	3229700	2626800	2295400	1411700	1540100
Q2FF28;A8Z4Z7;A0A0E1VME2	>sp|Q2FF28|FABZ_STAA3 3-hydroxyacyl-[acyl-carrier-protein] dehydratase FabZ OS=Staphylococcus aureus (strain USA300) OX=367830 GN=fabZ PE=3 SV=1;>sp|A8Z4Z7|FABZ_STAAT 3-hydroxyacyl-[acyl-carrier-protein] dehydratase FabZ OS=Staphylococcus aureus (strain US	fabZ SAUSA300_2054	16.081	3071900	4879300	3453000	718430	4993600	3111400
Q2FFQ5;A8YY10;A0A0E1VIE3	>sp|Q2FFQ5|PRSA_STAA3 Foldase protein PrsA OS=Staphylococcus aureus (strain USA300) OX=367830 GN=prsA PE=3 SV=1;>sp|A8YY10|PRSA_STAAT Foldase protein PrsA OS=Staphylococcus aureus (strain USA300 / TCH1516) OX=451516 GN=prsA PE=3 SV=1;>tr|A0A0E1VIE3|A0A0E1V	prsA SAUSA300_1790	35.637	3027800	3929100	5706100	5660900	24434000	14980000
A0A0H2XH08;A0A0E1VNV1	>tr|A0A0H2XH08|A0A0H2XH08_STAA3 Accessory gene regulator protein A OS=Staphylococcus aureus (strain USA300) OX=367830 GN=agrA PE=4 SV=1;>tr|A0A0E1VNV1|A0A0E1VNV1_STAA3 Accessory protein regulator protein A OS=Staphylococcus aureus subsp. aureus USA300_TCH9	agrA SAUSA300_1992	24.253	3004800	3345000	2951200	0	0	0
A0A0H2XDQ5;A0A0E1VMC1	>tr|A0A0H2XDQ5|A0A0H2XDQ5_STAA3 Zinc metalloproteinase aureolysin OS=Staphylococcus aureus (strain USA300) OX=367830 GN=aur PE=4 SV=1;>tr|A0A0E1VMC1|A0A0E1VMC1_STAA3 Thermolysin metallopeptidase, catalytic domain protein OS=Staphylococcus aureus subsp. aur	aur SAUSA300_2572	56.361	2949400	3946300	4025100	20934000	13318000	11611000
A0A0H2XEB0;A0A0E1VNE9	>tr|A0A0H2XEB0|A0A0H2XEB0_STAA3 Iron compound ABC transporter, iron compound-binding protein OS=Staphylococcus aureus (strain USA300) OX=367830 GN=SAUSA300_2136 PE=4 SV=1;>tr|A0A0E1VNE9|A0A0E1VNE9_STAA3 Periplasmic binding protein OS=Staphylococcus aureus	SAUSA300_2136	36.591	2871900	2640800	4459600	1076200	5924600	3849900
A0A0H2XGA1;A0A0E1VR19	>tr|A0A0H2XGA1|A0A0H2XGA1_STAA3 Dehydrogenase family protein OS=Staphylococcus aureus (strain USA300) OX=367830 GN=SAUSA300_2251 PE=4 SV=1;>tr|A0A0E1VR19|A0A0E1VR19_STAA3 NAD/NADP octopine/nopaline dehydrogenase, alpha-helical domain protein OS=Staphylococ	SAUSA300_2251	40.742	2865800	3568600	2670800	0	0	0
A0A0H2XHB4;A0A0E1VMR2	>tr|A0A0H2XHB4|A0A0H2XHB4_STAA3 Ribose-phosphate pyrophosphokinase OS=Staphylococcus aureus (strain USA300) OX=367830 GN=prs PE=3 SV=1;>tr|A0A0E1VMR2|A0A0E1VMR2_STAA3 Ribose-phosphate pyrophosphokinase OS=Staphylococcus aureus subsp. aureus USA300_TCH959 O	prs SAUSA300_0478	35.283	2843600	2008400	2084800	0	0	0
Q2FFJ6;A8Z2R3;A0A0E1VRB6	>sp|Q2FFJ6|GATB_STAA3 Aspartyl/glutamyl-tRNA(Asn/Gln) amidotransferase subunit B OS=Staphylococcus aureus (strain USA300) OX=367830 GN=gatB PE=3 SV=1;>sp|A8Z2R3|GATB_STAAT Aspartyl/glutamyl-tRNA(Asn/Gln) amidotransferase subunit B OS=Staphylococcus aureus	gatB SAUSA300_1880	53.656	2822300	3230400	2938000	1526900	1363800	1346200
Q2FJA1;A8YZN7;A0A0E1VJZ8	>sp|Q2FJA1|RL10_STAA3 50S ribosomal protein L10 OS=Staphylococcus aureus (strain USA300) OX=367830 GN=rplJ PE=3 SV=1;>sp|A8YZN7|RL10_STAAT 50S ribosomal protein L10 OS=Staphylococcus aureus (strain USA300 / TCH1516) OX=451516 GN=rplJ PE=3 SV=1;>tr|A0A0E1VJ	rplJ SAUSA300_0524	17.71	2763000	3759000	2467500	1331200	0	0
Q2FFX3;A8Z4J3;A0A0E1VGE7	>sp|Q2FFX3|RISB_STAA3 6,7-dimethyl-8-ribityllumazine synthase OS=Staphylococcus aureus (strain USA300) OX=367830 GN=ribH PE=3 SV=1;>sp|A8Z4J3|RISB_STAAT 6,7-dimethyl-8-ribityllumazine synthase OS=Staphylococcus aureus (strain USA300 / TCH1516) OX=451516 GN	ribH SAUSA300_1712	16.396	2754100	4679400	3241400	4537500	6682300	6045100
Q2FIM5;A8Z045;A0A0E1VJD8	>sp|Q2FIM5|CLPP_STAA3 ATP-dependent Clp protease proteolytic subunit OS=Staphylococcus aureus (strain USA300) OX=367830 GN=clpP PE=3 SV=1;>sp|A8Z045|CLPP_STAAT ATP-dependent Clp protease proteolytic subunit OS=Staphylococcus aureus (strain USA300 / TCH1516	clpP SAUSA300_0752	21.513	2707300	4673700	3681400	8679800	7856900	6664100
Q2FIA7;A0A0E1VJ96	>sp|Q2FIA7|Y871_STAA3 Uncharacterized protein SAUSA300_0871 OS=Staphylococcus aureus (strain USA300) OX=367830 GN=SAUSA300_0871 PE=3 SV=1;>tr|A0A0E1VJ96|A0A0E1VJ96_STAA3 FAH family protein OS=Staphylococcus aureus subsp. aureus USA300_TCH959 OX=450394 GN=H	SAUSA300_0871	33.113	2705800	3980300	2666800	2864300	1989900	2497600
A0A0H2XG62;A0A0E1VS93	>tr|A0A0H2XG62|A0A0H2XG62_STAA3 Uncharacterized protein OS=Staphylococcus aureus (strain USA300) OX=367830 GN=SAUSA300_1118 PE=4 SV=1;>tr|A0A0E1VS93|A0A0E1VS93_STAA3 Uncharacterized protein OS=Staphylococcus aureus subsp. aureus USA300_TCH959 OX=450394 GN=	SAUSA300_1118	13.385	2682200	4038500	2702600	0	0	0
A0A0H2XG74;A0A0E1VJY2	>tr|A0A0H2XG74|A0A0H2XG74_STAA3 Oxidoreductase, aldo/keto reductase family OS=Staphylococcus aureus (strain USA300) OX=367830 GN=SAUSA300_0688 PE=4 SV=1;>tr|A0A0E1VJY2|A0A0E1VJY2_STAA3 Oxidoreductase, aldo/keto reductase family protein OS=Staphylococcus au	SAUSA300_0688	32.359	2650800	3360500	2851600	681810	0	0
A0A0H2XGW5;A0A0E1VUZ4	>tr|A0A0H2XGW5|A0A0H2XGW5_STAA3 ATP-dependent zinc metalloprotease FtsH OS=Staphylococcus aureus (strain USA300) OX=367830 GN=ftsH PE=3 SV=1;>tr|A0A0E1VUZ4|A0A0E1VUZ4_STAA3 ATP-dependent zinc metalloprotease FtsH OS=Staphylococcus aureus subsp. aureus USA3	ftsH SAUSA300_0489	77.783	2623200	3262100	4145700	0	0	0
A0A0H2XEA7	>tr|A0A0H2XEA7|A0A0H2XEA7_STAA3 Signal peptidase I OS=Staphylococcus aureus (strain USA300) OX=367830 GN=spsB PE=3 SV=1	spsB SAUSA300_0868	17.598	2603900	1732400	2774000	1419400	7769100	5467700
A0A0H2XHU3;A0A0E1VWV3	>tr|A0A0H2XHU3|A0A0H2XHU3_STAA3 Beta sliding clamp OS=Staphylococcus aureus (strain USA300) OX=367830 GN=dnaN PE=3 SV=1;>tr|A0A0E1VWV3|A0A0E1VWV3_STAA3 Beta sliding clamp OS=Staphylococcus aureus subsp. aureus USA300_TCH959 OX=450394 GN=dnaN PE=3 SV=1	dnaN SAUSA300_0002	41.913	2577700	3182900	1537000	849720	624790	885300
Q2FG27;A8Z2M7;A0A0E1VIP3	>sp|Q2FG27|ACKA_STAA3 Acetate kinase OS=Staphylococcus aureus (strain USA300) OX=367830 GN=ackA PE=3 SV=1;>sp|A8Z2M7|ACKA_STAAT Acetate kinase OS=Staphylococcus aureus (strain USA300 / TCH1516) OX=451516 GN=ackA PE=3 SV=1;>tr|A0A0E1VIP3|A0A0E1VIP3_STAA3 Ac	ackA SAUSA300_1657	44.042	2563300	3501200	1700500	852620	560420	692930
A0A0H2XHK0;A0A0E1VWL9	>tr|A0A0H2XHK0|A0A0H2XHK0_STAA3 Iron compound ABC transporter, iron compound-binding protein SirA OS=Staphylococcus aureus (strain USA300) OX=367830 GN=sirA PE=4 SV=1;>tr|A0A0E1VWL9|A0A0E1VWL9_STAA3 Periplasmic binding protein OS=Staphylococcus aureus subs	sirA SAUSA300_0117	36.744	2559400	3719900	2516200	1315800	7038300	4364600
A0A0H2XGL1;A0A0E1VIM8	>tr|A0A0H2XGL1|A0A0H2XGL1_STAA3 Citrate synthase OS=Staphylococcus aureus (strain USA300) OX=367830 GN=gltA PE=3 SV=1;>tr|A0A0E1VIM8|A0A0E1VIM8_STAA3 Citrate synthase OS=Staphylococcus aureus subsp. aureus USA300_TCH959 OX=450394 GN=HMPREF0776_2728 PE=3 SV	gltA SAUSA300_1641	42.593	2505800	0	1798700	7572600	2577400	2966400
Q2FKP7;A8YYT2;A0A0E1VPD7	>sp|Q2FKP7|SYS_STAA3 Serine--tRNA ligase OS=Staphylococcus aureus (strain USA300) OX=367830 GN=serS PE=3 SV=1;>sp|A8YYT2|SYS_STAAT Serine--tRNA ligase OS=Staphylococcus aureus (strain USA300 / TCH1516) OX=451516 GN=serS PE=3 SV=1;>tr|A0A0E1VPD7|A0A0E1VPD7_	serS SAUSA300_0009	48.639	2428200	2485000	1543600	6956400	4150600	4053700
A0A0H2XJY4	>tr|A0A0H2XJY4|A0A0H2XJY4_STAA3 Uncharacterized protein OS=Staphylococcus aureus (strain USA300) OX=367830 GN=SAUSA300_1759 PE=4 SV=1	SAUSA300_1759	20.355	2407500	2316800	3150800	4732600	3442900	3149200
Q2FH25;A8Z3Z0;A0A0E1VHL0	>sp|Q2FH25|ODO1_STAA3 2-oxoglutarate dehydrogenase E1 component OS=Staphylococcus aureus (strain USA300) OX=367830 GN=odhA PE=3 SV=1;>sp|A8Z3Z0|ODO1_STAAT 2-oxoglutarate dehydrogenase E1 component OS=Staphylococcus aureus (strain USA300 / TCH1516) OX=45151	odhA SAUSA300_1306	105.34	2393700	1885400	1433400	1531400	1461000	1153700
A0A0H2XID2;A0A0E1VKQ3	>tr|A0A0H2XID2|A0A0H2XID2_STAA3 Methionine--tRNA ligase OS=Staphylococcus aureus (strain USA300) OX=367830 GN=metS PE=3 SV=1;>tr|A0A0E1VKQ3|A0A0E1VKQ3_STAA3 Methionine--tRNA ligase OS=Staphylococcus aureus subsp. aureus USA300_TCH959 OX=450394 GN=metG PE=3	metS metG SAUSA300_0467	74.901	2344900	3015900	2511000	2836500	1991500	2159900
Q2FHD8;A0A0E1VK19	>sp|Q2FHD8|GLPD_STAA3 Aerobic glycerol-3-phosphate dehydrogenase OS=Staphylococcus aureus (strain USA300) OX=367830 GN=glpD PE=3 SV=1;>tr|A0A0E1VK19|A0A0E1VK19_STAA3 Glycerol-3-phosphate dehydrogenase OS=Staphylococcus aureus subsp. aureus USA300_TCH959 OX	glpD SAUSA300_1193	62.387	2342300	2847600	2304700	0	0	0
A0A0H2XIW1;A0A0E1VSR3	>tr|A0A0H2XIW1|A0A0H2XIW1_STAA3 Oligoendopeptidase F OS=Staphylococcus aureus (strain USA300) OX=367830 GN=pepF PE=3 SV=1;>tr|A0A0E1VSR3|A0A0E1VSR3_STAA3 Oligoendopeptidase F OS=Staphylococcus aureus subsp. aureus USA300_TCH959 OX=450394 GN=pepF PE=3 SV=1	pepF SAUSA300_0902	69.819	2292800	4206600	2114200	11012000	5176100	5280700
A0A0E1VS63;Q2FHJ7	>tr|A0A0E1VS63|A0A0E1VS63_STAA3 50S ribosomal protein L19 (Fragment) OS=Staphylococcus aureus subsp. aureus USA300_TCH959 OX=450394 GN=rplS PE=3 SV=1;>sp|Q2FHJ7|RL19_STAA3 50S ribosomal protein L19 OS=Staphylococcus aureus (strain USA300) OX=367830 GN=rplS	rplS HMPREF0776_2241	13.205	2274200	2576900	2500300	3156800	2375300	2974900
Q2FIN9;A0A0E1VLN0;A0A0E1VKV0	>sp|Q2FIN9|HPF_STAA3 Ribosome hibernation promotion factor OS=Staphylococcus aureus (strain USA300) OX=367830 GN=hpf PE=1 SV=1;>tr|A0A0E1VLN0|A0A0E1VLN0_STAA3 Ribosome hibernation promoting factor OS=Staphylococcus aureus subsp. aureus USA300_TCH959 OX=450	hpf SAUSA300_0736	22.213	2257500	1448300	0	458930	446790	501230
A0A0H2XFD1;A0A0E1VMQ5	>tr|A0A0H2XFD1|A0A0H2XFD1_STAA3 Hydroxymethylglutaryl-CoA synthase OS=Staphylococcus aureus (strain USA300) OX=367830 GN=SAUSA300_2484 PE=4 SV=1;>tr|A0A0E1VMQ5|A0A0E1VMQ5_STAA3 Hydroxymethylglutaryl-CoA synthase OS=Staphylococcus aureus subsp. aureus USA30	SAUSA300_2484	43.205	2240200	2418900	1754000	4851600	2013200	1728100
Q2FEP2;A0A0E1VQX1	>sp|Q2FEP2|RL2_STAA3 50S ribosomal protein L2 OS=Staphylococcus aureus (strain USA300) OX=367830 GN=rplB PE=3 SV=1;>tr|A0A0E1VQX1|A0A0E1VQX1_STAA3 50S ribosomal protein L2 OS=Staphylococcus aureus subsp. aureus USA300_TCH959 OX=450394 GN=rplB PE=3 SV=1	rplB SAUSA300_2201	30.155	2223800	2238800	2389700	1101300	1352900	1299400
Q2FE03;A0A0E1VUG2;A0A0E1VMS4;A0A0E1VMR9	>sp|Q2FE03|FNBA_STAA3 Fibronectin-binding protein A OS=Staphylococcus aureus (strain USA300) OX=367830 GN=fnbA PE=3 SV=1	fnbA SAUSA300_2441	111.71	2220600	3472200	2617400	21655000	11446000	11123000
Q2FG61;A8Z2J6;A0A0E1VGT3	>sp|Q2FG61|TIG_STAA3 Trigger factor OS=Staphylococcus aureus (strain USA300) OX=367830 GN=tig PE=3 SV=1;>sp|A8Z2J6|TIG_STAAT Trigger factor OS=Staphylococcus aureus (strain USA300 / TCH1516) OX=451516 GN=tig PE=3 SV=1;>tr|A0A0E1VGT3|A0A0E1VGT3_STAA3 Trigge	tig SAUSA300_1622	48.608	2148300	1847200	2956000	5031200	3740200	5549000
Q2FER6;A8Z330;A0A0E1VYC5	>sp|Q2FER6|RL17_STAA3 50S ribosomal protein L17 OS=Staphylococcus aureus (strain USA300) OX=367830 GN=rplQ PE=3 SV=1;>sp|A8Z330|RL17_STAAT 50S ribosomal protein L17 OS=Staphylococcus aureus (strain USA300 / TCH1516) OX=451516 GN=rplQ PE=3 SV=1;>tr|A0A0E1VY	rplQ SAUSA300_2177	13.748	2134700	1050600	1333200	1508600	1505400	1650000
Q2FF78;A0A0E1VYR1	>sp|Q2FF78|REX_STAA3 Redox-sensing transcriptional repressor Rex OS=Staphylococcus aureus (strain USA300) OX=367830 GN=rex PE=3 SV=1;>tr|A0A0E1VYR1|A0A0E1VYR1_STAA3 Redox-sensing transcriptional repressor Rex OS=Staphylococcus aureus subsp. aureus USA300_T	rex SAUSA300_1999	23.599	2132000	2494000	2316900	0	0	0
Q2FG62;A8Z2J5;A0A0E1VQP6	>sp|Q2FG62|CLPX_STAA3 ATP-dependent Clp protease ATP-binding subunit ClpX OS=Staphylococcus aureus (strain USA300) OX=367830 GN=clpX PE=3 SV=1;>sp|A8Z2J5|CLPX_STAAT ATP-dependent Clp protease ATP-binding subunit ClpX OS=Staphylococcus aureus (strain USA300	clpX SAUSA300_1621	46.297	2129700	2277800	1756000	0	0	0
Q2FG09;A8Z2P6;A0A0E1VIU3	>sp|Q2FG09|SYY_STAA3 Tyrosine--tRNA ligase OS=Staphylococcus aureus (strain USA300) OX=367830 GN=tyrS PE=3 SV=1;>sp|A8Z2P6|SYY_STAAT Tyrosine--tRNA ligase OS=Staphylococcus aureus (strain USA300 / TCH1516) OX=451516 GN=tyrS PE=3 SV=1;>tr|A0A0E1VIU3|A0A0E1V	tyrS SAUSA300_1675	47.597	2121000	3064800	2153100	723700	0	0
A0A0H2XEX6;A0A0E1VJY9	>tr|A0A0H2XEX6|A0A0H2XEX6_STAA3 Transcription termination/antitermination protein NusA OS=Staphylococcus aureus (strain USA300) OX=367830 GN=nusA PE=3 SV=1;>tr|A0A0E1VJY9|A0A0E1VJY9_STAA3 Transcription termination/antitermination protein NusA OS=Staphyloco	nusA SAUSA300_1159	43.741	2066700	2153700	2131300	0	0	0
A0A0H2XFS4;A0A0E1VIW4	>tr|A0A0H2XFS4|A0A0H2XFS4_STAA3 Phosphoribosylamine--glycine ligase OS=Staphylococcus aureus (strain USA300) OX=367830 GN=purD PE=3 SV=1;>tr|A0A0E1VIW4|A0A0E1VIW4_STAA3 Phosphoribosylamine--glycine ligase OS=Staphylococcus aureus subsp. aureus USA300_TCH95	purD SAUSA300_0976	45.849	2048600	2246400	2410800	1776500	0	0
A0A0E1VJG8;A0A0H2XES4	>tr|A0A0E1VJG8|A0A0E1VJG8_STAA3 Ribonucleoside-diphosphate reductase OS=Staphylococcus aureus subsp. aureus USA300_TCH959 OX=450394 GN=HMPREF0776_1739 PE=3 SV=1;>tr|A0A0H2XES4|A0A0H2XES4_STAA3 Ribonucleoside-diphosphate reductase OS=Staphylococcus aureus (	HMPREF0776_1739	79.764	2035400	2862200	2441700	1031800	0	0
Q2FHP4;A8Z3N1;A0A0E1VIB0	>sp|Q2FHP4|SYI_STAA3 Isoleucine--tRNA ligase OS=Staphylococcus aureus (strain USA300) OX=367830 GN=ileS PE=3 SV=1;>sp|A8Z3N1|SYI_STAAT Isoleucine--tRNA ligase OS=Staphylococcus aureus (strain USA300 / TCH1516) OX=451516 GN=ileS PE=3 SV=1;>tr|A0A0E1VIB0|A0A	ileS SAUSA300_1087	104.88	2031800	2788700	1809000	7893800	1529400	2242000
Q2FJM8;A8Z0Q8;A0A0E1VLG6	>sp|Q2FJM8|XPT_STAA3 Xanthine phosphoribosyltransferase OS=Staphylococcus aureus (strain USA300) OX=367830 GN=xpt PE=3 SV=1;>sp|A8Z0Q8|XPT_STAAT Xanthine phosphoribosyltransferase OS=Staphylococcus aureus (strain USA300 / TCH1516) OX=451516 GN=xpt PE=3 SV=	xpt SAUSA300_0386	20.884	1993000	1185400	1184100	0	0	0
A0A0H2XDX3;A0A0E1VNP1	>tr|A0A0H2XDX3|A0A0H2XDX3_STAA3 Uncharacterized protein OS=Staphylococcus aureus (strain USA300) OX=367830 GN=SAUSA300_0274 PE=4 SV=1;>tr|A0A0E1VNP1|A0A0E1VNP1_STAA3 Uncharacterized protein OS=Staphylococcus aureus subsp. aureus USA300_TCH959 OX=450394 GN=	SAUSA300_0274	57.922	1947300	1049000	1409300	380770	1266900	1235800
A0A0H2XJB4	>tr|A0A0H2XJB4|A0A0H2XJB4_STAA3 Ear protein OS=Staphylococcus aureus (strain USA300) OX=367830 GN=ear PE=4 SV=1	ear SAUSA300_0815	20.437	1929900	1914000	3710400	7262200	8881100	7622700
Q2FEP4;A0A0E1VQS5	>sp|Q2FEP4|RL22_STAA3 50S ribosomal protein L22 OS=Staphylococcus aureus (strain USA300) OX=367830 GN=rplV PE=3 SV=1;>tr|A0A0E1VQS5|A0A0E1VQS5_STAA3 50S ribosomal protein L22 OS=Staphylococcus aureus subsp. aureus USA300_TCH959 OX=450394 GN=rplV PE=3 SV=1	rplV SAUSA300_2199	12.835	1906400	2029400	2184000	1064500	1246300	1563100
A0A0H2XKA5;A0A0E1VJ16	>tr|A0A0H2XKA5|A0A0H2XKA5_STAA3 RNA polymerase sigma factor SigA OS=Staphylococcus aureus (strain USA300) OX=367830 GN=rpoD PE=3 SV=1;>tr|A0A0E1VJ16|A0A0E1VJ16_STAA3 RNA polymerase sigma factor SigA OS=Staphylococcus aureus subsp. aureus USA300_TCH959 OX=4	rpoD sigA SAUSA300_1521	42.17	1872300	1940400	1908200	0	0	0
A0A0H2XHZ5;A0A0E1VMI0	>tr|A0A0H2XHZ5|A0A0H2XHZ5_STAA3 Fructose bisphosphate aldolase OS=Staphylococcus aureus (strain USA300) OX=367830 GN=fba PE=3 SV=1;>tr|A0A0E1VMI0|A0A0E1VMI0_STAA3 Fructose-1,6-bisphosphate aldolase, class II OS=Staphylococcus aureus subsp. aureus USA300_TC	fba SAUSA300_2079	30.836	1865200	1316100	2053100	17904000	7644100	7905400
A0A0H2XGR4;A0A0E1VIM2	>tr|A0A0H2XGR4|A0A0H2XGR4_STAA3 DNA polymerase I OS=Staphylococcus aureus (strain USA300) OX=367830 GN=polA PE=3 SV=1;>tr|A0A0E1VIM2|A0A0E1VIM2_STAA3 DNA polymerase I OS=Staphylococcus aureus subsp. aureus USA300_TCH959 OX=450394 GN=polA PE=3 SV=1	polA SAUSA300_1636	99.194	1864100	1605400	1428300	1741600	0	0
A0A0H2XHC4;A0A0E1VLI0	>tr|A0A0H2XHC4|A0A0H2XHC4_STAA3 2,3-bisphosphoglycerate-independent phosphoglycerate mutase OS=Staphylococcus aureus (strain USA300) OX=367830 GN=gpmI PE=3 SV=1;>tr|A0A0E1VLI0|A0A0E1VLI0_STAA3 2,3-bisphosphoglycerate-independent phosphoglycerate mutase OS=	gpmI SAUSA300_0759	56.423	1858600	1487500	1297300	6548900	1838200	2028900
A0A0H2XHA2;A0A0E1VP49	>tr|A0A0H2XHA2|A0A0H2XHA2_STAA3 Staphylococcal accessory regulator OS=Staphylococcus aureus (strain USA300) OX=367830 GN=SAUSA300_0114 PE=3 SV=1;>tr|A0A0E1VP49|A0A0E1VP49_STAA3 HTH-type transcriptional regulator SarS OS=Staphylococcus aureus subsp. aureus	SAUSA300_0114	29.889	1779900	2151700	1620300	6461200	2408200	2791900
A0A0H2XGC3;A0A0E1VMS3	>tr|A0A0H2XGC3|A0A0H2XGC3_STAA3 Hypoxanthine phosphoribosyltransferase OS=Staphylococcus aureus (strain USA300) OX=367830 GN=hpt PE=3 SV=1;>tr|A0A0E1VMS3|A0A0E1VMS3_STAA3 Hypoxanthine phosphoribosyltransferase OS=Staphylococcus aureus subsp. aureus USA300_	hpt SAUSA300_0488	20.585	1773900	1993600	1725900	0	0	0
Q2FHU3;A8Z1R9;A0A0E1VKL0	>sp|Q2FHU3|SYFA_STAA3 Phenylalanine--tRNA ligase alpha subunit OS=Staphylococcus aureus (strain USA300) OX=367830 GN=pheS PE=3 SV=1;>sp|A8Z1R9|SYFA_STAAT Phenylalanine--tRNA ligase alpha subunit OS=Staphylococcus aureus (strain USA300 / TCH1516) OX=451516	pheS SAUSA300_1037	40.106	1739000	1963400	2176100	1768900	2996700	1953400
A0A0H2XI85;A0A0E1VGN3	>tr|A0A0H2XI85|A0A0H2XI85_STAA3 Chorismate mutase/phospho-2-dehydro-3-deoxyheptonate aldolase OS=Staphylococcus aureus (strain USA300) OX=367830 GN=SAUSA300_1683 PE=4 SV=1;>tr|A0A0E1VGN3|A0A0E1VGN3_STAA3 3-deoxy-7-phosphoheptulonate synthase OS=Staphylococ	SAUSA300_1683	40.618	1717900	1278300	0	1828300	1528400	1322200
Q2FDR0;A8Z3J9;A0A0E1VX56	>sp|Q2FDR0|PANB_STAA3 3-methyl-2-oxobutanoate hydroxymethyltransferase OS=Staphylococcus aureus (strain USA300) OX=367830 GN=panB PE=3 SV=2;>sp|A8Z3J9|PANB_STAAT 3-methyl-2-oxobutanoate hydroxymethyltransferase OS=Staphylococcus aureus (strain USA300 / TCH	panB SAUSA300_2534	29.255	1669700	2387200	2170100	4944800	5695100	5578000
Q2FFR1;A0A0E1VGD8	>sp|Q2FFR1|TRAP_STAA3 Signal transduction protein TRAP OS=Staphylococcus aureus (strain USA300) OX=367830 GN=traP PE=3 SV=1;>tr|A0A0E1VGD8|A0A0E1VGD8_STAA3 RNAIII-activating protein TRAP OS=Staphylococcus aureus subsp. aureus USA300_TCH959 OX=450394 GN=HMP	traP SAUSA300_1784	19.547	1652800	1557200	1319600	0	0	0
A0A0H2XIB8;A0A0E1VWD8	>tr|A0A0H2XIB8|A0A0H2XIB8_STAA3 Uncharacterized protein OS=Staphylococcus aureus (strain USA300) OX=367830 GN=SAUSA300_0146 PE=4 SV=1;>tr|A0A0E1VWD8|A0A0E1VWD8_STAA3 Uncharacterized protein OS=Staphylococcus aureus subsp. aureus USA300_TCH959 OX=450394 GN=	SAUSA300_0146	56.301	1652700	1468100	1405700	1595400	2252100	1858700
A0A0E1VGQ8;Q2FG07	>tr|A0A0E1VGQ8|A0A0E1VGQ8_STAA3 Haptoglobin-binding heme uptake protein HarA OS=Staphylococcus aureus subsp. aureus USA300_TCH959 OX=450394 GN=HMPREF0776_2762 PE=4 SV=1;>sp|Q2FG07|ISDH_STAA3 Iron-regulated surface determinant protein H OS=Staphylococcus au	isdH harA sasI SAUSA300_1677	100.67	1546000	1645500	1843600	2601400	1640600	1810200
Q2FF06;A0A0E1VMG5	>sp|Q2FF06|ALD1_STAA3 Putative aldehyde dehydrogenase SAUSA300_2076 OS=Staphylococcus aureus (strain USA300) OX=367830 GN=SAUSA300_2076 PE=3 SV=1;>tr|A0A0E1VMG5|A0A0E1VMG5_STAA3 Aldehyde dehydrogenase OS=Staphylococcus aureus subsp. aureus USA300_TCH959 OX	SAUSA300_2076	51.968	1541200	1262900	1409800	563950	546190	665410
Q2FDE9;A8YYS0;A0A0E1VWU8	>sp|Q2FDE9|MNMG_STAA3 tRNA uridine 5-carboxymethylaminomethyl modification enzyme MnmG OS=Staphylococcus aureus (strain USA300) OX=367830 GN=mnmG PE=3 SV=2;>sp|A8YYS0|MNMG_STAAT tRNA uridine 5-carboxymethylaminomethyl modification enzyme MnmG OS=Staphyloco	mnmG gidA SAUSA300_2645	70.115	1517200	2383600	2292400	1159400	673320	0
Q2FHN5;A8Z3P0;A0A0E1VI43	>sp|Q2FHN5|CARB_STAA3 Carbamoyl-phosphate synthase large chain OS=Staphylococcus aureus (strain USA300) OX=367830 GN=carB PE=3 SV=1;>sp|A8Z3P0|CARB_STAAT Carbamoyl-phosphate synthase large chain OS=Staphylococcus aureus (strain USA300 / TCH1516) OX=451516	carB SAUSA300_1096	117.18	1516900	1746600	1484200	0	0	0
A0A0H2XHG6;A0A0E1VHQ0	>tr|A0A0H2XHG6|A0A0H2XHG6_STAA3 Methicillin resistance protein FemB OS=Staphylococcus aureus (strain USA300) OX=367830 GN=femB PE=4 SV=1;>tr|A0A0E1VHQ0|A0A0E1VHQ0_STAA3 Aminoacyltransferase FemB OS=Staphylococcus aureus subsp. aureus USA300_TCH959 OX=45039	femB SAUSA300_1270	49.675	1511900	0	1240800	0	0	0
Q2FEW1;A0A0E1VQK7	>sp|Q2FEW1|URTF_STAA3 Probable uridylyltransferase SAUSA300_2130 OS=Staphylococcus aureus (strain USA300) OX=367830 GN=SAUSA300_2130 PE=3 SV=1;>tr|A0A0E1VQK7|A0A0E1VQK7_STAA3 UTP--glucose-1-phosphate uridylyltransferase OS=Staphylococcus aureus subsp. aure	SAUSA300_2130	44.893	1491400	2161000	1738800	3057700	1191300	1284200
A0A0H2XI23;A0A0E1VHJ6	>tr|A0A0H2XI23|A0A0H2XI23_STAA3 DegV family protein OS=Staphylococcus aureus (strain USA300) OX=367830 GN=SAUSA300_1318 PE=4 SV=1;>tr|A0A0E1VHJ6|A0A0E1VHJ6_STAA3 EDD domain protein, DegV family OS=Staphylococcus aureus subsp. aureus USA300_TCH959 OX=450394	SAUSA300_1318	30.644	1485100	1532100	1312400	0	0	0
A0A0H2XIH9;A0A0E1VKI1	>tr|A0A0H2XIH9|A0A0H2XIH9_STAA3 Fibrinogen-binding protein OS=Staphylococcus aureus (strain USA300) OX=367830 GN=efb PE=4 SV=1;>tr|A0A0E1VKI1|A0A0E1VKI1_STAA3 Fibrinogen-binding protein OS=Staphylococcus aureus subsp. aureus USA300_TCH959 OX=450394 GN=fib	efb SAUSA300_1055	18.764	1485100	884950	1364900	24803000	79536000	72119000
A0A0H2XJW8;A0A0E1VM77	>tr|A0A0H2XJW8|A0A0H2XJW8_STAA3 Putative pyridoxal phosphate-dependent acyltransferase OS=Staphylococcus aureus (strain USA300) OX=367830 GN=SAUSA300_0535 PE=3 SV=1;>tr|A0A0E1VM77|A0A0E1VM77_STAA3 Putative 8-amino-7-oxononanoate synthase OS=Staphylococcus	SAUSA300_0535	42.89	1457400	0	0	3220800	2565400	2329600
A0A0H2XIS6	>tr|A0A0H2XIS6|A0A0H2XIS6_STAA3 Lantibiotic epidermin leader peptide processing serine protease EpiP OS=Staphylococcus aureus (strain USA300) OX=367830 GN=epiP PE=3 SV=1	epiP SAUSA300_1763	50.735	1457400	1366700	1394200	669340	1844300	1273900
A0A0H2XKK3;A0A0E1VL71	>tr|A0A0H2XKK3|A0A0H2XKK3_STAA3 Exotoxin OS=Staphylococcus aureus (strain USA300) OX=367830 GN=SAUSA300_0404 PE=4 SV=1;>tr|A0A0E1VL71|A0A0E1VL71_STAA3 Superantigen-like protein OS=Staphylococcus aureus subsp. aureus USA300_TCH959 OX=450394 GN=HMPREF0776_11	SAUSA300_0404	26.111	1448300	1476200	1198900	0	0	0
A0A0H2XIE1;A0A0E1VJW9	>tr|A0A0H2XIE1|A0A0H2XIE1_STAA3 Succinate--CoA ligase [ADP-forming] subunit alpha OS=Staphylococcus aureus (strain USA300) OX=367830 GN=sucD PE=3 SV=1;>tr|A0A0E1VJW9|A0A0E1VJW9_STAA3 Succinate--CoA ligase [ADP-forming] subunit alpha OS=Staphylococcus aureu	sucD SAUSA300_1139	31.542	1419000	849970	0	3809700	2215100	1574000
A0A0H2XHB5;A0A0E1VGX3	>tr|A0A0H2XHB5|A0A0H2XHB5_STAA3 Proline dipeptidase OS=Staphylococcus aureus (strain USA300) OX=367830 GN=SAUSA300_1491 PE=3 SV=1;>tr|A0A0E1VGX3|A0A0E1VGX3_STAA3 Creatinase OS=Staphylococcus aureus subsp. aureus USA300_TCH959 OX=450394 GN=HMPREF0776_2565 P	SAUSA300_1491	39.337	1401900	778010	796480	1879500	602890	881510
Q2FHD9;A8Z1X0;A0A0E1VHV8	>sp|Q2FHD9|GLPK_STAA3 Glycerol kinase OS=Staphylococcus aureus (strain USA300) OX=367830 GN=glpK PE=3 SV=1;>sp|A8Z1X0|GLPK_STAAT Glycerol kinase OS=Staphylococcus aureus (strain USA300 / TCH1516) OX=451516 GN=glpK PE=3 SV=1;>tr|A0A0E1VHV8|A0A0E1VHV8_STAA3	glpK SAUSA300_1192	55.625	1398900	1500200	1277400	0	0	0
Q2FIA5;A8Z076;A0A0E1VSM9	>sp|Q2FIA5|CDR_STAA3 Coenzyme A disulfide reductase OS=Staphylococcus aureus (strain USA300) OX=367830 GN=cdr PE=1 SV=1;>sp|A8Z076|CDR_STAAT Coenzyme A disulfide reductase OS=Staphylococcus aureus (strain USA300 / TCH1516) OX=451516 GN=cdr PE=3 SV=1;>tr|A0	cdr SAUSA300_0873	49.289	1378100	1980300	1409600	5000400	1157500	832810
Q2FGH0;A0A0E1VJ33	>sp|Q2FGH0|SODM1_STAA3 Superoxide dismutase [Mn/Fe] 1 OS=Staphylococcus aureus (strain USA300) OX=367830 GN=sodA PE=3 SV=1;>tr|A0A0E1VJ33|A0A0E1VJ33_STAA3 Superoxide dismutase OS=Staphylococcus aureus subsp. aureus USA300_TCH959 OX=450394 GN=sodA PE=3 SV=1	sodA SAUSA300_1513	22.711	1365600	1795500	1601900	0	0	0
A0A0H2XES7;A0A0E1VNB8	>tr|A0A0H2XES7|A0A0H2XES7_STAA3 Exotoxin OS=Staphylococcus aureus (strain USA300) OX=367830 GN=SAUSA300_0402 PE=4 SV=1;>tr|A0A0E1VNB8|A0A0E1VNB8_STAA3 Superantigen-like protein OS=Staphylococcus aureus subsp. aureus USA300_TCH959 OX=450394 GN=HMPREF0776_11	SAUSA300_0402	26.875	1344200	2044500	1429700	0	0	0
A0A0H2XI81;A0A0E1VRE4	>tr|A0A0H2XI81|A0A0H2XI81_STAA3 Nicotinate phosphoribosyltransferase OS=Staphylococcus aureus (strain USA300) OX=367830 GN=SAUSA300_1894 PE=3 SV=1;>tr|A0A0E1VRE4|A0A0E1VRE4_STAA3 Nicotinate phosphoribosyltransferase OS=Staphylococcus aureus subsp. aureus U	SAUSA300_1894	55.892	1315500	1295900	928360	892110	613580	775580
A0A0H2XJW3;A0A0E1VYQ5	>tr|A0A0H2XJW3|A0A0H2XJW3_STAA3 Invertase OS=Staphylococcus aureus (strain USA300) OX=367830 GN=scrB PE=3 SV=1;>tr|A0A0E1VYQ5|A0A0E1VYQ5_STAA3 Invertase OS=Staphylococcus aureus subsp. aureus USA300_TCH959 OX=450394 GN=HMPREF0776_0190 PE=3 SV=1	scrB SAUSA300_1994	57.927	1294800	1628700	1078300	0	0	0
A0A0H2XK15;A0A0E1VWQ0	>tr|A0A0H2XK15|A0A0H2XK15_STAA3 1-phosphatidylinositol phosphodiesterase OS=Staphylococcus aureus (strain USA300) OX=367830 GN=plc PE=4 SV=1;>tr|A0A0E1VWQ0|A0A0E1VWQ0_STAA3 Phosphatidylinositol-specific phospholipase C, X domain protein OS=Staphylococcus a	plc SAUSA300_0099	37.086	1279400	1453000	0	1500600	966820	824420
A0A0H2XG07;A0A0E1VWX1	>tr|A0A0H2XG07|A0A0H2XG07_STAA3 Adenylosuccinate synthetase OS=Staphylococcus aureus (strain USA300) OX=367830 GN=purA PE=3 SV=1;>tr|A0A0E1VWX1|A0A0E1VWX1_STAA3 Adenylosuccinate synthetase OS=Staphylococcus aureus subsp. aureus USA300_TCH959 OX=450394 GN=p	purA SAUSA300_0017	47.578	1263600	1218900	1110700	4485000	1742500	2110600
Q2FEF1;A8Z536;A0A0E1VN56	>sp|Q2FEF1|IDI2_STAA3 Isopentenyl-diphosphate delta-isomerase OS=Staphylococcus aureus (strain USA300) OX=367830 GN=fni PE=3 SV=1;>sp|A8Z536|IDI2_STAAT Isopentenyl-diphosphate delta-isomerase OS=Staphylococcus aureus (strain USA300 / TCH1516) OX=451516 GN=	fni SAUSA300_2292	38.77	1263500	1447700	1713600	0	0	0
A0A0H2XI24;A0A0E1VRK1	>tr|A0A0H2XI24|A0A0H2XI24_STAA3 Aminopeptidase PepS OS=Staphylococcus aureus (strain USA300) OX=367830 GN=pepS PE=4 SV=1;>tr|A0A0E1VRK1|A0A0E1VRK1_STAA3 Thermophilic metalloprotease (M29) OS=Staphylococcus aureus subsp. aureus USA300_TCH959 OX=450394 GN=HM	pepS SAUSA300_1860	46.834	1260900	1849600	1918100	3490900	1431200	2024400
Q2FI93;A8Z088;A0A0E1VIK3	>sp|Q2FI93|FABH_STAA3 3-oxoacyl-[acyl-carrier-protein] synthase 3 OS=Staphylococcus aureus (strain USA300) OX=367830 GN=fabH PE=3 SV=1;>sp|A8Z088|FABH_STAAT 3-oxoacyl-[acyl-carrier-protein] synthase 3 OS=Staphylococcus aureus (strain USA300 / TCH1516) OX=4	fabH SAUSA300_0885	33.879	1252400	1363600	1236900	1355500	0	942990
A0A0E1VJI0;A0A0H2XI32	>tr|A0A0E1VJI0|A0A0E1VJI0_STAA3 Transglycosylase (Fragment) OS=Staphylococcus aureus subsp. aureus USA300_TCH959 OX=450394 GN=HMPREF0776_2472 PE=4 SV=1;>tr|A0A0H2XI32|A0A0H2XI32_STAA3 Penicillin binding protein 2 OS=Staphylococcus aureus (strain USA300) OX	pbp2 SAUSA300_1341	53.642	1242200	1095500	1155400	754880	1716500	1323700
A0A0E1VPH2;Q2FKQ0	>tr|A0A0E1VPH2|A0A0E1VPH2_STAA3 DNA gyrase subunit A OS=Staphylococcus aureus subsp. aureus USA300_TCH959 OX=450394 GN=gyrA PE=3 SV=1;>sp|Q2FKQ0|GYRA_STAA3 DNA gyrase subunit A OS=Staphylococcus aureus (strain USA300) OX=367830 GN=gyrA PE=3 SV=1	gyrA HMPREF0776_0787	98.973	1223100	1219200	1063600	0	0	0
A0A0H2XEX9;A0A0E1VKW5	>tr|A0A0H2XEX9|A0A0H2XEX9_STAA3 N5-carboxyaminoimidazole ribonucleotide synthase OS=Staphylococcus aureus (strain USA300) OX=367830 GN=purK PE=3 SV=1;>tr|A0A0E1VKW5|A0A0E1VKW5_STAA3 N5-carboxyaminoimidazole ribonucleotide synthase OS=Staphylococcus aureus	purK SAUSA300_0967	42.493	1214000	1303100	1447800	0	0	0
A0A0H2XHU6;A0A0E1VIT5	>tr|A0A0H2XHU6|A0A0H2XHU6_STAA3 D-alanine aminotransferase OS=Staphylococcus aureus (strain USA300) OX=367830 GN=dat PE=3 SV=1;>tr|A0A0E1VIT5|A0A0E1VIT5_STAA3 D-alanine aminotransferase OS=Staphylococcus aureus subsp. aureus USA300_TCH959 OX=450394 GN=dat	dat SAUSA300_1696	31.893	1202500	1908500	1201400	568410	0	0
Q2FEP6;A0A0E1VYE7	>sp|Q2FEP6|RL16_STAA3 50S ribosomal protein L16 OS=Staphylococcus aureus (strain USA300) OX=367830 GN=rplP PE=3 SV=1;>tr|A0A0E1VYE7|A0A0E1VYE7_STAA3 50S ribosomal protein L16 OS=Staphylococcus aureus subsp. aureus USA300_TCH959 OX=450394 GN=rplP PE=3 SV=1	rplP SAUSA300_2197	16.242	1200500	1570000	1439300	0	0	0
Q2FHV0;A8Z1R1;A0A0E1VKM4	>sp|Q2FHV0|ISDC_STAA3 Iron-regulated surface determinant protein C OS=Staphylococcus aureus (strain USA300) OX=367830 GN=isdC PE=3 SV=1;>sp|A8Z1R1|ISDC_STAAT Iron-regulated surface determinant protein C OS=Staphylococcus aureus (strain USA300 / TCH1516) OX	isdC sirD SAUSA300_1030	24.855	1196200	894800	1544900	0	0	0
A0A0H2XG70;A0A0E1VGU0	>tr|A0A0H2XG70|A0A0H2XG70_STAA3 Acetyl-CoA carboxylase, biotin carboxylase OS=Staphylococcus aureus (strain USA300) OX=367830 GN=accC PE=4 SV=1;>tr|A0A0E1VGU0|A0A0E1VGU0_STAA3 Acetyl-CoA carboxylase, biotin carboxylase subunit OS=Staphylococcus aureus subs	accC SAUSA300_1475	50.049	1193000	1397000	771640	0	0	0
Q2FG96;A8Z2F8;A0A0E1VR49	>sp|Q2FG96|SYH_STAA3 Histidine--tRNA ligase OS=Staphylococcus aureus (strain USA300) OX=367830 GN=hisS PE=3 SV=1;>sp|A8Z2F8|SYH_STAAT Histidine--tRNA ligase OS=Staphylococcus aureus (strain USA300 / TCH1516) OX=451516 GN=hisS PE=3 SV=1;>tr|A0A0E1VR49|A0A0E	hisS SAUSA300_1587	48.282	1162100	1125500	965360	0	0	0
A0A0H2XHM1;A0A0E1VGV8	>tr|A0A0H2XHM1|A0A0H2XHM1_STAA3 Delta-aminolevulinic acid dehydratase OS=Staphylococcus aureus (strain USA300) OX=367830 GN=hemB PE=3 SV=1;>tr|A0A0E1VGV8|A0A0E1VGV8_STAA3 Delta-aminolevulinic acid dehydratase OS=Staphylococcus aureus subsp. aureus USA300_T	hemB SAUSA300_1615	36.582	1154800	1382300	1336400	1717200	1103800	1246300
A0A0H2XFI3;A0A0E1VQA7	>tr|A0A0H2XFI3|A0A0H2XFI3_STAA3 Uncharacterized protein OS=Staphylococcus aureus (strain USA300) OX=367830 GN=SAUSA300_1793 PE=4 SV=1;>tr|A0A0E1VQA7|A0A0E1VQA7_STAA3 Ser/Thr phosphatase family protein OS=Staphylococcus aureus subsp. aureus USA300_TCH959 OX	SAUSA300_1793	46.224	1150300	1498600	1167100	0	0	0
A0A0H2XFQ3;A0A0E1VMP9	>tr|A0A0H2XFQ3|A0A0H2XFQ3_STAA3 Cysteine synthase OS=Staphylococcus aureus (strain USA300) OX=367830 GN=cysK PE=3 SV=1;>tr|A0A0E1VMP9|A0A0E1VMP9_STAA3 Cysteine synthase OS=Staphylococcus aureus subsp. aureus USA300_TCH959 OX=450394 GN=cysK PE=3 SV=1	cysK SAUSA300_0491	32.975	1117600	1208700	1805500	1335200	1784500	1801400
A0A0H2XDE4;A0A0E1VJU2	>tr|A0A0H2XDE4|A0A0H2XDE4_STAA3 Transcriptional regulator, MarR family OS=Staphylococcus aureus (strain USA300) OX=367830 GN=SAUSA300_0672 PE=4 SV=1;>tr|A0A0E1VJU2|A0A0E1VJU2_STAA3 HTH-type transcriptional regulator MgrA OS=Staphylococcus aureus subsp. aur	SAUSA300_0672	17.089	1115800	1084200	1181500	0	0	0
A0A0H2XGG6;A0A0E1VJN4;A0A0E1VHQ5	>tr|A0A0H2XGG6|A0A0H2XGG6_STAA3 ABC transporter, ATP-binding protein OS=Staphylococcus aureus (strain USA300) OX=367830 GN=SAUSA300_1285 PE=4 SV=1;>tr|A0A0E1VJN4|A0A0E1VJN4_STAA3 ABC transporter, ATP-binding protein (Fragment) OS=Staphylococcus aureus subs	SAUSA300_1285	60.256	1090500	966110	1158400	0	0	0
Q2FEQ1;A8Z345;A0A0E1VYE3	>sp|Q2FEQ1|RL5_STAA3 50S ribosomal protein L5 OS=Staphylococcus aureus (strain USA300) OX=367830 GN=rplE PE=3 SV=1;>sp|A8Z345|RL5_STAAT 50S ribosomal protein L5 OS=Staphylococcus aureus (strain USA300 / TCH1516) OX=451516 GN=rplE PE=3 SV=1;>tr|A0A0E1VYE3|A	rplE SAUSA300_2192	20.266	1085400	949130	0	0	0	0
Q2FHG9;A8Z3U9;A0A0E1VJW3	>sp|Q2FHG9|IF2_STAA3 Translation initiation factor IF-2 OS=Staphylococcus aureus (strain USA300) OX=367830 GN=infB PE=3 SV=1;>sp|A8Z3U9|IF2_STAAT Translation initiation factor IF-2 OS=Staphylococcus aureus (strain USA300 / TCH1516) OX=451516 GN=infB PE=3 S	infB SAUSA300_1162	77.87	1085100	1515100	0	0	0	0
A0A0H2XIT3;A0A0E1VP63;A0A0E1VM16	>tr|A0A0H2XIT3|A0A0H2XIT3_STAA3 Acetoin(Diacetyl) reductase OS=Staphylococcus aureus (strain USA300) OX=367830 GN=SAUSA300_0129 PE=4 SV=1;>tr|A0A0E1VP63|A0A0E1VP63_STAA3 Putative acetoin reductase (Fragment) OS=Staphylococcus aureus subsp. aureus USA300_TC	SAUSA300_0129	27.215	1072300	894860	910540	425930	0	291860
A0A0H2XHP9;A0A0E1VNX7	>tr|A0A0H2XHP9|A0A0H2XHP9_STAA3 Staphylocoagulase OS=Staphylococcus aureus (strain USA300) OX=367830 GN=coa PE=4 SV=1;>tr|A0A0E1VNX7|A0A0E1VNX7_STAA3 Staphylocoagulase repeat protein OS=Staphylococcus aureus subsp. aureus USA300_TCH959 OX=450394 GN=HMPREF0	coa SAUSA300_0224	68.78	1058500	2214500	0	0	0	0
Q2FEQ4;A8Z342;A0A0E1VQR5	>sp|Q2FEQ4|RL6_STAA3 50S ribosomal protein L6 OS=Staphylococcus aureus (strain USA300) OX=367830 GN=rplF PE=3 SV=1;>sp|A8Z342|RL6_STAAT 50S ribosomal protein L6 OS=Staphylococcus aureus (strain USA300 / TCH1516) OX=451516 GN=rplF PE=3 SV=1;>tr|A0A0E1VQR5|A	rplF SAUSA300_2189	19.786	1028800	1108700	1043600	0	0	0
A0A0H2XFY1;A0A0E1VJN0	>tr|A0A0H2XFY1|A0A0H2XFY1_STAA3 Peptide methionine sulfoxide reductase regulator MsrR OS=Staphylococcus aureus (strain USA300) OX=367830 GN=msrR PE=4 SV=1;>tr|A0A0E1VJN0|A0A0E1VJN0_STAA3 Cell envelope-like function transcriptional attenuator common domain	msrR SAUSA300_1257	36.97	1015700	951460	481700	0	0	0
Q2FFY7;A0A0E1VGP7	>sp|Q2FFY7|PEPVL_STAA3 Putative dipeptidase SAUSA300_1697 OS=Staphylococcus aureus (strain USA300) OX=367830 GN=SAUSA300_1697 PE=3 SV=1;>tr|A0A0E1VGP7|A0A0E1VGP7_STAA3 Dipeptidase PepV OS=Staphylococcus aureus subsp. aureus USA300_TCH959 OX=450394 GN=HMPRE	SAUSA300_1697	52.824	932130	1062500	1014200	7613600	1536700	1543300
A0A0H2XED4;A0A0E1VKX7	>tr|A0A0H2XED4|A0A0H2XED4_STAA3 Chitinase-related protein OS=Staphylococcus aureus (strain USA300) OX=367830 GN=SAUSA300_0964 PE=4 SV=1;>tr|A0A0E1VKX7|A0A0E1VKX7_STAA3 Uncharacterized protein OS=Staphylococcus aureus subsp. aureus USA300_TCH959 OX=450394 G	SAUSA300_0964	11.345	916140	1021900	1949100	4687400	3899000	3580000
Q2FEQ3;A8Z343;A0A0E1VNJ8	>sp|Q2FEQ3|RS8_STAA3 30S ribosomal protein S8 OS=Staphylococcus aureus (strain USA300) OX=367830 GN=rpsH PE=3 SV=1;>sp|A8Z343|RS8_STAAT 30S ribosomal protein S8 OS=Staphylococcus aureus (strain USA300 / TCH1516) OX=451516 GN=rpsH PE=3 SV=1;>tr|A0A0E1VNJ8|A	rpsH SAUSA300_2190	14.831	893740	809380	790310	0	0	0
A0A0H2XK21;A0A0E1VR98	>tr|A0A0H2XK21|A0A0H2XK21_STAA3 2-oxoisovalerate dehydrogenase, E1 component, alpha subunit OS=Staphylococcus aureus (strain USA300) OX=367830 GN=SAUSA300_1466 PE=4 SV=1;>tr|A0A0E1VR98|A0A0E1VR98_STAA3 Dehydrogenase E1 component OS=Staphylococcus aureus su	SAUSA300_1466	36.229	878280	521520	0	0	1058200	870760
A0A0H2XJ93;A0A0E1VY92	>tr|A0A0H2XJ93|A0A0H2XJ93_STAA3 Uncharacterized protein OS=Staphylococcus aureus (strain USA300) OX=367830 GN=SAUSA300_2148 PE=4 SV=1;>tr|A0A0E1VY92|A0A0E1VY92_STAA3 Uncharacterized protein OS=Staphylococcus aureus subsp. aureus USA300_TCH959 OX=450394 GN=	SAUSA300_2148	32.715	875650	632610	0	628120	1273500	751200
A0A0H2XI11;A0A0E1VJ23	>tr|A0A0H2XI11|A0A0H2XI11_STAA3 Phosphate starvation-induced protein, PhoH family OS=Staphylococcus aureus (strain USA300) OX=367830 GN=phoH PE=4 SV=1;>tr|A0A0E1VJ23|A0A0E1VJ23_STAA3 KH domain protein OS=Staphylococcus aureus subsp. aureus USA300_TCH959 OX	phoH SAUSA300_1531	34.913	866930	756240	761840	0	0	0
A0A0E1VIX8;A0A0H2XJY5;A0A0E1VR58;A0A0H2XGI6;A0A0E1VLB8	>tr|A0A0E1VIX8|A0A0E1VIX8_STAA3 Single-stranded DNA-binding protein OS=Staphylococcus aureus subsp. aureus USA300_TCH959 OX=450394 GN=HMPREF0776_1853 PE=3 SV=1;>tr|A0A0H2XJY5|A0A0H2XJY5_STAA3 Single-stranded DNA-binding protein OS=Staphylococcus aureus (st	HMPREF0776_1853	15.872	854700	1527000	1236800	0	0	0
Q2FHP0;A8Z3N5;A0A0E1VI39	>sp|Q2FHP0|PYRR_STAA3 Bifunctional protein PyrR OS=Staphylococcus aureus (strain USA300) OX=367830 GN=pyrR PE=3 SV=1;>sp|A8Z3N5|PYRR_STAAT Bifunctional protein PyrR OS=Staphylococcus aureus (strain USA300 / TCH1516) OX=451516 GN=pyrR PE=3 SV=1;>tr|A0A0E1VI	pyrR SAUSA300_1091	19.855	817490	1058500	794630	0	0	0
A0A0H2XH11;A0A0E1VX71	>tr|A0A0H2XH11|A0A0H2XH11_STAA3 Glycine betaine aldehyde dehydrogenase OS=Staphylococcus aureus (strain USA300) OX=367830 GN=betB PE=3 SV=1;>tr|A0A0E1VX71|A0A0E1VX71_STAA3 Betaine-aldehyde dehydrogenase OS=Staphylococcus aureus subsp. aureus USA300_TCH959	betB SAUSA300_2546	54.622	806850	0	0	2803000	1660100	1861100
A0A0H2XJ83;A0A0E1VK93	>tr|A0A0H2XJ83|A0A0H2XJ83_STAA3 Signal recognition particle receptor FtsY OS=Staphylococcus aureus (strain USA300) OX=367830 GN=ftsY PE=3 SV=1;>tr|A0A0E1VK93|A0A0E1VK93_STAA3 Signal recognition particle receptor FtsY OS=Staphylococcus aureus subsp. aureus	ftsY SAUSA300_1128	46.59	791360	850910	874500	0	0	0
A0A0H2XFX3;A0A0E1VNZ5	>tr|A0A0H2XFX3|A0A0H2XFX3_STAA3 Serine-aspartate repeat family protein, SdrH OS=Staphylococcus aureus (strain USA300) OX=367830 GN=sdrH PE=4 SV=1;>tr|A0A0E1VNZ5|A0A0E1VNZ5_STAA3 Uncharacterized protein OS=Staphylococcus aureus subsp. aureus USA300_TCH959 O	sdrH SAUSA300_1985	46.403	783190	0	0	1147600	901900	1125200
Q2FEQ6;A8Z340;A0A0E1VYD9	>sp|Q2FEQ6|RS5_STAA3 30S ribosomal protein S5 OS=Staphylococcus aureus (strain USA300) OX=367830 GN=rpsE PE=3 SV=1;>sp|A8Z340|RS5_STAAT 30S ribosomal protein S5 OS=Staphylococcus aureus (strain USA300 / TCH1516) OX=451516 GN=rpsE PE=3 SV=1;>tr|A0A0E1VYD9|A	rpsE SAUSA300_2187	17.742	777520	0	548900	410150	0	0
Q2FDV8;A0A0E1VMM3	>sp|Q2FDV8|CLPL_STAA3 ATP-dependent Clp protease ATP-binding subunit ClpL OS=Staphylococcus aureus (strain USA300) OX=367830 GN=clpL PE=3 SV=1;>tr|A0A0E1VMM3|A0A0E1VMM3_STAA3 ATPase family associated with various cellular activities (AAA) OS=Staphylococcus	clpL SAUSA300_2486	77.851	751310	767430	1055100	0	0	0
Q2FH04;A8Z414;A0A0E1VJG2;A0A0E1VJK3	>sp|Q2FH04|EBH_STAA3 Extracellular matrix-binding protein ebh OS=Staphylococcus aureus (strain USA300) OX=367830 GN=ebh PE=3 SV=1;>sp|A8Z414|EBH_STAAT Extracellular matrix-binding protein ebh OS=Staphylococcus aureus (strain USA300 / TCH1516) OX=451516 GN=	ebh SAUSA300_1327	1122.6	726410	2478000	1037700	2942600	17710000	34404000
A0A0H2XHJ5;A0A0E1VT19	>tr|A0A0H2XHJ5|A0A0H2XHJ5_STAA3 Cysteine desulfurase OS=Staphylococcus aureus (strain USA300) OX=367830 GN=sufS PE=3 SV=1;>tr|A0A0E1VT19|A0A0E1VT19_STAA3 Cysteine desulfurase OS=Staphylococcus aureus subsp. aureus USA300_TCH959 OX=450394 GN=sufS PE=3 SV=1	sufS SAUSA300_0820	46.276	723780	681000	0	0	0	0
A0A0H2XHM2;A0A0E1VP69	>tr|A0A0H2XHM2|A0A0H2XHM2_STAA3 ABC transporter, ATP-binding protein OS=Staphylococcus aureus (strain USA300) OX=367830 GN=SAUSA300_1911 PE=4 SV=1;>tr|A0A0E1VP69|A0A0E1VP69_STAA3 ABC transporter, ATP-binding protein OS=Staphylococcus aureus subsp. aureus U	SAUSA300_1911	32.952	723010	677370	490380	0	0	0
Q2FG85;A8Z2H0;A0A0E1VH81	>sp|Q2FG85|RUVA_STAA3 Holliday junction ATP-dependent DNA helicase RuvA OS=Staphylococcus aureus (strain USA300) OX=367830 GN=ruvA PE=3 SV=1;>sp|A8Z2H0|RUVA_STAAT Holliday junction ATP-dependent DNA helicase RuvA OS=Staphylococcus aureus (strain USA300 / T	ruvA SAUSA300_1598	22.262	712400	975210	608450	0	0	0
A0A0E1VLJ6;A0A0H2XF10	>tr|A0A0E1VLJ6|A0A0E1VLJ6_STAA3 Glycosyltransferase, group 2 family protein OS=Staphylococcus aureus subsp. aureus USA300_TCH959 OX=450394 GN=HMPREF0776_0988 PE=4 SV=1;>tr|A0A0H2XF10|A0A0H2XF10_STAA3 Glycosyl transferase, group 2 family protein OS=Staphylo	SAUSA300_0252	66.27	707230	991280	1021800	0	0	0
Q2FI34;A8Z0D7;A0A0E1VIR5	>sp|Q2FI34|MEND_STAA3 2-succinyl-5-enolpyruvyl-6-hydroxy-3-cyclohexene-1-carboxylate synthase OS=Staphylococcus aureus (strain USA300) OX=367830 GN=menD PE=3 SV=1;>sp|A8Z0D7|MEND_STAAT 2-succinyl-5-enolpyruvyl-6-hydroxy-3-cyclohexene-1-carboxylate synthase	menD SAUSA300_0946	63.077	707010	695800	858680	638000	0	783540
A0A0H2XFU7;A0A0E1VZ19	>tr|A0A0H2XFU7|A0A0H2XFU7_STAA3 Aldehyde dehydrogenase OS=Staphylococcus aureus (strain USA300) OX=367830 GN=aldA2 PE=3 SV=1;>tr|A0A0E1VZ19|A0A0E1VZ19_STAA3 Aldehyde dehydrogenase OS=Staphylococcus aureus subsp. aureus USA300_TCH959 OX=450394 GN=HMPREF0776	aldA2 SAUSA300_1901	51.741	687450	680410	594380	403660	287660	357750
Q2FGI6;A0A0E1VIZ1	>sp|Q2FGI6|GCSPA_STAA3 Probable glycine dehydrogenase (decarboxylating) subunit 1 OS=Staphylococcus aureus (strain USA300) OX=367830 GN=gcvPA PE=3 SV=1;>tr|A0A0E1VIZ1|A0A0E1VIZ1_STAA3 Probable glycine dehydrogenase (decarboxylating) subunit 1 OS=Staphyloco	gcvPA SAUSA300_1497	49.716	673060	1120400	720890	1266200	520440	589420
A0A0H2XF85;A0A0E1VLL8	>tr|A0A0H2XF85|A0A0H2XF85_STAA3 UvrABC system protein A OS=Staphylococcus aureus (strain USA300) OX=367830 GN=uvrA PE=3 SV=1;>tr|A0A0E1VLL8|A0A0E1VLL8_STAA3 UvrABC system protein A OS=Staphylococcus aureus subsp. aureus USA300_TCH959 OX=450394 GN=uvrA PE=3	uvrA SAUSA300_0742	105.38	658230	993740	638220	0	0	0
Q2FGA5;A8Z4F9;A0A0E1VH61	>sp|Q2FGA5|MNMA_STAA3 tRNA-specific 2-thiouridylase MnmA OS=Staphylococcus aureus (strain USA300) OX=367830 GN=mnmA PE=3 SV=2;>sp|A8Z4F9|MNMA_STAAT tRNA-specific 2-thiouridylase MnmA OS=Staphylococcus aureus (strain USA300 / TCH1516) OX=451516 GN=mnmA PE=3	mnmA SAUSA300_1578	42.15	655620	747580	713800	0	0	0
A0A0H2XFM4;A0A0E1VGV6	>tr|A0A0H2XFM4|A0A0H2XFM4_STAA3 Glucokinase OS=Staphylococcus aureus (strain USA300) OX=367830 GN=glk PE=4 SV=1;>tr|A0A0E1VGV6|A0A0E1VGV6_STAA3 ROK family protein OS=Staphylococcus aureus subsp. aureus USA300_TCH959 OX=450394 GN=HMPREF0776_2582 PE=4 SV=1	glk SAUSA300_1507	35.077	634810	0	0	0	0	0
Q2FI59;A0A0E1VKS0	>sp|Q2FI59|MURE_STAA3 UDP-N-acetylmuramoyl-L-alanyl-D-glutamate--L-lysine ligase OS=Staphylococcus aureus (strain USA300) OX=367830 GN=murE PE=3 SV=1;>tr|A0A0E1VKS0|A0A0E1VKS0_STAA3 UDP-N-acetylmuramoyl-L-alanyl-D-glutamate--L-lysine ligase OS=Staphylococc	murE SAUSA300_0919	54.104	629760	738750	546870	0	0	0
Q2FIE5;A0A0E1VL91	>sp|Q2FIE5|NAGD_STAA3 Acid sugar phosphatase OS=Staphylococcus aureus (strain USA300) OX=367830 GN=nagD PE=3 SV=1;>tr|A0A0E1VL91|A0A0E1VL91_STAA3 Acid sugar phosphatase OS=Staphylococcus aureus subsp. aureus USA300_TCH959 OX=450394 GN=HMPREF0776_1917 PE=3	nagD SAUSA300_0833	27.945	626790	835590	644070	1199100	777280	811090
Q2FF43;A8Z4Y6;A0A0E1VKD1	>sp|Q2FF43|DDL_STAA3 D-alanine--D-alanine ligase OS=Staphylococcus aureus (strain USA300) OX=367830 GN=ddl PE=3 SV=1;>sp|A8Z4Y6|DDL_STAAT D-alanine--D-alanine ligase OS=Staphylococcus aureus (strain USA300 / TCH1516) OX=451516 GN=ddl PE=3 SV=1;>tr|A0A0E1VK	ddl SAUSA300_2039	40.23	614060	0	0	0	0	0
A0A0H2XGV2;A0A0E1VMR8	>tr|A0A0H2XGV2|A0A0H2XGV2_STAA3 Tetrapyrrole methylase family protein OS=Staphylococcus aureus (strain USA300) OX=367830 GN=SAUSA300_0483 PE=4 SV=1;>tr|A0A0E1VMR8|A0A0E1VMR8_STAA3 MazG nucleotide pyrophosphohydrolase domain protein OS=Staphylococcus aureus	SAUSA300_0483	45.094	613990	0	0	0	0	0
Q2FG72;A8Z2I4;A0A0E1VGV4	>sp|Q2FG72|SYV_STAA3 Valine--tRNA ligase OS=Staphylococcus aureus (strain USA300) OX=367830 GN=valS PE=3 SV=1;>sp|A8Z2I4|SYV_STAAT Valine--tRNA ligase OS=Staphylococcus aureus (strain USA300 / TCH1516) OX=451516 GN=valS PE=3 SV=1;>tr|A0A0E1VGV4|A0A0E1VGV4_	valS SAUSA300_1611	101.72	595690	880680	722380	8435200	1124700	1579000
A0A0H2XJH8;A0A0E1VKE0	>tr|A0A0H2XJH8|A0A0H2XJH8_STAA3 Putative peptidase OS=Staphylococcus aureus (strain USA300) OX=367830 GN=SAUSA300_2087 PE=4 SV=1;>tr|A0A0E1VKE0|A0A0E1VKE0_STAA3 Amidohydrolase OS=Staphylococcus aureus subsp. aureus USA300_TCH959 OX=450394 GN=HMPREF0776_141	SAUSA300_2087	42.958	595160	548740	0	0	0	0
Q2FHH5;A8Z3U3;A0A0E1VHV7	>sp|Q2FHH5|SYP_STAA3 Proline--tRNA ligase OS=Staphylococcus aureus (strain USA300) OX=367830 GN=proS PE=3 SV=1;>sp|A8Z3U3|SYP_STAAT Proline--tRNA ligase OS=Staphylococcus aureus (strain USA300 / TCH1516) OX=451516 GN=proS PE=3 SV=1;>tr|A0A0E1VHV7|A0A0E1VHV	proS SAUSA300_1156	63.862	594600	379020	376740	0	0	0
Q2FKP8;A8YYT1;A0A0E1VMC0	>sp|Q2FKP8|HUTH_STAA3 Histidine ammonia-lyase OS=Staphylococcus aureus (strain USA300) OX=367830 GN=hutH PE=3 SV=1;>sp|A8YYT1|HUTH_STAAT Histidine ammonia-lyase OS=Staphylococcus aureus (strain USA300 / TCH1516) OX=451516 GN=hutH PE=3 SV=1;>tr|A0A0E1VMC0|A	hutH SAUSA300_0008	56.075	567450	864270	527380	1391300	644040	433440
A0A0H2XJK0;A0A0E1VRA4	>tr|A0A0H2XJK0|A0A0H2XJK0_STAA3 Aminotransferase OS=Staphylococcus aureus (strain USA300) OX=367830 GN=SAUSA300_1916 PE=4 SV=1;>tr|A0A0E1VRA4|A0A0E1VRA4_STAA3 Aminotransferase, class I/II OS=Staphylococcus aureus subsp. aureus USA300_TCH959 OX=450394 GN=HM	SAUSA300_1916	48.119	566220	627150	840050	0	0	0
A0A0H2XHS9;A0A0E1VNH2	>tr|A0A0H2XHS9|A0A0H2XHS9_STAA3 Alpha-acetolactate synthase OS=Staphylococcus aureus (strain USA300) OX=367830 GN=alsS PE=3 SV=1;>tr|A0A0E1VNH2|A0A0E1VNH2_STAA3 Acetolactate synthase, catabolic OS=Staphylococcus aureus subsp. aureus USA300_TCH959 OX=450394	alsS HMPREF0776_0259	61.169	560350	504380	489710	0	0	0
Q2FGE4;A8Z4B8;A0A0E1VQZ7	>sp|Q2FGE4|DNAJ_STAA3 Chaperone protein DnaJ OS=Staphylococcus aureus (strain USA300) OX=367830 GN=dnaJ PE=3 SV=1;>sp|A8Z4B8|DNAJ_STAAT Chaperone protein DnaJ OS=Staphylococcus aureus (strain USA300 / TCH1516) OX=451516 GN=dnaJ PE=3 SV=1;>tr|A0A0E1VQZ7|A0A	dnaJ SAUSA300_1539	41.76	545490	0	0	0	0	0
Q2FIN8;A0A0E1VTR0	>sp|Q2FIN8|SECA1_STAA3 Protein translocase subunit SecA 1 OS=Staphylococcus aureus (strain USA300) OX=367830 GN=secA1 PE=3 SV=1;>tr|A0A0E1VTR0|A0A0E1VTR0_STAA3 Protein translocase subunit SecA OS=Staphylococcus aureus subsp. aureus USA300_TCH959 OX=450394	secA1 SAUSA300_0737	95.959	523460	488710	580350	0	0	0
A0A0H2XFL9;A0A0E1VIE9	>tr|A0A0H2XFL9|A0A0H2XFL9_STAA3 GTP-binding protein OS=Staphylococcus aureus (strain USA300) OX=367830 GN=typA PE=4 SV=1;>tr|A0A0E1VIE9|A0A0E1VIE9_STAA3 GTP-binding protein TypA OS=Staphylococcus aureus subsp. aureus USA300_TCH959 OX=450394 GN=typA PE=4 SV	typA SAUSA300_1009	69.195	503610	0	0	0	0	0
A0A0E1VJB2;A0A0H2XI68	>tr|A0A0E1VJB2|A0A0E1VJB2_STAA3 Response regulator receiver domain protein (Fragment) OS=Staphylococcus aureus subsp. aureus USA300_TCH959 OX=450394 GN=HMPREF0776_2517 PE=4 SV=1;>tr|A0A0H2XI68|A0A0H2XI68_STAA3 Staphylococcal respiratory response protein, S	HMPREF0776_2517	21.942	480990	599050	531180	0	0	0
Q2FF55;A0A0E1VMA6	>sp|Q2FF55|ALR_STAA3 Alanine racemase OS=Staphylococcus aureus (strain USA300) OX=367830 GN=alr PE=3 SV=1;>tr|A0A0E1VMA6|A0A0E1VMA6_STAA3 Alanine racemase OS=Staphylococcus aureus subsp. aureus USA300_TCH959 OX=450394 GN=alr PE=3 SV=1	alr SAUSA300_2027	42.823	475880	599830	0	0	0	0
Q2FFN1;A8YY36;A0A0E1VRI5	>sp|Q2FFN1|GSA2_STAA3 Glutamate-1-semialdehyde 2,1-aminomutase 2 OS=Staphylococcus aureus (strain USA300) OX=367830 GN=hemL2 PE=3 SV=1;>sp|A8YY36|GSA2_STAAT Glutamate-1-semialdehyde 2,1-aminomutase 2 OS=Staphylococcus aureus (strain USA300 / TCH1516) OX=45	hemL2 gsaB SAUSA300_1845	46.755	464300	544350	465870	0	0	0
A0A0E1VQK2;A0A0H2XGU4	>tr|A0A0E1VQK2|A0A0E1VQK2_STAA3 Iron-sulfur cluster carrier protein OS=Staphylococcus aureus subsp. aureus USA300_TCH959 OX=450394 GN=HMPREF0776_0218 PE=3 SV=1;>tr|A0A0H2XGU4|A0A0H2XGU4_STAA3 Iron-sulfur cluster carrier protein OS=Staphylococcus aureus (st	HMPREF0776_0218	38.358	429730	549330	0	0	0	0
A0A0H2XIS2;A0A0E1VK14	>tr|A0A0H2XIS2|A0A0H2XIS2_STAA3 Branched-chain-amino-acid aminotransferase OS=Staphylococcus aureus (strain USA300) OX=367830 GN=ilvE PE=3 SV=1;>tr|A0A0E1VK14|A0A0E1VK14_STAA3 Branched-chain-amino-acid aminotransferase OS=Staphylococcus aureus subsp. aureu	ilvE SAUSA300_0539	40.086	427200	0	0	1132500	477320	536790
Q2FH47;A0A0E1VJT2	>sp|Q2FH47|CVFB_STAA3 Conserved virulence factor B OS=Staphylococcus aureus (strain USA300) OX=367830 GN=cvfB PE=3 SV=1;>tr|A0A0E1VJT2|A0A0E1VJT2_STAA3 Conserved virulence factor B OS=Staphylococcus aureus subsp. aureus USA300_TCH959 OX=450394 GN=cvfB PE=4	cvfB SAUSA300_1284	34.198	407640	0	373240	0	0	0
Q2FF21;A8YY73;A0A0E1VMB9	>sp|Q2FF21|ATPD_STAA3 ATP synthase subunit delta OS=Staphylococcus aureus (strain USA300) OX=367830 GN=atpH PE=3 SV=1;>sp|A8YY73|ATPD_STAAT ATP synthase subunit delta OS=Staphylococcus aureus (strain USA300 / TCH1516) OX=451516 GN=atpH PE=3 SV=1;>tr|A0A0E1	atpH SAUSA300_2061	20.498	374390	651460	0	0	0	0
Q2FFH4;A0A0E1VRF4	>sp|Q2FFH4|Y1902_STAA3 Uncharacterized protein SAUSA300_1902 OS=Staphylococcus aureus (strain USA300) OX=367830 GN=SAUSA300_1902 PE=3 SV=1;>tr|A0A0E1VRF4|A0A0E1VRF4_STAA3 Uncharacterized protein OS=Staphylococcus aureus subsp. aureus USA300_TCH959 OX=45039	SAUSA300_1902	38.546	307920	398810	323870	0	0	0
A0A0H2XIG6	>tr|A0A0H2XIG6|A0A0H2XIG6_STAA3 Oxidoreductase, short-chain dehydrogenase/reductase family OS=Staphylococcus aureus (strain USA300) OX=367830 GN=SAUSA300_1451 PE=4 SV=1	SAUSA300_1451	28.27	287110	0	0	0	0	0
A0A0H2XJW6;A0A0E1VG99	>tr|A0A0H2XJW6|A0A0H2XJW6_STAA3 Leukotoxin LukE OS=Staphylococcus aureus (strain USA300) OX=367830 GN=lukE PE=4 SV=1;>tr|A0A0E1VG99|A0A0E1VG99_STAA3 Beta-channel forming cytolysin OS=Staphylococcus aureus subsp. aureus USA300_TCH959 OX=450394 GN=HMPREF0776	lukE SAUSA300_1769	34.819	0	0	0	345950	306890	0
A0A0E1VGD1;A0A0H2XEK9	>tr|A0A0E1VGD1|A0A0E1VGD1_STAA3 Fumarate hydratase class II OS=Staphylococcus aureus subsp. aureus USA300_TCH959 OX=450394 GN=fumC PE=3 SV=1;>tr|A0A0H2XEK9|A0A0H2XEK9_STAA3 Fumarate hydratase class II OS=Staphylococcus aureus (strain USA300) OX=367830 GN=f	fumC HMPREF0776_2890	51.171	0	0	0	1089200	374440	0
Q2FFV6;A8Z4L2;A0A0E1VGG2	>sp|Q2FFV6|METK_STAA3 S-adenosylmethionine synthase OS=Staphylococcus aureus (strain USA300) OX=367830 GN=metK PE=3 SV=1;>sp|A8Z4L2|METK_STAAT S-adenosylmethionine synthase OS=Staphylococcus aureus (strain USA300 / TCH1516) OX=451516 GN=metK PE=3 SV=1;>tr|	metK SAUSA300_1730	43.641	0	1217300	660470	0	0	0
A0A0H2XGK8;A0A0E1VGH1	>tr|A0A0H2XGK8|A0A0H2XGK8_STAA3 Uncharacterized protein OS=Staphylococcus aureus (strain USA300) OX=367830 GN=SAUSA300_1740 PE=4 SV=1;>tr|A0A0E1VGH1|A0A0E1VGH1_STAA3 Uncharacterized protein OS=Staphylococcus aureus subsp. aureus USA300_TCH959 OX=450394 GN=	metK HMPREF0776_2821	35.864	0	0	1387800	0	0	0
A0A0H2XIC0;A0A0E1VGH7	>tr|A0A0H2XIC0|A0A0H2XIC0_STAA3 Uncharacterized protein OS=Staphylococcus aureus (strain USA300) OX=367830 GN=SAUSA300_1720 PE=4 SV=1;>tr|A0A0E1VGH7|A0A0E1VGH7_STAA3 Mannosyl-glycoprotein endo-beta-N-acetylglucosaminidase OS=Staphylococcus aureus subsp. au	SAUSA300_1740	32.506	0	0	0	0	333910	251490
A0A0H2XII4;A0A0E1VGI3	>tr|A0A0H2XII4|A0A0H2XII4_STAA3 Oxidoreductase, aldo/keto reductase family OS=Staphylococcus aureus (strain USA300) OX=367830 GN=SAUSA300_1728 PE=4 SV=1;>tr|A0A0E1VGI3|A0A0E1VGI3_STAA3 Oxidoreductase, aldo/keto reductase family protein OS=Staphylococcus au	SAUSA300_1728	31.471	0	0	0	162810	0	0
A0A0H2XH21;A0A0E1VGK2	>tr|A0A0H2XH21|A0A0H2XH21_STAA3 Putative NADP-dependent malic enzyme OS=Staphylococcus aureus (strain USA300) OX=367830 GN=SAUSA300_1648 PE=3 SV=1;>tr|A0A0E1VGK2|A0A0E1VGK2_STAA3 Malic enzyme, NAD binding domain protein OS=Staphylococcus aureus subsp. aure	SAUSA300_1648	44.233	0	0	0	297030	0	0
A0A0H2XEM4;A0A0E1VN98;A0A0H2XJM2;A0A0E1VGK6	>tr|A0A0H2XEM4|A0A0H2XEM4_STAA3 Type I restriction-modification system, M subunit OS=Staphylococcus aureus (strain USA300) OX=367830 GN=hsdM PE=4 SV=1;>tr|A0A0E1VN98|A0A0E1VN98_STAA3 Type I restriction-modification system, M subunit OS=Staphylococcus aureu	hsdM SAUSA300_0405	59.444	0	665750	427640	0	0	0
Q2FG31;A8Z2M2;A0A0E1VGK7	>sp|Q2FG31|Y1653_STAA3 UPF0173 metal-dependent hydrolase SAUSA300_1653 OS=Staphylococcus aureus (strain USA300) OX=367830 GN=SAUSA300_1653 PE=3 SV=1;>sp|A8Z2M2|Y1693_STAAT UPF0173 metal-dependent hydrolase USA300HOU_1693 OS=Staphylococcus aureus (strain US	SAUSA300_1653	25.25	0	0	0	2046400	0	0
A0A0H2XGV4;A0A0E1VGM4	>tr|A0A0H2XGV4|A0A0H2XGV4_STAA3 Putative serine protease HtrA OS=Staphylococcus aureus (strain USA300) OX=367830 GN=SAUSA300_1674 PE=4 SV=1;>tr|A0A0E1VGM4|A0A0E1VGM4_STAA3 Trypsin OS=Staphylococcus aureus subsp. aureus USA300_TCH959 OX=450394 GN=HMPREF0776	SAUSA300_1674	45.802	0	0	0	1456200	2927000	2070400
Q2FG28;A0A0E1VGN7	>sp|Q2FG28|Y1656_STAA3 Putative universal stress protein SAUSA300_1656 OS=Staphylococcus aureus (strain USA300) OX=367830 GN=SAUSA300_1656 PE=3 SV=1;>tr|A0A0E1VGN7|A0A0E1VGN7_STAA3 Universal stress protein OS=Staphylococcus aureus subsp. aureus USA300_TCH9	SAUSA300_1656	18.475	0	0	0	929100	820990	644330
A0A0H2XH43;A0A0E1VGR3	>tr|A0A0H2XH43|A0A0H2XH43_STAA3 Catabolite control protein A OS=Staphylococcus aureus (strain USA300) OX=367830 GN=ccpA PE=4 SV=1;>tr|A0A0E1VGR3|A0A0E1VGR3_STAA3 Catabolite control protein A OS=Staphylococcus aureus subsp. aureus USA300_TCH959 OX=450394 GN	ccpA SAUSA300_1682	36.06	0	0	744660	0	0	0
Q2FG66;A8Z2J1;A0A0E1VGT1	>sp|Q2FG66|HEM3_STAA3 Porphobilinogen deaminase OS=Staphylococcus aureus (strain USA300) OX=367830 GN=hemC PE=3 SV=1;>sp|A8Z2J1|HEM3_STAAT Porphobilinogen deaminase OS=Staphylococcus aureus (strain USA300 / TCH1516) OX=451516 GN=hemC PE=3 SV=1;>tr|A0A0E1VG	hemC SAUSA300_1617	34.354	0	0	0	247630	0	0
Q2FGI7;A8Z474;A0A0E1VGX7	>sp|Q2FGI7|GCSPB_STAA3 Probable glycine dehydrogenase (decarboxylating) subunit 2 OS=Staphylococcus aureus (strain USA300) OX=367830 GN=gcvPB PE=3 SV=1;>sp|A8Z474|GCSPB_STAAT Probable glycine dehydrogenase (decarboxylating) subunit 2 OS=Staphylococcus aure	gcvPB SAUSA300_1496	54.781	0	0	0	1101600	640630	0
Q2FGY5;A0A0E1VHA4	>sp|Q2FGY5|DING_STAA3 Probable ATP-dependent helicase DinG homolog OS=Staphylococcus aureus (strain USA300) OX=367830 GN=dinG PE=3 SV=1;>tr|A0A0E1VHA4|A0A0E1VHA4_STAA3 ATP-dependent helicase DinG homolog OS=Staphylococcus aureus subsp. aureus USA300_TCH959	dinG SAUSA300_1346	104.22	0	0	2618300	0	0	0
A0A0H2XKH9;A0A0E1VHC3	>tr|A0A0H2XKH9|A0A0H2XKH9_STAA3 Dihydrolipoyl dehydrogenase OS=Staphylococcus aureus (strain USA300) OX=367830 GN=lpdA PE=3 SV=1;>tr|A0A0E1VHC3|A0A0E1VHC3_STAA3 Dihydrolipoyl dehydrogenase OS=Staphylococcus aureus subsp. aureus USA300_TCH959 OX=450394 GN=l	lpdA SAUSA300_1467	51.111	0	0	0	347050	0	0
Q2FGW1;A0A0E1VHD2	>sp|Q2FGW1|EBPS_STAA3 Elastin-binding protein EbpS OS=Staphylococcus aureus (strain USA300) OX=367830 GN=ebpS PE=3 SV=3;>tr|A0A0E1VHD2|A0A0E1VHD2_STAA3 Elastin-binding protein EbpS OS=Staphylococcus aureus subsp. aureus USA300_TCH959 OX=450394 GN=ebpS PE=4	ebpS SAUSA300_1370	53.221	0	0	0	584740	1135600	824130
A0A0H2XF50;A0A0E1VHG1	>tr|A0A0H2XF50|A0A0H2XF50_STAA3 DNA-binding protein HU OS=Staphylococcus aureus (strain USA300) OX=367830 GN=hup PE=3 SV=1;>tr|A0A0E1VHG1|A0A0E1VHG1_STAA3 DNA-binding protein HU OS=Staphylococcus aureus subsp. aureus USA300_TCH959 OX=450394 GN=hup PE=3 SV=	hup SAUSA300_1362	9.6259	0	0	0	9321400	13439000	8650300
A0A0H2XGW3;A0A0E1VHI9	>tr|A0A0H2XGW3|A0A0H2XGW3_STAA3 Carboxyl-terminal protease OS=Staphylococcus aureus (strain USA300) OX=367830 GN=ctpA PE=3 SV=1;>tr|A0A0E1VHI9|A0A0E1VHI9_STAA3 Peptidase, S41 family OS=Staphylococcus aureus subsp. aureus USA300_TCH959 OX=450394 GN=HMPREF07	ctpA SAUSA300_1313	55.26	0	0	0	0	491310	422600
A0A0H2XFW0;A0A0E1VHV2	>tr|A0A0H2XFW0|A0A0H2XFW0_STAA3 Pyruvate ferredoxin oxidoreductase, beta subunit OS=Staphylococcus aureus (strain USA300) OX=367830 GN=SAUSA300_1183 PE=4 SV=1;>tr|A0A0E1VHV2|A0A0E1VHV2_STAA3 2-oxoglutarate ferredoxin oxidoreductase subunit beta OS=Staphylo	SAUSA300_1183	31.331	0	0	0	429570	0	0
A0A0H2XIA8;A0A0E1VI67	>tr|A0A0H2XIA8|A0A0H2XIA8_STAA3 Dihydroorotase OS=Staphylococcus aureus (strain USA300) OX=367830 GN=pyrC PE=3 SV=1;>tr|A0A0E1VI67|A0A0E1VI67_STAA3 Dihydroorotase OS=Staphylococcus aureus subsp. aureus USA300_TCH959 OX=450394 GN=pyrC PE=3 SV=1	pyrC SAUSA300_1094	46.371	0	0	0	1548800	948780	1085600
Q2FHM2;A8Z3Q2;A0A0E1VI82	>sp|Q2FHM2|FMT_STAA3 Methionyl-tRNA formyltransferase OS=Staphylococcus aureus (strain USA300) OX=367830 GN=fmt PE=3 SV=1;>sp|A8Z3Q2|FMT_STAAT Methionyl-tRNA formyltransferase OS=Staphylococcus aureus (strain USA300 / TCH1516) OX=451516 GN=fmt PE=3 SV=1;>t	fmt SAUSA300_1109	34.211	0	710030	444930	0	0	0
A0A0H2XHT5;A0A0E1VI84	>tr|A0A0H2XHT5|A0A0H2XHT5_STAA3 Uncharacterized protein OS=Staphylococcus aureus (strain USA300) OX=367830 GN=SAUSA300_1084 PE=4 SV=1;>tr|A0A0E1VI84|A0A0E1VI84_STAA3 YGGT family protein OS=Staphylococcus aureus subsp. aureus USA300_TCH959 OX=450394 GN=HMPR	SAUSA300_1084	11.252	0	0	0	0	0	427750
A0A0E1VI94;Q2FHQ8;A8Z3M0	>tr|A0A0E1VI94|A0A0E1VI94_STAA3 Ribosomal RNA small subunit methyltransferase H OS=Staphylococcus aureus subsp. aureus USA300_TCH959 OX=450394 GN=mraW PE=3 SV=1;>sp|Q2FHQ8|RSMH_STAA3 Ribosomal RNA small subunit methyltransferase H OS=Staphylococcus aureus	mraW rsmH HMPREF0776_2180	34.829	0	0	0	93352	0	0
Q2FFQ0;A8YY15;A0A0E1VIE7	>sp|Q2FFQ0|Y1795_STAA3 UPF0342 protein SAUSA300_1795 OS=Staphylococcus aureus (strain USA300) OX=367830 GN=SAUSA300_1795 PE=3 SV=1;>sp|A8YY15|Y1838_STAAT UPF0342 protein USA300HOU_1838 OS=Staphylococcus aureus (strain USA300 / TCH1516) OX=451516 GN=USA300H	SAUSA300_1795	13.31	0	0	0	1357300	0	0
A0A0H2XIX8;A0A0E1VIF2	>tr|A0A0H2XIX8|A0A0H2XIX8_STAA3 Putative lipoprotein OS=Staphylococcus aureus (strain USA300) OX=367830 GN=SAUSA300_0992 PE=4 SV=1;>tr|A0A0E1VIF2|A0A0E1VIF2_STAA3 Uncharacterized protein OS=Staphylococcus aureus subsp. aureus USA300_TCH959 OX=450394 GN=HMP	SAUSA300_0992	23.875	0	0	0	663910	2644900	2083900
A0A0H2XH52;A0A0E1VIF5	>tr|A0A0H2XH52|A0A0H2XH52_STAA3 Uncharacterized protein OS=Staphylococcus aureus (strain USA300) OX=367830 GN=SAUSA300_1804 PE=4 SV=1;>tr|A0A0E1VIF5|A0A0E1VIF5_STAA3 Glucosamine-6-phosphate isomerase family protein OS=Staphylococcus aureus subsp. aureus US	HMPREF0776_2085	22.343	0	0	0	358580	0	0
A0A0H2XHI3;A0A0E1VIG5	>tr|A0A0H2XHI3|A0A0H2XHI3_STAA3 Inositol monophosphatase family protein OS=Staphylococcus aureus (strain USA300) OX=367830 GN=SAUSA300_1007 PE=4 SV=1;>tr|A0A0E1VIG5|A0A0E1VIG5_STAA3 Inositol monophosphatase family protein OS=Staphylococcus aureus subsp. au	SAUSA300_1007	30.471	0	0	277710	0	0	0
A0A0H2XKH0;A0A0E1VII0	>tr|A0A0H2XKH0|A0A0H2XKH0_STAA3 Uncharacterized protein OS=Staphylococcus aureus (strain USA300) OX=367830 GN=SAUSA300_1797 PE=4 SV=1;>tr|A0A0E1VII0|A0A0E1VII0_STAA3 Transcriptional regulator, Cro/CI family OS=Staphylococcus aureus subsp. aureus USA300_TCH	SAUSA300_1797	17.798	0	0	0	0	266030	0
A0A0H2XET4;A0A0E1VII3	>tr|A0A0H2XET4|A0A0H2XET4_STAA3 Transaldolase OS=Staphylococcus aureus (strain USA300) OX=367830 GN=SAUSA300_1725 PE=4 SV=1;>tr|A0A0E1VII3|A0A0E1VII3_STAA3 Transaldolase OS=Staphylococcus aureus subsp. aureus USA300_TCH959 OX=450394 GN=HMPREF0776_2815 PE=4	SAUSA300_1725	25.719	0	0	0	2634600	2165700	2018400
Q2FFT4;A8Z4N4;A0A0E1VIL2;Q2FFT2;A8Z4N6	>sp|Q2FFT4|SPLF_STAA3 Serine protease SplF OS=Staphylococcus aureus (strain USA300) OX=367830 GN=splF PE=3 SV=1;>sp|A8Z4N4|SPLF_STAAT Serine protease SplF OS=Staphylococcus aureus (strain USA300 / TCH1516) OX=451516 GN=splF PE=3 SV=1;>tr|A0A0E1VIL2|A0A0E1V	splF SAUSA300_1753	25.641	0	0	0	1090100	2008000	1247500
Q2FFV5;A8Z4L3;A0A0E1VIM4	>sp|Q2FFV5|PCKA_STAA3 Phosphoenolpyruvate carboxykinase (ATP) OS=Staphylococcus aureus (strain USA300) OX=367830 GN=pckA PE=3 SV=1;>sp|A8Z4L3|PCKA_STAAT Phosphoenolpyruvate carboxykinase (ATP) OS=Staphylococcus aureus (strain USA300 / TCH1516) OX=451516 GN	pckA SAUSA300_1731	59.377	0	0	0	888020	516570	658530
A0A0H2XGX6;A0A0E1VIN1	>tr|A0A0H2XGX6|A0A0H2XGX6_STAA3 Tryptophan--tRNA ligase OS=Staphylococcus aureus (strain USA300) OX=367830 GN=trpS PE=3 SV=1;>tr|A0A0E1VIN1|A0A0E1VIN1_STAA3 Tryptophan--tRNA ligase OS=Staphylococcus aureus subsp. aureus USA300_TCH959 OX=450394 GN=trpS PE=3	trpS SAUSA300_0897	36.909	0	889410	988800	1357600	1680400	1629400
Q2FG37;A8Z2L6;A0A0E1VIN3	>sp|Q2FG37|ACCD_STAA3 Acetyl-coenzyme A carboxylase carboxyl transferase subunit beta OS=Staphylococcus aureus (strain USA300) OX=367830 GN=accD PE=3 SV=1;>sp|A8Z2L6|ACCD_STAAT Acetyl-coenzyme A carboxylase carboxyl transferase subunit beta OS=Staphylococc	accD SAUSA300_1647	31.871	0	0	237310	0	0	0
A0A0H2XFW2;A0A0E1VIN8	>tr|A0A0H2XFW2|A0A0H2XFW2_STAA3 Uncharacterized protein OS=Staphylococcus aureus (strain USA300) OX=367830 GN=SAUSA300_1652 PE=4 SV=1;>tr|A0A0E1VIN8|A0A0E1VIN8_STAA3 Universal stress family protein OS=Staphylococcus aureus subsp. aureus USA300_TCH959 OX=45	SAUSA300_1652	15.226	0	0	0	806160	1240700	936120
A0A0H2XE42;A0A0E1VIS2	>tr|A0A0H2XE42|A0A0H2XE42_STAA3 Uncharacterized protein OS=Staphylococcus aureus (strain USA300) OX=367830 GN=SAUSA300_0940 PE=4 SV=1;>tr|A0A0E1VIS2|A0A0E1VIS2_STAA3 DoxX family protein OS=Staphylococcus aureus subsp. aureus USA300_TCH959 OX=450394 GN=HMPR	SAUSA300_0940	13.229	0	0	0	0	0	200600
A0A0H2XFE1;A0A0E1VIS8	>tr|A0A0H2XFE1|A0A0H2XFE1_STAA3 Uncharacterized protein OS=Staphylococcus aureus (strain USA300) OX=367830 GN=SAUSA300_1692 PE=4 SV=1;>tr|A0A0E1VIS8|A0A0E1VIS8_STAA3 Peptidase propeptide and YPEB domain protein OS=Staphylococcus aureus subsp. aureus USA300	SAUSA300_1692	11.967	0	353270	0	0	0	0
A0A0H2XHL5;A0A0E1VIT0	>tr|A0A0H2XHL5|A0A0H2XHL5_STAA3 Thiol peroxidase OS=Staphylococcus aureus (strain USA300) OX=367830 GN=tpx PE=3 SV=1;>tr|A0A0E1VIT0|A0A0E1VIT0_STAA3 Thiol peroxidase OS=Staphylococcus aureus subsp. aureus USA300_TCH959 OX=450394 GN=tpx PE=3 SV=1	tpx SAUSA300_1659	18.005	0	0	0	979470	0	919210
Q2FI12;A8Z1K8;A0A0E1VIT9	>sp|Q2FI12|PUR7_STAA3 Phosphoribosylaminoimidazole-succinocarboxamide synthase OS=Staphylococcus aureus (strain USA300) OX=367830 GN=purC PE=3 SV=1;>sp|A8Z1K8|PUR7_STAAT Phosphoribosylaminoimidazole-succinocarboxamide synthase OS=Staphylococcus aureus (str	purC SAUSA300_0968	26.692	0	752160	0	0	0	0
Q2FI07;A8Z1L3;A0A0E1VIU6	>sp|Q2FI07|PUR5_STAA3 Phosphoribosylformylglycinamidine cyclo-ligase OS=Staphylococcus aureus (strain USA300) OX=367830 GN=purM PE=3 SV=1;>sp|A8Z1L3|PUR5_STAAT Phosphoribosylformylglycinamidine cyclo-ligase OS=Staphylococcus aureus (strain USA300 / TCH1516	purM SAUSA300_0973	37.017	0	0	0	3462000	1625100	1560500
Q2FI18;A0A0E1VIU7	>sp|Q2FI18|QOX1_STAA3 Probable quinol oxidase subunit 1 OS=Staphylococcus aureus (strain USA300) OX=367830 GN=qoxB PE=3 SV=1;>tr|A0A0E1VIU7|A0A0E1VIU7_STAA3 Cytochrome aa3 quinol oxidase, subunit I OS=Staphylococcus aureus subsp. aureus USA300_TCH959 OX=45	qoxB SAUSA300_0962	75.242	0	0	0	0	0	381300
A0A0E1VIV4;A0A0H2XKD0	>tr|A0A0E1VIV4|A0A0E1VIV4_STAA3 N5-carboxyaminoimidazole ribonucleotide mutase OS=Staphylococcus aureus subsp. aureus USA300_TCH959 OX=450394 GN=purE PE=3 SV=1;>tr|A0A0H2XKD0|A0A0H2XKD0_STAA3 N5-carboxyaminoimidazole ribonucleotide mutase OS=Staphylococcus	purE SAUSA300_0966	17.069	0	1314500	0	3411400	3960700	3943500
A0A0H2XG15;A0A0E1VIV9	>tr|A0A0H2XG15|A0A0H2XG15_STAA3 FeS assembly ATPase SufC OS=Staphylococcus aureus (strain USA300) OX=367830 GN=sufC PE=4 SV=1;>tr|A0A0E1VIV9|A0A0E1VIV9_STAA3 FeS assembly ATPase SufC OS=Staphylococcus aureus subsp. aureus USA300_TCH959 OX=450394 GN=sufC PE	sufC SAUSA300_0818	28.275	0	2774200	2697100	0	0	0
Q2FG58;A0A0E1VIX1	>sp|Q2FG58|RL20_STAA3 50S ribosomal protein L20 OS=Staphylococcus aureus (strain USA300) OX=367830 GN=rplT PE=3 SV=1;>tr|A0A0E1VIX1|A0A0E1VIX1_STAA3 50S ribosomal protein L20 OS=Staphylococcus aureus subsp. aureus USA300_TCH959 OX=450394 GN=rplT PE=3 SV=1	rplT SAUSA300_1625	13.686	0	0	4942100	6115800	10559000	10615000
A0A0H2XGW7;A0A0E1VIY6	>tr|A0A0H2XGW7|A0A0H2XGW7_STAA3 Putative lipoprotein OS=Staphylococcus aureus (strain USA300) OX=367830 GN=SAUSA300_1492 PE=4 SV=1;>tr|A0A0E1VIY6|A0A0E1VIY6_STAA3 Uncharacterized protein OS=Staphylococcus aureus subsp. aureus USA300_TCH959 OX=450394 GN=HMP	SAUSA300_1492	21.472	0	0	0	0	505410	582400
Q2FGF0;A8Z4B2;A0A0E1VJ48	>sp|Q2FGF0|Y1533_STAA3 UPF0365 protein SAUSA300_1533 OS=Staphylococcus aureus (strain USA300) OX=367830 GN=SAUSA300_1533 PE=3 SV=1;>sp|A8Z4B2|Y1574_STAAT UPF0365 protein USA300HOU_1574 OS=Staphylococcus aureus (strain USA300 / TCH1516) OX=451516 GN=USA300H	SAUSA300_1533	35.181	0	0	0	1589200	1153400	1293800
A0A0H2XKI8;A0A0E1VJ67	>tr|A0A0H2XKI8|A0A0H2XKI8_STAA3 Aminotransferase, class V OS=Staphylococcus aureus (strain USA300) OX=367830 GN=SAUSA300_1579 PE=3 SV=1;>tr|A0A0E1VJ67|A0A0E1VJ67_STAA3 Aminotransferase, class V OS=Staphylococcus aureus subsp. aureus USA300_TCH959 OX=450394	SAUSA300_1579	42.484	0	0	206370	0	0	0
A0A0H2XGP1;A0A0E1VJ80	>tr|A0A0H2XGP1|A0A0H2XGP1_STAA3 Preprotein translocase, YajC subunit OS=Staphylococcus aureus (strain USA300) OX=367830 GN=yajC PE=4 SV=1;>tr|A0A0E1VJ80|A0A0E1VJ80_STAA3 Preprotein translocase, YajC subunit OS=Staphylococcus aureus subsp. aureus USA300_TCH	yajC SAUSA300_1594	9.6713	0	0	0	1795300	5962500	3132600
Q2FIE3;A8Z1J1;A0A0E1VJ83	>sp|Q2FIE3|DLTA_STAA3 D-alanine--D-alanyl carrier protein ligase OS=Staphylococcus aureus (strain USA300) OX=367830 GN=dltA PE=3 SV=1;>sp|A8Z1J1|DLTA_STAAT D-alanine--D-alanyl carrier protein ligase OS=Staphylococcus aureus (strain USA300 / TCH1516) OX=451	dltA SAUSA300_0835	54.67	0	0	0	2070500	1133600	847530
Q2FIC1;A0A0E1VJ84	>sp|Q2FIC1|PPI1_STAA3 Putative peptidyl-prolyl cis-trans isomerase OS=Staphylococcus aureus (strain USA300) OX=367830 GN=SAUSA300_0857 PE=3 SV=1;>tr|A0A0E1VJ84|A0A0E1VJ84_STAA3 Peptidyl-prolyl cis-trans isomerase OS=Staphylococcus aureus subsp. aureus USA3	HMPREF0776_1943	21.619	0	0	0	632720	963820	850060
A0A0H2XIK4;A0A0E1VJA5	>tr|A0A0H2XIK4|A0A0H2XIK4_STAA3 Ornithine aminotransferase OS=Staphylococcus aureus (strain USA300) OX=367830 GN=rocD PE=3 SV=1;>tr|A0A0E1VJA5|A0A0E1VJA5_STAA3 Ornithine aminotransferase OS=Staphylococcus aureus subsp. aureus USA300_TCH959 OX=450394 GN=roc	rocD HMPREF0776_1946	43.417	0	0	0	2158200	1406200	1376400
A0A0H2XHS5;A0A0E1VJB1	>tr|A0A0H2XHS5|A0A0H2XHS5_STAA3 Putative thioredoxin OS=Staphylococcus aureus (strain USA300) OX=367830 GN=SAUSA300_0789 PE=4 SV=1;>tr|A0A0E1VJB1|A0A0E1VJB1_STAA3 Thioredoxin OS=Staphylococcus aureus subsp. aureus USA300_TCH959 OX=450394 GN=HMPREF0776_1821	SAUSA300_0789	12.141	0	0	0	0	433620	0
A0A0H2XFJ9;A0A0E1VJD4	>tr|A0A0H2XFJ9|A0A0H2XFJ9_STAA3 Peptidase, M20/M25/M40 family OS=Staphylococcus aureus (strain USA300) OX=367830 GN=SAUSA300_1460 PE=3 SV=1;>tr|A0A0E1VJD4|A0A0E1VJD4_STAA3 Peptidase T-like protein OS=Staphylococcus aureus subsp. aureus USA300_TCH959 OX=450	SAUSA300_1460	40.243	0	0	0	665260	0	0
Q2FGX3;A8Z448;A0A0E1VJE5	>sp|Q2FGX3|NDK_STAA3 Nucleoside diphosphate kinase OS=Staphylococcus aureus (strain USA300) OX=367830 GN=ndk PE=3 SV=2;>sp|A8Z448|NDK_STAAT Nucleoside diphosphate kinase OS=Staphylococcus aureus (strain USA300 / TCH1516) OX=451516 GN=ndk PE=3 SV=1;>tr|A0A0	ndk SAUSA300_1358	16.575	0	0	0	1619200	1620400	1491600
A0A0H2XFD2;A0A0E1VJE6	>tr|A0A0H2XFD2|A0A0H2XFD2_STAA3 Uncharacterized protein OS=Staphylococcus aureus (strain USA300) OX=367830 GN=SAUSA300_0761 PE=4 SV=1;>tr|A0A0E1VJE6|A0A0E1VJE6_STAA3 Uncharacterized protein OS=Staphylococcus aureus subsp. aureus USA300_TCH959 OX=450394 GN=	SAUSA300_0761	17.242	0	0	0	148060	966930	635080
A0A0H2XJR2;A0A0E1VJF7	>tr|A0A0H2XJR2|A0A0H2XJR2_STAA3 Pyridine nucleotide-disulfide oxidoreductase OS=Staphylococcus aureus (strain USA300) OX=367830 GN=SAUSA300_1369 PE=4 SV=1;>tr|A0A0E1VJF7|A0A0E1VJF7_STAA3 Bacillithiol system thiol disulfide oxidoreductase, YpdA family OS=St	SAUSA300_1369	36.736	0	0	344410	0	0	0
A0A0E1VJJ2	>tr|A0A0E1VJJ2|A0A0E1VJJ2_STAA3 Peptide chain release factor 2 OS=Staphylococcus aureus subsp. aureus USA300_TCH959 OX=450394 GN=prfB PE=3 SV=1	prfB HMPREF0776_1764	37.617	0	0	245100	0	0	0
Q2FJ56;A8YZT4;A0A0E1VJJ6	>sp|Q2FJ56|Y569_STAA3 Putative heme-dependent peroxidase SAUSA300_0569 OS=Staphylococcus aureus (strain USA300) OX=367830 GN=SAUSA300_0569 PE=3 SV=1;>sp|A8YZT4|Y580_STAAT Putative heme-dependent peroxidase USA300HOU_0580 OS=Staphylococcus aureus (strain US	SAUSA300_0569	29.39	0	0	0	3708200	1924300	2608900
A0A0H2XGZ8;A0A0E1VJJ7	>tr|A0A0H2XGZ8|A0A0H2XGZ8_STAA3 UvrABC system protein B OS=Staphylococcus aureus (strain USA300) OX=367830 GN=uvrB PE=3 SV=1;>tr|A0A0E1VJJ7|A0A0E1VJJ7_STAA3 UvrABC system protein B OS=Staphylococcus aureus subsp. aureus USA300_TCH959 OX=450394 GN=uvrB PE=3	uvrB SAUSA300_0741	76.647	0	0	351230	0	0	0
A0A0E1VJK5;A0A0H2XH53	>tr|A0A0E1VJK5|A0A0E1VJK5_STAA3 Uncharacterized protein OS=Staphylococcus aureus subsp. aureus USA300_TCH959 OX=450394 GN=HMPREF0776_1590 PE=4 SV=1;>tr|A0A0H2XH53|A0A0H2XH53_STAA3 Uncharacterized protein OS=Staphylococcus aureus (strain USA300) OX=367830 G	HMPREF0776_1590	50.986	0	0	162640	0	0	0
A0A0H2XFD9;A0A0E1VJM0	>tr|A0A0H2XFD9|A0A0H2XFD9_STAA3 Diaminopimelate decarboxylase OS=Staphylococcus aureus (strain USA300) OX=367830 GN=lysA PE=3 SV=1;>tr|A0A0E1VJM0|A0A0E1VJM0_STAA3 Diaminopimelate decarboxylase OS=Staphylococcus aureus subsp. aureus USA300_TCH959 OX=450394	lysA SAUSA300_1293	47.034	0	0	0	85601	0	0
A0A0H2XH40;A0A0E1VJM4	>tr|A0A0H2XH40|A0A0H2XH40_STAA3 Uncharacterized protein OS=Staphylococcus aureus (strain USA300) OX=367830 GN=SAUSA300_1304 PE=4 SV=1;>tr|A0A0E1VJM4|A0A0E1VJM4_STAA3 Glyoxalase family protein OS=Staphylococcus aureus subsp. aureus USA300_TCH959 OX=450394 G	SAUSA300_1304	30.084	0	0	0	251500	0	0
A0A0H2XI69;A0A0E1VJN5	>tr|A0A0H2XI69|A0A0H2XI69_STAA3 Putative glutamyl aminopeptidase OS=Staphylococcus aureus (strain USA300) OX=367830 GN=SAUSA300_1261 PE=3 SV=1;>tr|A0A0E1VJN5|A0A0E1VJN5_STAA3 M42 glutamyl aminopeptidase OS=Staphylococcus aureus subsp. aureus USA300_TCH959	SAUSA300_1261	37.854	0	0	0	5786200	2578000	4102700
Q2FH36;A0A0E1VJP6	>sp|Q2FH36|CSPA_STAA3 Cold shock protein CspA OS=Staphylococcus aureus (strain USA300) OX=367830 GN=cspA PE=3 SV=1;>tr|A0A0E1VJP6|A0A0E1VJP6_STAA3 Cold shock protein CspA OS=Staphylococcus aureus subsp. aureus USA300_TCH959 OX=450394 GN=cspA PE=4 SV=1	cspA SAUSA300_1295	7.321	0	0	0	526910	0	0
A0A0H2XIY5;A0A0E1VJS5	>tr|A0A0H2XIY5|A0A0H2XIY5_STAA3 Oligoendopeptidase F OS=Staphylococcus aureus (strain USA300) OX=367830 GN=pepF PE=3 SV=1;>tr|A0A0E1VJS5|A0A0E1VJS5_STAA3 Oligoendopeptidase F OS=Staphylococcus aureus subsp. aureus USA300_TCH959 OX=450394 GN=pepF PE=3 SV=1	pepF SAUSA300_1278	69.284	0	0	0	1746600	472010	0
Q2FHI4;A8Z3T4;A0A0E1VJU8	>sp|Q2FHI4|HSLU_STAA3 ATP-dependent protease ATPase subunit HslU OS=Staphylococcus aureus (strain USA300) OX=367830 GN=hslU PE=3 SV=1;>sp|A8Z3T4|HSLU_STAAT ATP-dependent protease ATPase subunit HslU OS=Staphylococcus aureus (strain USA300 / TCH1516) OX=451	hslU SAUSA300_1147	52.314	0	0	0	336460	530060	568960
A0A0H2XHJ8;A0A0E1VJX3	>tr|A0A0H2XHJ8|A0A0H2XHJ8_STAA3 Peptidase, M16 family OS=Staphylococcus aureus (strain USA300) OX=367830 GN=SAUSA300_1172 PE=4 SV=1;>tr|A0A0E1VJX3|A0A0E1VJX3_STAA3 Peptidase M16 inactive domain protein OS=Staphylococcus aureus subsp. aureus USA300_TCH959 O	SAUSA300_1172	49.91	0	0	0	196410	0	0
A0A0E1VJX4;Q2FHI7;A8Z3T1	>tr|A0A0E1VJX4|A0A0E1VJX4_STAA3 Methylenetetrahydrofolate--tRNA-(uracil-5-)-methyltransferase TrmFO OS=Staphylococcus aureus subsp. aureus USA300_TCH959 OX=450394 GN=trmFO PE=3 SV=1;>sp|Q2FHI7|TRMFO_STAA3 Methylenetetrahydrofolate--tRNA-(uracil-5-)-methylt	trmFO HMPREF0776_2252	48.369	0	0	0	0	0	1755200
A0A0H2XHA9;A0A0E1VJY3	>tr|A0A0H2XHA9|A0A0H2XHA9_STAA3 Pyruvate ferredoxin oxidoreductase, alpha subunit OS=Staphylococcus aureus (strain USA300) OX=367830 GN=SAUSA300_1182 PE=4 SV=1;>tr|A0A0E1VJY3|A0A0E1VJY3_STAA3 2-oxoacid:acceptor oxidoreductase, alpha subunit OS=Staphylococc	SAUSA300_1182	64.555	0	0	0	620880	406530	0
Q2FJB0;A8YZM7;A0A0E1VJY6	>sp|Q2FJB0|SYC_STAA3 Cysteine--tRNA ligase OS=Staphylococcus aureus (strain USA300) OX=367830 GN=cysS PE=3 SV=1;>sp|A8YZM7|SYC_STAAT Cysteine--tRNA ligase OS=Staphylococcus aureus (strain USA300 / TCH1516) OX=451516 GN=cysS PE=3 SV=2;>tr|A0A0E1VJY6|A0A0E1V	cysS SAUSA300_0515	53.685	0	0	0	990000	0	0
Q2FJB2;A8YZM5;A0A0E1VK13	>sp|Q2FJB2|SYE_STAA3 Glutamate--tRNA ligase OS=Staphylococcus aureus (strain USA300) OX=367830 GN=gltX PE=3 SV=1;>sp|A8YZM5|SYE_STAAT Glutamate--tRNA ligase OS=Staphylococcus aureus (strain USA300 / TCH1516) OX=451516 GN=gltX PE=3 SV=1;>tr|A0A0E1VK13|A0A0E	gltX SAUSA300_0513	56.288	0	1343400	1211600	2736700	1129100	1129800
A0A0E1VK38	>tr|A0A0E1VK38|A0A0E1VK38_STAA3 MAP domain protein (Fragment) OS=Staphylococcus aureus subsp. aureus USA300_TCH959 OX=450394 GN=HMPREF0776_1496 PE=4 SV=1	HMPREF0776_1496	9.7123	0	0	0	8928400	18927000	16258000
Q2FH96;A0A0E1VK68	>sp|Q2FH96|GUAC_STAA3 GMP reductase OS=Staphylococcus aureus (strain USA300) OX=367830 GN=guaC PE=3 SV=1;>tr|A0A0E1VK68|A0A0E1VK68_STAA3 GMP reductase OS=Staphylococcus aureus subsp. aureus USA300_TCH959 OX=450394 GN=guaC PE=3 SV=1	guaC SAUSA300_1235	36.116	0	0	0	941400	633790	0
Q2FHK0;A0A0E1VK69	>sp|Q2FHK0|RS16_STAA3 30S ribosomal protein S16 OS=Staphylococcus aureus (strain USA300) OX=367830 GN=rpsP PE=3 SV=1;>tr|A0A0E1VK69|A0A0E1VK69_STAA3 30S ribosomal protein S16 OS=Staphylococcus aureus subsp. aureus USA300_TCH959 OX=450394 GN=rpsP PE=3 SV=1	rpsP SAUSA300_1131	10.235	0	0	0	1713500	2332200	2365500
Q2FHK6;A8Z3R8;A0A0E1VKB1	>sp|Q2FHK6|ACP_STAA3 Acyl carrier protein OS=Staphylococcus aureus (strain USA300) OX=367830 GN=acpP PE=3 SV=1;>sp|A8Z3R8|ACP_STAAT Acyl carrier protein OS=Staphylococcus aureus (strain USA300 / TCH1516) OX=451516 GN=acpP PE=3 SV=1;>tr|A0A0E1VKB1|A0A0E1VKB	acpP SAUSA300_1125	8.5493	0	0	0	0	0	887460
A0A0H2XF73;A0A0E1VKC2	>tr|A0A0H2XF73|A0A0H2XF73_STAA3 Protein phosphatase 2C domain protein OS=Staphylococcus aureus (strain USA300) OX=367830 GN=SAUSA300_1112 PE=4 SV=1;>tr|A0A0E1VKC2|A0A0E1VKC2_STAA3 Protein phosphatase 2C OS=Staphylococcus aureus subsp. aureus USA300_TCH959	SAUSA300_1112	28.046	0	0	228360	0	0	0
Q2FHK9;A8Z3R4;A0A0E1VKD3	>sp|Q2FHK9|PLSX_STAA3 Phosphate acyltransferase OS=Staphylococcus aureus (strain USA300) OX=367830 GN=plsX PE=3 SV=1;>sp|A8Z3R4|PLSX_STAAT Phosphate acyltransferase OS=Staphylococcus aureus (strain USA300 / TCH1516) OX=451516 GN=plsX PE=3 SV=1;>tr|A0A0E1VK	plsX SAUSA300_1122	35.43	0	958450	992550	0	0	0
A0A0H2XJU8;A0A0E1VKE5	>tr|A0A0H2XJU8|A0A0H2XJU8_STAA3 Lytic regulatory protein OS=Staphylococcus aureus (strain USA300) OX=367830 GN=SAUSA300_2100 PE=4 SV=1;>tr|A0A0E1VKE5|A0A0E1VKE5_STAA3 Uncharacterized protein OS=Staphylococcus aureus subsp. aureus USA300_TCH959 OX=450394 GN	SAUSA300_2100	40.665	0	0	0	686870	1440500	914200
Q2FF00;A8YY93;A0A0E1VKE6	>sp|Q2FF00|RPOE_STAA3 Probable DNA-directed RNA polymerase subunit delta OS=Staphylococcus aureus (strain USA300) OX=367830 GN=rpoE PE=3 SV=1;>sp|A8YY93|RPOE_STAAT Probable DNA-directed RNA polymerase subunit delta OS=Staphylococcus aureus (strain USA300 /	rpoE SAUSA300_2082	20.881	0	729430	619020	1700700	1928000	2026100
Q2FF10;A8YY83;A0A0E1VKF6	>sp|Q2FF10|RF1_STAA3 Peptide chain release factor 1 OS=Staphylococcus aureus (strain USA300) OX=367830 GN=prfA PE=3 SV=1;>sp|A8YY83|RF1_STAAT Peptide chain release factor 1 OS=Staphylococcus aureus (strain USA300 / TCH1516) OX=451516 GN=prfA PE=3 SV=1;>tr|	prfA SAUSA300_2072	40.349	0	444760	318080	0	0	0
A0A0H2XJE5;A0A0E1VKH6	>tr|A0A0H2XJE5|A0A0H2XJE5_STAA3 Uncharacterized protein OS=Staphylococcus aureus (strain USA300) OX=367830 GN=SAUSA300_2097 PE=4 SV=1;>tr|A0A0E1VKH6|A0A0E1VKH6_STAA3 NAD dependent epimerase/dehydratase family protein OS=Staphylococcus aureus subsp. aureus	SAUSA300_2097	24.032	0	0	172980	0	0	0
A0A0H2XK48;A0A0E1VKI0	>tr|A0A0H2XK48|A0A0H2XK48_STAA3 General stress protein 20U OS=Staphylococcus aureus (strain USA300) OX=367830 GN=dps PE=3 SV=1;>tr|A0A0E1VKI0|A0A0E1VKI0_STAA3 Ferritin-like protein OS=Staphylococcus aureus subsp. aureus USA300_TCH959 OX=450394 GN=HMPREF077	dps SAUSA300_2092	16.691	0	0	0	5990300	6494300	4625800
Q2FJE2;A0A0E1VKJ3	>sp|Q2FJE2|GLMU_STAA3 Bifunctional protein GlmU OS=Staphylococcus aureus (strain USA300) OX=367830 GN=glmU PE=3 SV=1;>tr|A0A0E1VKJ3|A0A0E1VKJ3_STAA3 Bifunctional protein GlmU OS=Staphylococcus aureus subsp. aureus USA300_TCH959 OX=450394 GN=glmU PE=3 SV=1	glmU SAUSA300_0477	48.532	0	0	0	298660	0	0
A0A0E1VKK2;Q2FHV2;P0C7J5	>tr|A0A0E1VKK2|A0A0E1VKK2_STAA3 Heme uptake protein IsdB OS=Staphylococcus aureus subsp. aureus USA300_TCH959 OX=450394 GN=isdB PE=4 SV=1;>sp|Q2FHV2|ISDB_STAA3 Iron-regulated surface determinant protein B OS=Staphylococcus aureus (strain USA300) OX=367830	isdB HMPREF0776_2121	71.702	0	0	0	0	0	89817
A0A0H2XK99;A0A0E1VKK6	>tr|A0A0H2XK99|A0A0H2XK99_STAA3 Dihydropteroate synthase OS=Staphylococcus aureus (strain USA300) OX=367830 GN=folP PE=3 SV=1;>tr|A0A0E1VKK6|A0A0E1VKK6_STAA3 Dihydropteroate synthase OS=Staphylococcus aureus subsp. aureus USA300_TCH959 OX=450394 GN=folP PE	folP SAUSA300_0492	29.522	0	0	222700	0	0	0
A0A0H2XHT7;A0A0E1VKN7	>tr|A0A0H2XHT7|A0A0H2XHT7_STAA3 Phosphocarrier protein HPr OS=Staphylococcus aureus (strain USA300) OX=367830 GN=ptsH PE=4 SV=1;>tr|A0A0E1VKN7|A0A0E1VKN7_STAA3 Phosphocarrier protein HPr OS=Staphylococcus aureus subsp. aureus USA300_TCH959 OX=450394 GN=pts	ptsH SAUSA300_0983	9.4956	0	0	0	1149800	690030	0
Q2FJC9;A8YZL0;A0A0E1VKN9	>sp|Q2FJC9|HSLO_STAA3 33 kDa chaperonin OS=Staphylococcus aureus (strain USA300) OX=367830 GN=hslO PE=3 SV=1;>sp|A8YZL0|HSLO_STAAT 33 kDa chaperonin OS=Staphylococcus aureus (strain USA300 / TCH1516) OX=451516 GN=hslO PE=3 SV=1;>tr|A0A0E1VKN9|A0A0E1VKN9_ST	hslO SAUSA300_0490	31.822	0	0	0	0	0	234590
Q2FI17;A0A0E1VKW0	>sp|Q2FI17|QOX2_STAA3 Probable quinol oxidase subunit 2 OS=Staphylococcus aureus (strain USA300) OX=367830 GN=qoxA PE=3 SV=1;>tr|A0A0E1VKW0|A0A0E1VKW0_STAA3 Quinol oxidase subunit 2 OS=Staphylococcus aureus subsp. aureus USA300_TCH959 OX=450394 GN=qoxA PE=	qoxA SAUSA300_0963	41.777	0	0	0	622660	460910	671430
A0A0E1VKX0;A0A0H2XFY4	>tr|A0A0E1VKX0|A0A0E1VKX0_STAA3 Amidophosphoribosyltransferase OS=Staphylococcus aureus subsp. aureus USA300_TCH959 OX=450394 GN=purF PE=3 SV=1;>tr|A0A0H2XFY4|A0A0H2XFY4_STAA3 Amidophosphoribosyltransferase OS=Staphylococcus aureus (strain USA300) OX=36783	purF HMPREF0776_2061	53.083	0	0	0	0	0	263040
A0A0E1VL51;Q2FJI0	>tr|A0A0E1VL51|A0A0E1VL51_STAA3 ABC transporter, ATP-binding protein OS=Staphylococcus aureus subsp. aureus USA300_TCH959 OX=450394 GN=HMPREF0776_1190 PE=3 SV=1;>sp|Q2FJI0|METN1_STAA3 Methionine import ATP-binding protein MetN 1 OS=Staphylococcus aureus (s	HMPREF0776_1190	31.054	0	0	0	0	0	2346000
A0A0H2XG85;A0A0E1VL68	>tr|A0A0H2XG85|A0A0H2XG85_STAA3 Exotoxin OS=Staphylococcus aureus (strain USA300) OX=367830 GN=SAUSA300_0399 PE=4 SV=1;>tr|A0A0E1VL68|A0A0E1VL68_STAA3 Superantigen-like protein 5 OS=Staphylococcus aureus subsp. aureus USA300_TCH959 OX=450394 GN=HMPREF0776_	SAUSA300_0399	27.17	0	0	0	222570	0	0
A0A0H2XIC4;A0A0E1VLD8	>tr|A0A0H2XIC4|A0A0H2XIC4_STAA3 Uncharacterized protein OS=Staphylococcus aureus (strain USA300) OX=367830 GN=SAUSA300_0383 PE=4 SV=1;>tr|A0A0E1VLD8|A0A0E1VLD8_STAA3 Uncharacterized protein OS=Staphylococcus aureus subsp. aureus USA300_TCH959 OX=450394 GN=	SAUSA300_0383	35.612	0	0	0	1354700	0	0
A0A0H2XHE2;A0A0E1VLF5	>tr|A0A0H2XHE2|A0A0H2XHE2_STAA3 Putative lipoprotein OS=Staphylococcus aureus (strain USA300) OX=367830 GN=SAUSA300_0377 PE=4 SV=1;>tr|A0A0E1VLF5|A0A0E1VLF5_STAA3 Uncharacterized protein OS=Staphylococcus aureus subsp. aureus USA300_TCH959 OX=450394 GN=HMP	SAUSA300_0377	23.664	0	0	0	495600	2613100	871260
A0A0H2XJL5;A0A0E1VLK6	>tr|A0A0H2XJL5|A0A0H2XJL5_STAA3 Uncharacterized protein OS=Staphylococcus aureus (strain USA300) OX=367830 GN=SAUSA300_0173 PE=4 SV=1;>tr|A0A0E1VLK6|A0A0E1VLK6_STAA3 Uncharacterized protein OS=Staphylococcus aureus subsp. aureus USA300_TCH959 OX=450394 GN=	HMPREF0776_1125	19.257	0	0	0	1152200	853460	0
A0A0H2XIE9;A0A0E1VLK7	>sp|A0A0H2XIE9|ESXB_STAA3 ESAT-6 secretion system extracellular protein B OS=Staphylococcus aureus (strain USA300) OX=367830 GN=esxB PE=1 SV=1;>tr|A0A0E1VLK7|A0A0E1VLK7_STAA3 Putative virulence factor EsxB OS=Staphylococcus aureus subsp. aureus USA300_TCH9	esxB SAUSA300_0285	11.51	0	0	0	0	0	676890
Q2FJ74;A8YZR4;A0A0E1VLM3	>sp|Q2FJ74|GCH4_STAA3 GTP cyclohydrolase FolE2 OS=Staphylococcus aureus (strain USA300) OX=367830 GN=folE2 PE=3 SV=1;>sp|A8YZR4|GCH4_STAAT GTP cyclohydrolase FolE2 OS=Staphylococcus aureus (strain USA300 / TCH1516) OX=451516 GN=folE2 PE=3 SV=1;>tr|A0A0E1VL	folE2 SAUSA300_0551	33.481	0	0	0	1003400	657620	0
A0A0H2XGD8;A0A0E1VLR1	>tr|A0A0H2XGD8|A0A0H2XGD8_STAA3 Aldo/keto reductase family protein OS=Staphylococcus aureus (strain USA300) OX=367830 GN=SAUSA300_0589 PE=4 SV=1;>tr|A0A0E1VLR1|A0A0E1VLR1_STAA3 Oxidoreductase, aldo/keto reductase family protein OS=Staphylococcus aureus sub	SAUSA300_0589	35.459	0	0	0	0	60023	0
A0A0H2XHC8;A0A0E1VLR9	>tr|A0A0H2XHC8|A0A0H2XHC8_STAA3 Putative iron compound ABC transporter, iron compound-binding protein OS=Staphylococcus aureus (strain USA300) OX=367830 GN=SAUSA300_0598 PE=4 SV=1;>tr|A0A0E1VLR9|A0A0E1VLR9_STAA3 Periplasmic binding protein OS=Staphylococcu	SAUSA300_0598	31.088	0	0	0	0	153890	0
Q2FK29;A8Z0K3;A0A0E1VLV1	>sp|Q2FK29|LDH1_STAA3 L-lactate dehydrogenase 1 OS=Staphylococcus aureus (strain USA300) OX=367830 GN=ldh1 PE=3 SV=2;>sp|A8Z0K3|LDH1_STAAT L-lactate dehydrogenase 1 OS=Staphylococcus aureus (strain USA300 / TCH1516) OX=451516 GN=ldh1 PE=3 SV=1;>tr|A0A0E1VL	ldh1 SAUSA300_0235	34.583	0	0	0	118960	0	0
A0A0H2XHW1;A0A0E1VLW7	>tr|A0A0H2XHW1|A0A0H2XHW1_STAA3 ABC transporter ATP-binding protein OS=Staphylococcus aureus (strain USA300) OX=367830 GN=SAUSA300_0620 PE=4 SV=1;>tr|A0A0E1VLW7|A0A0E1VLW7_STAA3 ABC transporter, ATP-binding protein OS=Staphylococcus aureus subsp. aureus US	SAUSA300_0620	28.024	0	0	0	482930	1208200	654510
A0A0H2XED3;A0A0E1VLZ0	>tr|A0A0H2XED3|A0A0H2XED3_STAA3 Uncharacterized protein OS=Staphylococcus aureus (strain USA300) OX=367830 GN=SAUSA300_0649 PE=4 SV=1;>tr|A0A0E1VLZ0|A0A0E1VLZ0_STAA3 Uncharacterized protein OS=Staphylococcus aureus subsp. aureus USA300_TCH959 OX=450394 GN=	SAUSA300_0649	23.738	0	0	281400	0	0	0
A0A0H2XDY2;A0A0E1VLZ5	>tr|A0A0H2XDY2|A0A0H2XDY2_STAA3 Fructose specific permease OS=Staphylococcus aureus (strain USA300) OX=367830 GN=fruA PE=4 SV=1;>tr|A0A0E1VLZ5|A0A0E1VLZ5_STAA3 Phosphoenolpyruvate-dependent sugar phosphotransferase system, EIIA 2 OS=Staphylococcus aureus s	fruA SAUSA300_0685	68.713	0	0	0	0	0	320430
Q2FKC6;A0A0E1VM07	>sp|Q2FKC6|SODM2_STAA3 Superoxide dismutase [Mn/Fe] 2 OS=Staphylococcus aureus (strain USA300) OX=367830 GN=sodM PE=3 SV=1;>tr|A0A0E1VM07|A0A0E1VM07_STAA3 Superoxide dismutase OS=Staphylococcus aureus subsp. aureus USA300_TCH959 OX=450394 GN=HMPREF0776_086	sodM SAUSA300_0135	23.041	0	0	0	1367300	911090	0
Q2FJA0;A8YZN8;A0A0E1VM68	>sp|Q2FJA0|RL7_STAA3 50S ribosomal protein L7/L12 OS=Staphylococcus aureus (strain USA300) OX=367830 GN=rplL PE=3 SV=1;>sp|A8YZN8|RL7_STAAT 50S ribosomal protein L7/L12 OS=Staphylococcus aureus (strain USA300 / TCH1516) OX=451516 GN=rplL PE=3 SV=1;>tr|A0A0	rplL SAUSA300_0525	12.711	0	0	0	2673800	4013400	3793900
Q2FJ95;A8YZP3;A0A0E1VM74	>sp|Q2FJ95|RS12_STAA3 30S ribosomal protein S12 OS=Staphylococcus aureus (strain USA300) OX=367830 GN=rpsL PE=3 SV=1;>sp|A8YZP3|RS12_STAAT 30S ribosomal protein S12 OS=Staphylococcus aureus (strain USA300 / TCH1516) OX=451516 GN=rpsL PE=3 SV=1;>tr|A0A0E1VM	rpsL SAUSA300_0530	15.287	0	0	0	0	0	1057100
Q2FKQ1;A0A0E1VM98	>sp|Q2FKQ1|GYRB_STAA3 DNA gyrase subunit B OS=Staphylococcus aureus (strain USA300) OX=367830 GN=gyrB PE=3 SV=3;>tr|A0A0E1VM98|A0A0E1VM98_STAA3 DNA gyrase subunit B OS=Staphylococcus aureus subsp. aureus USA300_TCH959 OX=450394 GN=gyrB PE=3 SV=1	gyrB SAUSA300_0005	72.539	0	0	397790	0	0	0
A0A0H2XFU0;A0A0E1VMC6	>tr|A0A0H2XFU0|A0A0H2XFU0_STAA3 S1 RNA binding domain protein OS=Staphylococcus aureus (strain USA300) OX=367830 GN=SAUSA300_2021 PE=4 SV=1;>tr|A0A0E1VMC6|A0A0E1VMC6_STAA3 Tex-like protein N-terminal domain protein OS=Staphylococcus aureus subsp. aureus US	SAUSA300_2021	80.934	0	248970	0	0	0	0
A0A0E1VMD6	>tr|A0A0E1VMD6|A0A0E1VMD6_STAA3 Clumping factor B (Fragment) OS=Staphylococcus aureus subsp. aureus USA300_TCH959 OX=450394 GN=clfB PE=4 SV=1	clfB HMPREF0776_0699	73.057	0	0	0	0	0	1063200
A0A0H2XEM3;A8YY71;A0A0E1VMD7	>tr|A0A0H2XEM3|A0A0H2XEM3_STAA3 ATP synthase gamma chain OS=Staphylococcus aureus (strain USA300) OX=367830 GN=atpG PE=3 SV=1;>sp|A8YY71|ATPG_STAAT ATP synthase gamma chain OS=Staphylococcus aureus (strain USA300 / TCH1516) OX=451516 GN=atpG PE=3 SV=1;>tr|	atpG SAUSA300_2059	29.474	0	912810	0	285560	447830	351100
A0A0H2XEA4;A0A0E1VMH3	>tr|A0A0H2XEA4|A0A0H2XEA4_STAA3 Intercellular adhesion operon transcription regulator, TetR family OS=Staphylococcus aureus (strain USA300) OX=367830 GN=tetR PE=4 SV=1;>tr|A0A0E1VMH3|A0A0E1VMH3_STAA3 Biofilm operon icaABCD HTH-type negative transcriptional	tetR SAUSA300_2599	21.987	0	566890	0	0	0	0
Q2FEX4;A8YYC5;A0A0E1VMI1	>sp|Q2FEX4|MTLD_STAA3 Mannitol-1-phosphate 5-dehydrogenase OS=Staphylococcus aureus (strain USA300) OX=367830 GN=mtlD PE=3 SV=1;>sp|A8YYC5|MTLD_STAAT Mannitol-1-phosphate 5-dehydrogenase OS=Staphylococcus aureus (strain USA300 / TCH1516) OX=451516 GN=mtlD	mtlD SAUSA300_2108	40.951	0	0	0	217810	0	0
A0A0H2XGH4;A0A0E1VMI3	>tr|A0A0H2XGH4|A0A0H2XGH4_STAA3 Amidohydrolase family protein OS=Staphylococcus aureus (strain USA300) OX=367830 GN=SAUSA300_2517 PE=4 SV=1;>tr|A0A0E1VMI3|A0A0E1VMI3_STAA3 Amidohydrolase family protein OS=Staphylococcus aureus subsp. aureus USA300_TCH959 O	SAUSA300_2517	38.164	0	0	0	567460	0	0
A0A0E1VMV0;Q2FJE4	>tr|A0A0E1VMV0|A0A0E1VMV0_STAA3 Putative stage V sporulation protein G (Fragment) OS=Staphylococcus aureus subsp. aureus USA300_TCH959 OX=450394 GN=HMPREF0776_1347 PE=3 SV=1;>sp|Q2FJE4|SP5G_STAA3 Putative septation protein SpoVG OS=Staphylococcus aureus (s	spoVG SAUSA300_0475	7.9381	0	0	674050	367050	715290	602680
Q2FDY9;A8Z3B1;A0A0E1VMV1	>sp|Q2FDY9|F16PC_STAA3 Fructose-1,6-bisphosphatase class 3 OS=Staphylococcus aureus (strain USA300) OX=367830 GN=fbp PE=3 SV=1;>sp|A8Z3B1|F16PC_STAAT Fructose-1,6-bisphosphatase class 3 OS=Staphylococcus aureus (strain USA300 / TCH1516) OX=451516 GN=fbp PE	fbp SAUSA300_2455	76.174	0	0	0	751810	301550	0
A0A0H2XIQ0;A0A0E1VN29	>tr|A0A0H2XIQ0|A0A0H2XIQ0_STAA3 Glycine betaine/carnitine/choline ABC transporter OS=Staphylococcus aureus (strain USA300) OX=367830 GN=opuCc PE=4 SV=1;>tr|A0A0E1VN29|A0A0E1VN29_STAA3 ABC transporter, substrate-binding protein, QAT family OS=Staphylococcus	opuCc SAUSA300_2391	34.813	0	0	0	0	533480	0
A0A0H2XFT9;A0A0E1VNA3	>tr|A0A0H2XFT9|A0A0H2XFT9_STAA3 Lipoprotein OS=Staphylococcus aureus (strain USA300) OX=367830 GN=SAUSA300_0437 PE=3 SV=1;>tr|A0A0E1VNA3|A0A0E1VNA3_STAA3 Lipoprotein OS=Staphylococcus aureus subsp. aureus USA300_TCH959 OX=450394 GN=HMPREF0776_1193 PE=3 SV=	SAUSA300_0437	30.456	0	0	4001000	6164800	26244000	15710000
Q2FER3;A8Z333;A0A0E1VNI8	>sp|Q2FER3|RS13_STAA3 30S ribosomal protein S13 OS=Staphylococcus aureus (strain USA300) OX=367830 GN=rpsM PE=3 SV=1;>sp|A8Z333|RS13_STAAT 30S ribosomal protein S13 OS=Staphylococcus aureus (strain USA300 / TCH1516) OX=451516 GN=rpsM PE=3 SV=1;>tr|A0A0E1VN	rpsM SAUSA300_2180	13.719	0	0	0	9672800	9594300	13534000
A0A0H2XG28;A0A0E1VNI9	>tr|A0A0H2XG28|A0A0H2XG28_STAA3 Ribosome-binding ATPase YchF OS=Staphylococcus aureus (strain USA300) OX=367830 GN=ychF PE=3 SV=1;>tr|A0A0E1VNI9|A0A0E1VNI9_STAA3 Ribosome-binding ATPase YchF OS=Staphylococcus aureus subsp. aureus USA300_TCH959 OX=450394 GN	ychF SAUSA300_0364	40.594	0	0	334600	0	0	0
Q2FEQ8;A8Z338;A0A0E1VNJ4	>sp|Q2FEQ8|RL15_STAA3 50S ribosomal protein L15 OS=Staphylococcus aureus (strain USA300) OX=367830 GN=rplO PE=3 SV=1;>sp|A8Z338|RL15_STAAT 50S ribosomal protein L15 OS=Staphylococcus aureus (strain USA300 / TCH1516) OX=451516 GN=rplO PE=3 SV=1;>tr|A0A0E1VN	rplO SAUSA300_2185	15.597	0	0	0	0	0	97789
Q2FEP8;A8Z348;A0A0E1VNK4	>sp|Q2FEP8|RS17_STAA3 30S ribosomal protein S17 OS=Staphylococcus aureus (strain USA300) OX=367830 GN=rpsQ PE=3 SV=1;>sp|A8Z348|RS17_STAAT 30S ribosomal protein S17 OS=Staphylococcus aureus (strain USA300 / TCH1516) OX=451516 GN=rpsQ PE=3 SV=1;>tr|A0A0E1VN	rpsQ SAUSA300_2195	10.175	0	0	0	0	0	1296100
Q2FEP3;A0A0E1VNK9	>sp|Q2FEP3|RS19_STAA3 30S ribosomal protein S19 OS=Staphylococcus aureus (strain USA300) OX=367830 GN=rpsS PE=3 SV=1;>tr|A0A0E1VNK9|A0A0E1VNK9_STAA3 30S ribosomal protein S19 OS=Staphylococcus aureus subsp. aureus USA300_TCH959 OX=450394 GN=rpsS PE=3 SV=1	rpsQ HMPREF0776_0289	10.615	0	0	0	0	0	0
Q2FEN8;A0A0E1VNL4	>sp|Q2FEN8|RS10_STAA3 30S ribosomal protein S10 OS=Staphylococcus aureus (strain USA300) OX=367830 GN=rpsJ PE=3 SV=1;>tr|A0A0E1VNL4|A0A0E1VNL4_STAA3 30S ribosomal protein S10 OS=Staphylococcus aureus subsp. aureus USA300_TCH959 OX=450394 GN=rpsJ PE=3 SV=1	rpsJ SAUSA300_2205	11.576	0	0	0	632850	586250	1023500
Q2FEQ5;A8Z341;A0A0E1VNP3	>sp|Q2FEQ5|RL18_STAA3 50S ribosomal protein L18 OS=Staphylococcus aureus (strain USA300) OX=367830 GN=rplR PE=3 SV=1;>sp|A8Z341|RL18_STAAT 50S ribosomal protein L18 OS=Staphylococcus aureus (strain USA300 / TCH1516) OX=451516 GN=rplR PE=3 SV=1;>tr|A0A0E1VN	rplR SAUSA300_2188	13.097	0	0	0	0	0	704080
A0A0H2XI18;A0A0E1VNP4	>tr|A0A0H2XI18|A0A0H2XI18_STAA3 Uncharacterized protein OS=Staphylococcus aureus (strain USA300) OX=367830 GN=SAUSA300_2236 PE=4 SV=1;>tr|A0A0E1VNP4|A0A0E1VNP4_STAA3 Acyl-CoA dehydrogenase, middle domain protein OS=Staphylococcus aureus subsp. aureus USA30	SAUSA300_2236	43	0	0	0	242800	0	0
Q2FEP0;A0A0E1VNQ6	>sp|Q2FEP0|RL4_STAA3 50S ribosomal protein L4 OS=Staphylococcus aureus (strain USA300) OX=367830 GN=rplD PE=3 SV=1;>tr|A0A0E1VNQ6|A0A0E1VNQ6_STAA3 50S ribosomal protein L4 OS=Staphylococcus aureus subsp. aureus USA300_TCH959 OX=450394 GN=rplD PE=3 SV=1	rplD SAUSA300_2203	22.464	0	0	0	0	0	845950
Q2FEI9;A0A0E1VNR0	>sp|Q2FEI9|Y2254_STAA3 Putative 2-hydroxyacid dehydrogenase SAUSA300_2254 OS=Staphylococcus aureus (strain USA300) OX=367830 GN=SAUSA300_2254 PE=3 SV=1;>tr|A0A0E1VNR0|A0A0E1VNR0_STAA3 4-phosphoerythronate dehydrogenase OS=Staphylococcus aureus subsp. aureu	SAUSA300_2254	34.674	0	0	0	1314900	887610	938950
A0A0H2XIF6;A0A0E1VNS9	>tr|A0A0H2XIF6|A0A0H2XIF6_STAA3 Putative lipoprotein OS=Staphylococcus aureus (strain USA300) OX=367830 GN=SAUSA300_0203 PE=4 SV=1;>tr|A0A0E1VNS9|A0A0E1VNS9_STAA3 Uncharacterized protein OS=Staphylococcus aureus subsp. aureus USA300_TCH959 OX=450394 GN=HMP	SAUSA300_0203	67.009	0	517420	0	0	0	0
A0A0H2XFI7;A0A0E1VNV7	>tr|A0A0H2XFI7|A0A0H2XFI7_STAA3 Secretory antigen SsaA OS=Staphylococcus aureus (strain USA300) OX=367830 GN=ssaA PE=4 SV=1;>tr|A0A0E1VNV7|A0A0E1VNV7_STAA3 CHAP domain protein OS=Staphylococcus aureus subsp. aureus USA300_TCH959 OX=450394 GN=HMPREF0776_035	ssaA SAUSA300_2253	17.399	0	0	0	0	0	2907900
A0A0E1VNV9;A0A0H2XIE5	>tr|A0A0E1VNV9|A0A0E1VNV9_STAA3 Uncharacterized protein (Fragment) OS=Staphylococcus aureus subsp. aureus USA300_TCH959 OX=450394 GN=HMPREF0776_0121 PE=4 SV=1;>tr|A0A0H2XIE5|A0A0H2XIE5_STAA3 Phi77 ORF001-like protein, phage tail tape measure protein OS=Sta	HMPREF0776_0121	47.301	0	0	0	0	0	354690
A0A0H2XFK3;A0A0E1VNZ8	>tr|A0A0H2XFK3|A0A0H2XFK3_STAA3 Phi77 ORF014-like protein, phage anti-repressor protein OS=Staphylococcus aureus (strain USA300) OX=367830 GN=SAUSA300_1966 PE=4 SV=1;>tr|A0A0E1VNZ8|A0A0E1VNZ8_STAA3 Phage antirepressor protein OS=Staphylococcus aureus subsp	SAUSA300_1930	28.696	0	0	0	0	0	369220
Q2FK94;A0A0E1VP50	>sp|Q2FK94|ALDA_STAA3 Putative aldehyde dehydrogenase AldA OS=Staphylococcus aureus (strain USA300) OX=367830 GN=aldA PE=3 SV=1;>tr|A0A0E1VP50|A0A0E1VP50_STAA3 Aldehyde dehydrogenase (NAD) family protein OS=Staphylococcus aureus subsp. aureus USA300_TCH959	aldA SAUSA300_0170	53.658	0	1782700	1069300	10083000	4985100	5636700
Q2FFF8;A0A0E1VP55	>sp|Q2FFF8|SCIN_STAA3 Staphylococcal complement inhibitor OS=Staphylococcus aureus (strain USA300) OX=367830 GN=scn PE=3 SV=1;>tr|A0A0E1VP55|A0A0E1VP55_STAA3 Complement inhibitor OS=Staphylococcus aureus subsp. aureus USA300_TCH959 OX=450394 GN=scn PE=4 SV	scn SAUSA300_1919	13.067	0	0	0	0	20253000	0
A0A0H2XF70;A0A0E1VPH1	>tr|A0A0H2XF70|A0A0H2XF70_STAA3 Putative surface anchored protein OS=Staphylococcus aureus (strain USA300) OX=367830 GN=SAUSA300_2581 PE=4 SV=1;>tr|A0A0E1VPH1|A0A0E1VPH1_STAA3 LPXTG-motif cell wall anchor domain protein OS=Staphylococcus aureus subsp. aure	SAUSA300_2581	70.931	0	0	0	275640	143650	0
Q2FDS6;A0A0E1VPK2	>sp|Q2FDS6|Y2518_STAA3 Uncharacterized hydrolase SAUSA300_2518 OS=Staphylococcus aureus (strain USA300) OX=367830 GN=SAUSA300_2518 PE=3 SV=1;>tr|A0A0E1VPK2|A0A0E1VPK2_STAA3 Hydrolase, alpha/beta domain protein OS=Staphylococcus aureus subsp. aureus USA300_	SAUSA300_2518	31.031	0	0	0	1080000	0	0
A0A0H2XJ22;A0A0E1VPR0	>tr|A0A0H2XJ22|A0A0H2XJ22_STAA3 Sortase OS=Staphylococcus aureus (strain USA300) OX=367830 GN=srtA PE=4 SV=1;>tr|A0A0E1VPR0|A0A0E1VPR0_STAA3 Sortase family protein OS=Staphylococcus aureus subsp. aureus USA300_TCH959 OX=450394 GN=HMPREF0776_0586 PE=4 SV=1	srtA SAUSA300_2467	23.541	0	0	0	0	1127900	797060
A0A0H2XHF6;A0A0E1VPU2	>tr|A0A0H2XHF6|A0A0H2XHF6_STAA3 Secretory antigen SsaA OS=Staphylococcus aureus (strain USA300) OX=367830 GN=SAUSA300_2503 PE=4 SV=1;>tr|A0A0E1VPU2|A0A0E1VPU2_STAA3 CHAP domain protein OS=Staphylococcus aureus subsp. aureus USA300_TCH959 OX=450394 GN=HMPRE	SAUSA300_2503	27.589	0	0	0	0	0	1154200
A0A0H2XH59;A0A0E1VPV4	>tr|A0A0H2XH59|A0A0H2XH59_STAA3 Uncharacterized protein OS=Staphylococcus aureus (strain USA300) OX=367830 GN=SAUSA300_2482 PE=4 SV=1;>tr|A0A0E1VPV4|A0A0E1VPV4_STAA3 CHAP domain protein OS=Staphylococcus aureus subsp. aureus USA300_TCH959 OX=450394 GN=HMPR	SAUSA300_2482	16.87	0	0	0	3563900	9942700	6970700
A0A0H2XFE4;A0A0E1VPX8	>tr|A0A0H2XFE4|A0A0H2XFE4_STAA3 Acyltransferase OS=Staphylococcus aureus (strain USA300) OX=367830 GN=SAUSA300_2504 PE=4 SV=1;>tr|A0A0E1VPX8|A0A0E1VPX8_STAA3 Acyltransferase OS=Staphylococcus aureus subsp. aureus USA300_TCH959 OX=450394 GN=HMPREF0776_0628	SAUSA300_2504	69.098	0	0	0	1100300	4460800	2560800
A0A0H2XHT0;A0A0E1VPZ9	>tr|A0A0H2XHT0|A0A0H2XHT0_STAA3 ABC transporter, ATP-binding protein OS=Staphylococcus aureus (strain USA300) OX=367830 GN=SAUSA300_2453 PE=4 SV=1;>tr|A0A0E1VPZ9|A0A0E1VPZ9_STAA3 ABC transporter, ATP-binding protein OS=Staphylococcus aureus subsp. aureus U	SAUSA300_2453	25.804	0	0	0	432070	1254400	1031500
A0A0H2XG58;A0A0E1VQ02	>tr|A0A0H2XG58|A0A0H2XG58_STAA3 Putative lipoprotein OS=Staphylococcus aureus (strain USA300) OX=367830 GN=SAUSA300_2403 PE=4 SV=1;>tr|A0A0E1VQ02|A0A0E1VQ02_STAA3 Uncharacterized protein OS=Staphylococcus aureus subsp. aureus USA300_TCH959 OX=450394 GN=HMP	SAUSA300_2403	17.311	0	0	0	0	0	1049100
Q2FDY2;A0A0E1VQ11	>sp|Q2FDY2|Y2462_STAA3 Putative NAD(P)H nitroreductase SAUSA300_2462 OS=Staphylococcus aureus (strain USA300) OX=367830 GN=SAUSA300_2462 PE=3 SV=1;>tr|A0A0E1VQ11|A0A0E1VQ11_STAA3 Nitroreductase family protein OS=Staphylococcus aureus subsp. aureus USA300_T	SAUSA300_2462	25.388	0	0	119710	0	0	0
A0A0H2XIB2;A0A0E1VQ25	>tr|A0A0H2XIB2|A0A0H2XIB2_STAA3 Uncharacterized protein OS=Staphylococcus aureus (strain USA300) OX=367830 GN=SAUSA300_2378 PE=4 SV=1;>tr|A0A0E1VQ25|A0A0E1VQ25_STAA3 Uncharacterized protein OS=Staphylococcus aureus subsp. aureus USA300_TCH959 OX=450394 GN=	SAUSA300_2378	25.799	0	0	0	0	2464800	1072000
A0A0H2XGM0;A0A0E1VQ36	>tr|A0A0H2XGM0|A0A0H2XGM0_STAA3 NAD dependent epimerase/dehydratase family protein OS=Staphylococcus aureus (strain USA300) OX=367830 GN=SAUSA300_2387 PE=4 SV=1;>tr|A0A0E1VQ36|A0A0E1VQ36_STAA3 NAD dependent epimerase/dehydratase family protein OS=Staphyloc	SAUSA300_2387	31.192	0	0	0	94352	0	0
A0A0H2XFP6;A0A0E1VQ39	>tr|A0A0H2XFP6|A0A0H2XFP6_STAA3 Glutamyl-aminopeptidase OS=Staphylococcus aureus (strain USA300) OX=367830 GN=SAUSA300_2400 PE=3 SV=1;>tr|A0A0E1VQ39|A0A0E1VQ39_STAA3 M42 glutamyl aminopeptidase OS=Staphylococcus aureus subsp. aureus USA300_TCH959 OX=450394	SAUSA300_2400	39.192	0	0	0	3881000	8199100	3958600
A0A0H2XDW3;A0A0E1VQ99	>tr|A0A0H2XDW3|A0A0H2XDW3_STAA3 Urocanate hydratase OS=Staphylococcus aureus (strain USA300) OX=367830 GN=hutU PE=3 SV=1;>tr|A0A0E1VQ99|A0A0E1VQ99_STAA3 Urocanate hydratase OS=Staphylococcus aureus subsp. aureus USA300_TCH959 OX=450394 GN=hutU PE=3 SV=1	hutU SAUSA300_2278	60.632	0	0	0	579780	0	289490
Q2FEC8;A0A0E1VQE2	>sp|Q2FEC8|Y2315_STAA3 Uncharacterized lipoprotein SAUSA300_2315 OS=Staphylococcus aureus (strain USA300) OX=367830 GN=SAUSA300_2315 PE=3 SV=1;>tr|A0A0E1VQE2|A0A0E1VQE2_STAA3 Uncharacterized protein OS=Staphylococcus aureus subsp. aureus USA300_TCH959 OX=4	HMPREF0776_0422	23.362	0	0	0	292110	1473900	470940
Q2FEG2;A8Z523;A0A0E1VQE3	>sp|Q2FEG2|HUTG_STAA3 Formimidoylglutamase OS=Staphylococcus aureus (strain USA300) OX=367830 GN=hutG PE=3 SV=1;>sp|A8Z523|HUTG_STAAT Formimidoylglutamase OS=Staphylococcus aureus (strain USA300 / TCH1516) OX=451516 GN=hutG PE=3 SV=1;>tr|A0A0E1VQE3|A0A0E1V	hutG SAUSA300_2281	34.513	0	0	0	505570	0	0
Q2FG29;A0A0E1VQK4	>sp|Q2FG29|DHA2_STAA3 Alanine dehydrogenase 2 OS=Staphylococcus aureus (strain USA300) OX=367830 GN=ald2 PE=3 SV=1;>tr|A0A0E1VQK4|A0A0E1VQK4_STAA3 Alanine dehydrogenase OS=Staphylococcus aureus subsp. aureus USA300_TCH959 OX=450394 GN=ald PE=3 SV=1	ald2 SAUSA300_1655	40.105	0	0	0	640650	267740	0
Q2FG18;A8Z2N6;A0A0E1VQL3	>sp|Q2FG18|RS4_STAA3 30S ribosomal protein S4 OS=Staphylococcus aureus (strain USA300) OX=367830 GN=rpsD PE=3 SV=1;>sp|A8Z2N6|RS4_STAAT 30S ribosomal protein S4 OS=Staphylococcus aureus (strain USA300 / TCH1516) OX=451516 GN=rpsD PE=3 SV=1;>tr|A0A0E1VQL3|A	rpsD SAUSA300_1666	23.013	0	0	0	1420800	871450	911910
A0A0H2XE91;A0A0E1VQM1	>tr|A0A0H2XE91|A0A0H2XE91_STAA3 Uncharacterized protein OS=Staphylococcus aureus (strain USA300) OX=367830 GN=SAUSA300_2330 PE=4 SV=1;>tr|A0A0E1VQM1|A0A0E1VQM1_STAA3 Uncharacterized protein OS=Staphylococcus aureus subsp. aureus USA300_TCH959 OX=450394 GN=	SAUSA300_2330	14.007	0	0	0	0	0	148770
Q2FFZ9;A0A0E1VQN0	>sp|Q2FFZ9|Y1685_STAA3 UPF0478 protein SAUSA300_1685 OS=Staphylococcus aureus (strain USA300) OX=367830 GN=SAUSA300_1685 PE=3 SV=1;>tr|A0A0E1VQN0|A0A0E1VQN0_STAA3 Uncharacterized protein OS=Staphylococcus aureus subsp. aureus USA300_TCH959 OX=450394 GN=HMP	SAUSA300_1685	18.002	0	0	0	1581300	6033100	3524700
Q2FER4;A8Z332;A0A0E1VQQ5	>sp|Q2FER4|RS11_STAA3 30S ribosomal protein S11 OS=Staphylococcus aureus (strain USA300) OX=367830 GN=rpsK PE=3 SV=1;>sp|A8Z332|RS11_STAAT 30S ribosomal protein S11 OS=Staphylococcus aureus (strain USA300 / TCH1516) OX=451516 GN=rpsK PE=3 SV=1;>tr|A0A0E1VQ	rpsK SAUSA300_2179	13.882	0	0	0	289810	0	338070
A0A0H2XIR0;A0A0E1VQR6	>tr|A0A0H2XIR0|A0A0H2XIR0_STAA3 Alcohol dehydrogenase, zinc-containing OS=Staphylococcus aureus (strain USA300) OX=367830 GN=SAUSA300_2147 PE=4 SV=1;>tr|A0A0E1VQR6|A0A0E1VQR6_STAA3 Oxidoreductase, zinc-binding dehydrogenase family protein OS=Staphylococcus	SAUSA300_2147	36.266	0	0	0	628460	0	0
Q2FG69;A8Z2I8;A0A0E1VQS7	>sp|Q2FG69|GSA1_STAA3 Glutamate-1-semialdehyde 2,1-aminomutase 1 OS=Staphylococcus aureus (strain USA300) OX=367830 GN=hemL1 PE=3 SV=1;>sp|A8Z2I8|GSA1_STAAT Glutamate-1-semialdehyde 2,1-aminomutase 1 OS=Staphylococcus aureus (strain USA300 / TCH1516) OX=45	hemL1 SAUSA300_1614	46.388	0	0	0	1152800	0	513690
Q2FES2;A8Z324;A0A0E1VQU1	>sp|Q2FES2|RS9_STAA3 30S ribosomal protein S9 OS=Staphylococcus aureus (strain USA300) OX=367830 GN=rpsI PE=3 SV=1;>sp|A8Z324|RS9_STAAT 30S ribosomal protein S9 OS=Staphylococcus aureus (strain USA300 / TCH1516) OX=451516 GN=rpsI PE=3 SV=1;>tr|A0A0E1VQU1|A	rpsI SAUSA300_2171	14.83	0	0	0	5840900	7537500	7618200
Q2FEQ7;A8Z339;A0A0E1VQV5	>sp|Q2FEQ7|RL30_STAA3 50S ribosomal protein L30 OS=Staphylococcus aureus (strain USA300) OX=367830 GN=rpmD PE=3 SV=1;>sp|A8Z339|RL30_STAAT 50S ribosomal protein L30 OS=Staphylococcus aureus (strain USA300 / TCH1516) OX=451516 GN=rpmD PE=3 SV=1;>tr|A0A0E1VQ	rpmD SAUSA300_2186	6.5536	0	0	0	454950	728400	660800
A0A0H2XGY9;A0A0E1VQW1	>tr|A0A0H2XGY9|A0A0H2XGY9_STAA3 Molybdenum ABC transporter, molybdenum-binding protein ModA OS=Staphylococcus aureus (strain USA300) OX=367830 GN=modA PE=4 SV=1;>tr|A0A0E1VQW1|A0A0E1VQW1_STAA3 Molybdate ABC transporter, periplasmic molybdate-binding protei	modA SAUSA300_2230	29.051	0	0	0	1352200	5964100	3957400
A8Z349;A0A0E1VQW6;A0A0H2XHC7	>sp|A8Z349|RL29_STAAT 50S ribosomal protein L29 OS=Staphylococcus aureus (strain USA300 / TCH1516) OX=451516 GN=rpmC PE=3 SV=1;>tr|A0A0E1VQW6|A0A0E1VQW6_STAA3 50S ribosomal protein L29 OS=Staphylococcus aureus subsp. aureus USA300_TCH959 OX=450394 GN=rpmC	rpmC USA300HOU_2233	8.0902	0	0	0	433130	491020	565880
Q2FEJ8;A0A0E1VQX5	>sp|Q2FEJ8|SARR_STAA3 HTH-type transcriptional regulator SarR OS=Staphylococcus aureus (strain USA300) OX=367830 GN=sarR PE=3 SV=3;>tr|A0A0E1VQX5|A0A0E1VQX5_STAA3 HTH-type transcriptional regulator SarR OS=Staphylococcus aureus subsp. aureus USA300_TCH959	sarR SAUSA300_2245	13.669	0	0	0	0	0	617100
A0A0H2XKB1;A0A0E1VQY8	>tr|A0A0H2XKB1|A0A0H2XKB1_STAA3 Uncharacterized protein OS=Staphylococcus aureus (strain USA300) OX=367830 GN=SAUSA300_2257 PE=4 SV=1;>tr|A0A0E1VQY8|A0A0E1VQY8_STAA3 Uncharacterized protein OS=Staphylococcus aureus subsp. aureus USA300_TCH959 OX=450394 GN=	SAUSA300_2257	17.478	0	0	0	0	0	233170
Q2FGC5;A8Z4D8;A0A0E1VR15	>sp|Q2FGC5|MTNN_STAA3 5-methylthioadenosine/S-adenosylhomocysteine nucleosidase OS=Staphylococcus aureus (strain USA300) OX=367830 GN=mtnN PE=3 SV=1;>sp|A8Z4D8|MTNN_STAAT 5-methylthioadenosine/S-adenosylhomocysteine nucleosidase OS=Staphylococcus aureus	mtnN SAUSA300_1558	24.534	0	0	0	351660	0	0
A0A0H2XHQ0;A0A0E1VR27	>tr|A0A0H2XHQ0|A0A0H2XHQ0_STAA3 Putative transcriptional regulator OS=Staphylococcus aureus (strain USA300) OX=367830 GN=SAUSA300_2259 PE=4 SV=1;>tr|A0A0E1VR27|A0A0E1VR27_STAA3 Cell envelope-like function transcriptional attenuator common domain protein OS	SAUSA300_2259	33.804	0	0	0	795790	2853600	1555700
Q2FF94;A8Z4T3;A0A0E1VR55	>sp|Q2FF94|CH10_STAA3 10 kDa chaperonin OS=Staphylococcus aureus (strain USA300) OX=367830 GN=groS PE=3 SV=1;>sp|A8Z4T3|CH10_STAAT 10 kDa chaperonin OS=Staphylococcus aureus (strain USA300 / TCH1516) OX=451516 GN=groS PE=3 SV=1;>tr|A0A0E1VR55|A0A0E1VR55_ST	groS groES SAUSA300_1983	10.416	0	0	0	2365300	2408800	2514400
A0A0H2XG68;A0A0E1VR70	>tr|A0A0H2XG68|A0A0H2XG68_STAA3 Phi77 ORF011-like protein, phage transcriptional repressor OS=Staphylococcus aureus (strain USA300) OX=367830 GN=SAUSA300_1969 PE=4 SV=1;>tr|A0A0E1VR70|A0A0E1VR70_STAA3 Peptidase S24-like protein OS=Staphylococcus aureus sub	SAUSA300_1969	27.017	0	0	399250	0	0	0
A0A0H2XGX3;A0A0E1VRA1	>tr|A0A0H2XGX3|A0A0H2XGX3_STAA3 Putative phage-related DNA recombination protein OS=Staphylococcus aureus (strain USA300) OX=367830 GN=SAUSA300_1960 PE=4 SV=1;>tr|A0A0E1VRA1|A0A0E1VRA1_STAA3 Recombinase, phage RecT family OS=Staphylococcus aureus subsp. au	SAUSA300_1960	35.336	0	0	0	710180	1998300	1537900
Q2FFJ1;A8Z2R8;A0A0E1VRD2	>sp|Q2FFJ1|DNLJ_STAA3 DNA ligase OS=Staphylococcus aureus (strain USA300) OX=367830 GN=ligA PE=3 SV=1;>sp|A8Z2R8|DNLJ_STAAT DNA ligase OS=Staphylococcus aureus (strain USA300 / TCH1516) OX=451516 GN=ligA PE=3 SV=1;>tr|A0A0E1VRD2|A0A0E1VRD2_STAA3 DNA ligase	ligA SAUSA300_1885	75.08	0	0	266440	0	0	0
A0A0H2XEY2;A0A0E1VRH1	>tr|A0A0H2XEY2|A0A0H2XEY2_STAA3 Uncharacterized protein OS=Staphylococcus aureus (strain USA300) OX=367830 GN=SAUSA300_1909 PE=4 SV=1;>tr|A0A0E1VRH1|A0A0E1VRH1_STAA3 Uncharacterized protein OS=Staphylococcus aureus subsp. aureus USA300_TCH959 OX=450394 GN=	SAUSA300_1909	21.916	0	0	0	0	0	280090
A0A0H2XGC9;A0A0E1VRK7	>tr|A0A0H2XGC9|A0A0H2XGC9_STAA3 DNA-binding response regulator OS=Staphylococcus aureus (strain USA300) OX=367830 GN=vraR PE=4 SV=1;>tr|A0A0E1VRK7|A0A0E1VRK7_STAA3 Response regulator protein VraR OS=Staphylococcus aureus subsp. aureus USA300_TCH959 OX=4503	vraR SAUSA300_1865	23.545	0	499010	0	0	0	0
A0A0H2XHR4;A0A0E1VS23	>tr|A0A0H2XHR4|A0A0H2XHR4_STAA3 Homoserine dehydrogenase OS=Staphylococcus aureus (strain USA300) OX=367830 GN=SAUSA300_1226 PE=3 SV=1;>tr|A0A0E1VS23|A0A0E1VS23_STAA3 Homoserine dehydrogenase OS=Staphylococcus aureus subsp. aureus USA300_TCH959 OX=450394 G	SAUSA300_1226	46.873	0	0	82974	0	0	0
A0A0H2XFT2;A0A0E1VS38	>tr|A0A0H2XFT2|A0A0H2XFT2_STAA3 UPF0154 protein SAUSA300_1240 OS=Staphylococcus aureus (strain USA300) OX=367830 GN=SAUSA300_1240 PE=3 SV=1;>tr|A0A0E1VS38|A0A0E1VS38_STAA3 UPF0154 protein HMPREF0776_2358 OS=Staphylococcus aureus subsp. aureus USA300_TCH959	SAUSA300_1240	11.024	0	0	0	0	0	1379000
A0A0E1VS68;Q2FHN8;A8Z3N7	>tr|A0A0E1VS68|A0A0E1VS68_STAA3 Aspartate carbamoyltransferase OS=Staphylococcus aureus subsp. aureus USA300_TCH959 OX=450394 GN=pyrB PE=3 SV=1;>sp|Q2FHN8|PYRB_STAA3 Aspartate carbamoyltransferase OS=Staphylococcus aureus (strain USA300) OX=367830 GN=pyrB	pyrB HMPREF0776_2199	32.562	0	0	0	779990	0	0
A0A0H2XJ76;A0A0E1VS98	>tr|A0A0H2XJ76|A0A0H2XJ76_STAA3 Malonyl CoA-acyl carrier protein transacylase OS=Staphylococcus aureus (strain USA300) OX=367830 GN=fabD PE=3 SV=1;>tr|A0A0E1VS98|A0A0E1VS98_STAA3 Malonyl CoA-acyl carrier protein transacylase OS=Staphylococcus aureus subsp.	fabD SAUSA300_1123	33.635	0	0	93370	0	0	0
A0A0H2XER6;A0A0E1VSB2	>tr|A0A0H2XER6|A0A0H2XER6_STAA3 Putative cell-division initiation protein OS=Staphylococcus aureus (strain USA300) OX=367830 GN=SAUSA300_1086 PE=4 SV=1;>tr|A0A0E1VSB2|A0A0E1VSB2_STAA3 DivIVA domain protein OS=Staphylococcus aureus subsp. aureus USA300_TCH9	SAUSA300_1086	23.514	0	0	527820	0	0	0
A0A0H2XHJ3;A0A0E1VSB7	>tr|A0A0H2XHJ3|A0A0H2XHJ3_STAA3 Uncharacterized N-acetyltransferase SAUSA300_1070 OS=Staphylococcus aureus (strain USA300) OX=367830 GN=SAUSA300_1070 PE=3 SV=1;>tr|A0A0E1VSB7|A0A0E1VSB7_STAA3 Uncharacterized N-acetyltransferase HMPREF0776_2177 OS=Staphyloc	SAUSA300_1070	17.002	0	0	0	0	0	55008
Q2FHT6;A0A0E1VSD6	>sp|Q2FHT6|THIO_STAA3 Thioredoxin OS=Staphylococcus aureus (strain USA300) OX=367830 GN=trxA PE=3 SV=1;>tr|A0A0E1VSD6|A0A0E1VSD6_STAA3 Thioredoxin OS=Staphylococcus aureus subsp. aureus USA300_TCH959 OX=450394 GN=trxA PE=3 SV=1	trxA SAUSA300_1044	11.44	0	0	0	2225000	1643200	1688100
A0A0H2XI86;A0A0E1VSK3	>tr|A0A0H2XI86|A0A0H2XI86_STAA3 Uncharacterized protein OS=Staphylococcus aureus (strain USA300) OX=367830 GN=SAUSA300_1031 PE=4 SV=1;>tr|A0A0E1VSK3|A0A0E1VSK3_STAA3 Uncharacterized protein OS=Staphylococcus aureus subsp. aureus USA300_TCH959 OX=450394 GN=	SAUSA300_1031	41.348	0	0	0	0	0	455170
A0A0H2XIJ5;A0A0E1VSQ2	>tr|A0A0H2XIJ5|A0A0H2XIJ5_STAA3 Oligopeptide ABC transporter, substrate-binding protein OS=Staphylococcus aureus (strain USA300) OX=367830 GN=oppA PE=4 SV=1;>tr|A0A0E1VSQ2|A0A0E1VSQ2_STAA3 Putative phage head-tail adaptor OS=Staphylococcus aureus subsp. au	oppA SAUSA300_0891	61.571	0	0	0	0	480920	0
Q2FI15;A8Z1K5;A0A0E1VSY8	>sp|Q2FI15|FOLD_STAA3 Bifunctional protein FolD OS=Staphylococcus aureus (strain USA300) OX=367830 GN=folD PE=3 SV=1;>sp|A8Z1K5|FOLD_STAAT Bifunctional protein FolD OS=Staphylococcus aureus (strain USA300 / TCH1516) OX=451516 GN=folD PE=3 SV=1;>tr|A0A0E1VS	folD SAUSA300_0965	30.843	0	0	0	411760	0	0
Q2FI10;A0A0E1VSZ6	>sp|Q2FI10|PURQ_STAA3 Phosphoribosylformylglycinamidine synthase subunit PurQ OS=Staphylococcus aureus (strain USA300) OX=367830 GN=purQ PE=3 SV=1;>tr|A0A0E1VSZ6|A0A0E1VSZ6_STAA3 Phosphoribosylformylglycinamidine synthase subunit PurQ OS=Staphylococcus aur	purQ SAUSA300_0970	24.527	0	0	0	185390	0	0
A0A0E1VTH9	>tr|A0A0E1VTH9|A0A0E1VTH9_STAA3 Signal peptidase I OS=Staphylococcus aureus subsp. aureus USA300_TCH959 OX=450394 GN=lepB PE=3 SV=1	lepB HMPREF0776_1955	21.972	0	0	0	0	0	602390
Q2FII7;A8Z1D8;A0A0E1VTK2	>sp|Q2FII7|GCSH_STAA3 Glycine cleavage system H protein OS=Staphylococcus aureus (strain USA300) OX=367830 GN=gcvH PE=3 SV=1;>sp|A8Z1D8|GCSH_STAAT Glycine cleavage system H protein OS=Staphylococcus aureus (strain USA300 / TCH1516) OX=451516 GN=gcvH PE=3 S	gcvH SAUSA300_0791	14.092	0	0	0	6051400	0	0
Q2FIP8;A8Z018;A0A0E1VTP9	>sp|Q2FIP8|PEPT_STAA3 Peptidase T OS=Staphylococcus aureus (strain USA300) OX=367830 GN=pepT PE=3 SV=1;>sp|A8Z018|PEPT_STAAT Peptidase T OS=Staphylococcus aureus (strain USA300 / TCH1516) OX=451516 GN=pepT PE=3 SV=1;>tr|A0A0E1VTP9|A0A0E1VTP9_STAA3 Peptidas	pepT SAUSA300_0727	45.847	0	0	0	332600	0	0
A0A0H2XGN0;A0A0E1VTR8	>tr|A0A0H2XGN0|A0A0H2XGN0_STAA3 Glycosyl transferase, group 1 family protein OS=Staphylococcus aureus (strain USA300) OX=367830 GN=SAUSA300_0550 PE=4 SV=1;>tr|A0A0E1VTR8|A0A0E1VTR8_STAA3 Glycosyltransferase, group 1 family protein OS=Staphylococcus aureus	SAUSA300_0550	58.418	0	608050	650120	467470	0	0
Q2FIV6;A8YZV4;A0A0E1VU44	>sp|Q2FIV6|UPPP_STAA3 Undecaprenyl-diphosphatase OS=Staphylococcus aureus (strain USA300) OX=367830 GN=uppP PE=3 SV=1;>sp|A8YZV4|UPPP_STAAT Undecaprenyl-diphosphatase OS=Staphylococcus aureus (strain USA300 / TCH1516) OX=451516 GN=uppP PE=3 SV=1;>tr|A0A0E1	uppP SAUSA300_0669	32.269	0	0	0	524680	954480	0
A0A0H2XIQ1;A0A0E1VUA5	>tr|A0A0H2XIQ1|A0A0H2XIQ1_STAA3 RNA methyltransferase, TrmH family, group 3 OS=Staphylococcus aureus (strain USA300) OX=367830 GN=SAUSA300_0517 PE=3 SV=1;>tr|A0A0E1VUA5|A0A0E1VUA5_STAA3 RNA methyltransferase, TrmH family, group 3 OS=Staphylococcus aureus s	SAUSA300_0517	27.207	0	144420	0	0	0	0
Q2FJ94;A8YZP4;A0A0E1VUC1	>sp|Q2FJ94|RS7_STAA3 30S ribosomal protein S7 OS=Staphylococcus aureus (strain USA300) OX=367830 GN=rpsG PE=3 SV=2;>sp|A8YZP4|RS7_STAAT 30S ribosomal protein S7 OS=Staphylococcus aureus (strain USA300 / TCH1516) OX=451516 GN=rpsG PE=3 SV=1;>tr|A0A0E1VUC1|A	rpsG SAUSA300_0531	17.794	0	0	0	1886100	3156900	2653400
A0A0H2XFT6;A0A0E1VUP2	>tr|A0A0H2XFT6|A0A0H2XFT6_STAA3 UDP-N-acetylglucosamine 1-carboxyvinyltransferase OS=Staphylococcus aureus (strain USA300) OX=367830 GN=murA PE=3 SV=1;>tr|A0A0E1VUP2|A0A0E1VUP2_STAA3 UDP-N-acetylglucosamine 1-carboxyvinyltransferase OS=Staphylococcus aureu	murA SAUSA300_2078	45.074	0	180290	0	0	0	0
Q2FJQ9;A0A0E1VVS4	>sp|Q2FJQ9|THLA_STAA3 Probable acetyl-CoA acyltransferase OS=Staphylococcus aureus (strain USA300) OX=367830 GN=SAUSA300_0355 PE=3 SV=1;>tr|A0A0E1VVS4|A0A0E1VVS4_STAA3 Acetyl-CoA C-acetyltransferase OS=Staphylococcus aureus subsp. aureus USA300_TCH959 OX=4	SAUSA300_0355	41.703	0	0	0	1082600	881470	896860
A0A0H2XF37;A0A0E1VVZ3	>tr|A0A0H2XF37|A0A0H2XF37_STAA3 Peptidoglycan hydrolase OS=Staphylococcus aureus (strain USA300) OX=367830 GN=lytM PE=4 SV=1;>tr|A0A0E1VVZ3|A0A0E1VVZ3_STAA3 Glycyl-glycine endopeptidase LytM OS=Staphylococcus aureus subsp. aureus USA300_TCH959 OX=450394 GN	lytM SAUSA300_0270	34.316	0	0	0	1574800	1125300	808940
Q2FK15;A0A0E1VW31	>sp|Q2FK15|TARI1_STAA3 Ribitol-5-phosphate cytidylyltransferase 1 OS=Staphylococcus aureus (strain USA300) OX=367830 GN=tarI1 PE=3 SV=1;>tr|A0A0E1VW31|A0A0E1VW31_STAA3 Ribitol-5-phosphate cytidylyltransferase OS=Staphylococcus aureus subsp. aureus USA300_T	tarI1 SAUSA300_0249	26.656	0	0	0	694860	345290	331320
Q2FKC0;A8YZ65;A0A0E1VWD3	>sp|Q2FKC0|DEOB_STAA3 Phosphopentomutase OS=Staphylococcus aureus (strain USA300) OX=367830 GN=deoB PE=3 SV=1;>sp|A8YZ65|DEOB_STAAT Phosphopentomutase OS=Staphylococcus aureus (strain USA300 / TCH1516) OX=451516 GN=deoB PE=3 SV=1;>tr|A0A0E1VWD3|A0A0E1VWD3_	deoB SAUSA300_0141	43.795	0	0	0	1011600	545250	613390
Q2FDK5;A0A0E1VX12	>sp|Q2FDK5|SRAP_STAA3 Serine-rich adhesin for platelets OS=Staphylococcus aureus (strain USA300) OX=367830 GN=sraP PE=3 SV=1;>tr|A0A0E1VX12|A0A0E1VX12_STAA3 Serine-rich adhesin for platelets OS=Staphylococcus aureus subsp. aureus USA300_TCH959 OX=450394 GN	sraP SAUSA300_2589	228.07	0	0	0	2016500	801800	1162600
A0A0H2XH33;A0A0E1VX49	>tr|A0A0H2XH33|A0A0H2XH33_STAA3 Uncharacterized protein OS=Staphylococcus aureus (strain USA300) OX=367830 GN=SAUSA300_2529 PE=1 SV=1;>tr|A0A0E1VX49|A0A0E1VX49_STAA3 3-demethylubiquinone-9 3-methyltransferase domain protein OS=Staphylococcus aureus subsp.	SAUSA300_2529	16.939	0	0	0	3100200	1645600	1273500
A0A0H2XHR6;A0A0E1VX66	>tr|A0A0H2XHR6|A0A0H2XHR6_STAA3 Putative AMP-binding enzyme OS=Staphylococcus aureus (strain USA300) OX=367830 GN=SAUSA300_2542 PE=4 SV=1;>tr|A0A0E1VX66|A0A0E1VX66_STAA3 AMP-binding enzyme OS=Staphylococcus aureus subsp. aureus USA300_TCH959 OX=450394 GN=H	SAUSA300_2542	59.748	0	0	0	0	52475	0
Q2FDV3;A8Z3F5;A0A0E1VXD2	>sp|Q2FDV3|ROCA_STAA3 1-pyrroline-5-carboxylate dehydrogenase OS=Staphylococcus aureus (strain USA300) OX=367830 GN=rocA PE=3 SV=1;>sp|A8Z3F5|ROCA_STAAT 1-pyrroline-5-carboxylate dehydrogenase OS=Staphylococcus aureus (strain USA300 / TCH1516) OX=451516 GN	rocA SAUSA300_2491	56.867	0	973770	743700	3747900	1477900	1756300
A0A0E1VXH7;A0A0H2XH62	>tr|A0A0E1VXH7|A0A0E1VXH7_STAA3 4-phosphoerythronate dehydrogenase OS=Staphylococcus aureus subsp. aureus USA300_TCH959 OX=450394 GN=pdxB PE=3 SV=1;>tr|A0A0H2XH62|A0A0H2XH62_STAA3 D-lactate dehydrogenase OS=Staphylococcus aureus (strain USA300) OX=367830 G	ddh SAUSA300_2463	36.682	0	0	0	604910	0	0
A0A0H2XDI1;A0A0E1VXR1	>tr|A0A0H2XDI1|A0A0H2XDI1_STAA3 Zn-binding lipoprotein adcA-like protein OS=Staphylococcus aureus (strain USA300) OX=367830 GN=SAUSA300_2351 PE=3 SV=1;>tr|A0A0E1VXR1|A0A0E1VXR1_STAA3 ABC transporter, substrate-binding protein OS=Staphylococcus aureus subsp	SAUSA300_2351	59.186	0	0	0	489440	1154600	759250
A0A0H2XF16;A0A0E1VXY5	>tr|A0A0H2XF16|A0A0H2XF16_STAA3 Multidrug resistance protein A, drug resistance transporter OS=Staphylococcus aureus (strain USA300) OX=367830 GN=SAUSA300_2299 PE=4 SV=1;>tr|A0A0E1VXY5|A0A0E1VXY5_STAA3 Uncharacterized protein OS=Staphylococcus aureus subsp	SAUSA300_2299	23.024	0	0	0	0	15799000	0
Q2FEB2;A0A0E1VY51	>sp|Q2FEB2|SARZ_STAA3 HTH-type transcriptional regulator SarZ OS=Staphylococcus aureus (strain USA300) OX=367830 GN=sarZ PE=3 SV=1;>tr|A0A0E1VY51|A0A0E1VY51_STAA3 HTH-type transcriptional regulator SarZ OS=Staphylococcus aureus subsp. aureus USA300_TCH959	sarZ SAUSA300_2331	17.435	0	566550	0	0	0	0
Q2FES1;A8Z325;A0A0E1VYC0	>sp|Q2FES1|RL13_STAA3 50S ribosomal protein L13 OS=Staphylococcus aureus (strain USA300) OX=367830 GN=rplM PE=3 SV=1;>sp|A8Z325|RL13_STAAT 50S ribosomal protein L13 OS=Staphylococcus aureus (strain USA300 / TCH1516) OX=451516 GN=rplM PE=3 SV=1;>tr|A0A0E1VY	rplM SAUSA300_2172	16.333	0	0	1662500	0	0	0
Q2FEP1;A0A0E1VYF1	>sp|Q2FEP1|RL23_STAA3 50S ribosomal protein L23 OS=Staphylococcus aureus (strain USA300) OX=367830 GN=rplW PE=3 SV=1;>tr|A0A0E1VYF1|A0A0E1VYF1_STAA3 50S ribosomal protein L23 OS=Staphylococcus aureus subsp. aureus USA300_TCH959 OX=450394 GN=rplW PE=3 SV=1	rpmC HMPREF0776_0290	10.605	0	0	0	448350	0	0
A0A0H2XHA1;A0A0E1VYS2	>tr|A0A0H2XHA1|A0A0H2XHA1_STAA3 Phage portal protein OS=Staphylococcus aureus (strain USA300) OX=367830 GN=SAUSA300_1940 PE=4 SV=1;>tr|A0A0E1VYS2|A0A0E1VYS2_STAA3 Phage portal protein, HK97 family OS=Staphylococcus aureus subsp. aureus USA300_TCH959 OX=450	SAUSA300_1940	45.519	0	0	0	427840	1143100	563010
A0A0H2XDH5;A0A0E1VR37	>tr|A0A0H2XDH5|A0A0H2XDH5_STAA3 Phi77 ORF020-like protein, phage major tail protein OS=Staphylococcus aureus (strain USA300) OX=367830 GN=SAUSA300_1934 PE=4 SV=1;>tr|A0A0E1VR37|A0A0E1VR37_STAA3 Phage major tail protein, phi13 family OS=Staphylococcus aureu	SAUSA300_1934	23.947	0	0	0	1433300	10870000	7812500
A0A0H2XEC0;A0A0E1VL76	>tr|A0A0H2XEC0|A0A0H2XEC0_STAA3 Exotoxin OS=Staphylococcus aureus (strain USA300) OX=367830 GN=SAUSA300_0395 PE=4 SV=1;>tr|A0A0E1VL76|A0A0E1VL76_STAA3 Superantigen-like protein OS=Staphylococcus aureus subsp. aureus USA300_TCH959 OX=450394 GN=HMPREF0776_11	SAUSA300_0395	25.647	0	0	0	485570	0	0
A0A0H2XEF1;A0A0E1VJD9	>tr|A0A0H2XEF1|A0A0H2XEF1_STAA3 2-oxoisovalerate dehydrogenase, E1 component, beta subunit OS=Staphylococcus aureus (strain USA300) OX=367830 GN=SAUSA300_1465 PE=4 SV=1;>tr|A0A0E1VJD9|A0A0E1VJD9_STAA3 Transketolase, pyridine binding domain protein OS=Staph	SAUSA300_1465	36.061	0	0	0	411720	523910	461490
A0A0H2XEM7;A0A0E1VW65	>tr|A0A0H2XEM7|A0A0H2XEM7_STAA3 Indole-3-pyruvate decarboxylase OS=Staphylococcus aureus (strain USA300) OX=367830 GN=ipdC PE=3 SV=1;>tr|A0A0E1VW65|A0A0E1VW65_STAA3 Thiamine pyrophosphate enzyme, N-terminal TPP binding domain protein OS=Staphylococcus aure	ipdC SAUSA300_0190	60.538	0	0	0	3534000	1549800	1209700
A0A0H2XEV1	>tr|A0A0H2XEV1|A0A0H2XEV1_STAA3 Uncharacterized protein OS=Staphylococcus aureus (strain USA300) OX=367830 GN=SAUSA300_2425 PE=4 SV=1	SAUSA300_2425	10.971	0	0	0	0	0	13775000
A0A0H2XF86;A0A0E1VNS6	>tr|A0A0H2XF86|A0A0H2XF86_STAA3 Molybdopterin biosynthesis protein A OS=Staphylococcus aureus (strain USA300) OX=367830 GN=moeA PE=4 SV=1;>tr|A0A0E1VNS6|A0A0E1VNS6_STAA3 Molybdenum cofactor synthesis domain protein OS=Staphylococcus aureus subsp. aureus US	moeA SAUSA300_2224	45.016	0	0	0	628850	0	0
A0A0H2XIA2;A0A0H2XFP3;A0A0E1VK47;A0A0E1VM09;A0A0E1VKF3	>tr|A0A0H2XIA2|A0A0H2XIA2_STAA3 Deoxyribose-phosphate aldolase OS=Staphylococcus aureus (strain USA300) OX=367830 GN=deoC PE=3 SV=1;>tr|A0A0H2XFP3|A0A0H2XFP3_STAA3 Deoxyribose-phosphate aldolase OS=Staphylococcus aureus (strain USA300) OX=367830 GN=deoC PE	deoC SAUSA300_0140	23.502	0	0	444970	0	0	0
A0A0H2XFS1	>tr|A0A0H2XFS1|A0A0H2XFS1_STAA3 Putative lipoprotein OS=Staphylococcus aureus (strain USA300) OX=367830 GN=SAUSA300_0079 PE=4 SV=1	SAUSA300_0079	20.136	0	0	0	0	2183600	1038500
A0A0H2XG01	>tr|A0A0H2XG01|A0A0H2XG01_STAA3 Cell wall surface anchor family protein OS=Staphylococcus aureus (strain USA300) OX=367830 GN=SAUSA300_1702 PE=4 SV=1	SAUSA300_1702	238.21	0	0	0	141100	0	0
A0A0H2XH00;A0A0E1VID6	>tr|A0A0H2XH00|A0A0H2XH00_STAA3 Fibrinogen-binding protein OS=Staphylococcus aureus (strain USA300) OX=367830 GN=SAUSA300_1052 PE=4 SV=1	SAUSA300_1052	12.597	0	0	0	39609000	29711000	34499000
A0A0H2XH09;A0A0E1VNN8	>tr|A0A0H2XH09|A0A0H2XH09_STAA3 Adenylate kinase OS=Staphylococcus aureus (strain USA300) OX=367830 GN=adk PE=3 SV=1;>tr|A0A0E1VNN8|A0A0E1VNN8_STAA3 Adenylate kinase OS=Staphylococcus aureus subsp. aureus USA300_TCH959 OX=450394 GN=adk PE=3 SV=1	adk SAUSA300_2183	23.974	0	0	0	1144500	1344800	1231100
A0A0H2XHH5	>tr|A0A0H2XHH5|A0A0H2XHH5_STAA3 Putative lipoprotein OS=Staphylococcus aureus (strain USA300) OX=367830 GN=SAUSA300_1478 PE=4 SV=1	SAUSA300_1478	14.098	0	0	0	0	0	161230
A0A0H2XHS1;A0A0E1VKG4	>tr|A0A0H2XHS1|A0A0H2XHS1_STAA3 Truncated FmtB protein OS=Staphylococcus aureus (strain USA300) OX=367830 GN=fmtB PE=4 SV=1;>tr|A0A0E1VKG4|A0A0E1VKG4_STAA3 Putative DNA-directed RNA polymerase, omega subunit OS=Staphylococcus aureus subsp. aureus USA300_TC	fmtB SAUSA300_2110	117.31	0	0	0	36790000	33134000	35330000
A0A0H2XHZ1	>tr|A0A0H2XHZ1|A0A0H2XHZ1_STAA3 Putative lysophospholipase OS=Staphylococcus aureus (strain USA300) OX=367830 GN=SAUSA300_0070 PE=4 SV=1	SAUSA300_0070	31.038	0	0	0	1421500	607520	939560
A0A0H2XI78;A0A0E1VYT9	>tr|A0A0H2XI78|A0A0H2XI78_STAA3 PhiPVL ORF41-like protein OS=Staphylococcus aureus (strain USA300) OX=367830 GN=SAUSA300_1961 PE=4 SV=1;>tr|A0A0E1VYT9|A0A0E1VYT9_STAA3 Uncharacterized protein OS=Staphylococcus aureus subsp. aureus USA300_TCH959 OX=450394 G	SAUSA300_1961	75.608	0	0	0	986030	1847900	1313200
A0A0H2XIH6	>tr|A0A0H2XIH6|A0A0H2XIH6_STAA3 Transketolase OS=Staphylococcus aureus (strain USA300) OX=367830 GN=tkt PE=3 SV=1	tkt SAUSA300_1239	68.359	0	0	0	670780	0	0
Q2FI62;A8Z0B9;A0A0E1VKT4	>sp|Q2FI62|Y916_STAA3 Putative phosphoesterase SAUSA300_0916 OS=Staphylococcus aureus (strain USA300) OX=367830 GN=SAUSA300_0916 PE=3 SV=1;>sp|A8Z0B9|Y973_STAAT Putative phosphoesterase USA300HOU_0973 OS=Staphylococcus aureus (strain USA300 / TCH1516) OX=4	SAUSA300_0916	19.326	0	0	0	482210	403710	322100
Q2FJ29;A8Z117;A0A0E1VLU6	>sp|Q2FJ29|SYR_STAA3 Arginine--tRNA ligase OS=Staphylococcus aureus (strain USA300) OX=367830 GN=argS PE=3 SV=1;>sp|A8Z117|SYR_STAAT Arginine--tRNA ligase OS=Staphylococcus aureus (strain USA300 / TCH1516) OX=451516 GN=argS PE=3 SV=1;>tr|A0A0E1VLU6|A0A0E1V	argS SAUSA300_0596	62.381	0	0	0	2070200	1176500	1321800
Q2FGE2;A8Z4C0;A0A0E1VJ32	>sp|Q2FGE2|GRPE_STAA3 Protein GrpE OS=Staphylococcus aureus (strain USA300) OX=367830 GN=grpE PE=3 SV=1;>sp|A8Z4C0|GRPE_STAAT Protein GrpE OS=Staphylococcus aureus (strain USA300 / TCH1516) OX=451516 GN=grpE PE=3 SV=1;>tr|A0A0E1VJ32|A0A0E1VJ32_STAA3 Protei	grpE SAUSA300_1541	24.008	0	0	0	773760	672880	810240
Q2FGB6;A8Z4E8	>sp|Q2FGB6|GREA_STAA3 Transcription elongation factor GreA OS=Staphylococcus aureus (strain USA300) OX=367830 GN=greA PE=3 SV=1;>sp|A8Z4E8|GREA_STAAT Transcription elongation factor GreA OS=Staphylococcus aureus (strain USA300 / TCH1516) OX=451516 GN=greA	greA SAUSA300_1567	17.743	0	0	0	0	0	425950
Q2FFY0;A8Z4I6;A0A0E1VQC9	>sp|Q2FFY0|SYL_STAA3 Leucine--tRNA ligase OS=Staphylococcus aureus (strain USA300) OX=367830 GN=leuS PE=3 SV=1;>sp|A8Z4I6|SYL_STAAT Leucine--tRNA ligase OS=Staphylococcus aureus (strain USA300 / TCH1516) OX=451516 GN=leuS PE=3 SV=1;>tr|A0A0E1VQC9|A0A0E1VQC	leuS SAUSA300_1704	91.785	0	519740	363690	4070200	638490	355580
Q2FHX4;P0C861;A0A0E1VSI0	>sp|Q2FHX4|Y1006_STAA3 UPF0637 protein SAUSA300_1006 OS=Staphylococcus aureus (strain USA300) OX=367830 GN=SAUSA300_1006 PE=3 SV=1;>sp|P0C861|Y1046_STAAT UPF0637 protein USA300HOU_1046.1 OS=Staphylococcus aureus (strain USA300 / TCH1516) OX=451516 GN=USA30	SAUSA300_1006	24.019	0	0	334990	0	0	0
Q2FH26;A0A0E1VRH0	>sp|Q2FH26|ODO2_STAA3 Dihydrolipoyllysine-residue succinyltransferase component of 2-oxoglutarate dehydrogenase complex OS=Staphylococcus aureus (strain USA300) OX=367830 GN=odhB PE=3 SV=1;>tr|A0A0E1VRH0|A0A0E1VRH0_STAA3 Dihydrolipoyllysine-residue succiny	odhB sucB SAUSA300_1305	46.673	0	0	0	458050	1533600	653080
Q2FI05;A0A0E1VT01	>sp|Q2FI05|PUR9_STAA3 Bifunctional purine biosynthesis protein PurH OS=Staphylococcus aureus (strain USA300) OX=367830 GN=purH PE=3 SV=1;>tr|A0A0E1VT01|A0A0E1VT01_STAA3 Bifunctional purine biosynthesis protein PurH OS=Staphylococcus aureus subsp. aureus US	purH SAUSA300_0975	54.377	0	416970	424090	0	0	0
Q2FJ70;A0A0E1VJK6	>sp|Q2FJ70|HPS_STAA3 3-hexulose-6-phosphate synthase OS=Staphylococcus aureus (strain USA300) OX=367830 GN=SAUSA300_0555 PE=3 SV=1;>tr|A0A0E1VJK6|A0A0E1VJK6_STAA3 3-hexulose-6-phosphate synthase OS=Staphylococcus aureus subsp. aureus USA300_TCH959 OX=45039	SAUSA300_0555	22.417	0	0	0	3156600	3513700	2766600
Q2FJ79;A0A0E1VM70	>sp|Q2FJ79|SDRC_STAA3 Serine-aspartate repeat-containing protein C OS=Staphylococcus aureus (strain USA300) OX=367830 GN=sdrC PE=3 SV=1;>tr|A0A0E1VM70|A0A0E1VM70_STAA3 Gram-positive signal peptide protein, YSIRK family (Fragment) OS=Staphylococcus aureus s	sdrC SAUSA300_0546	102.93	0	0	0	1054600	843950	966670
Q2FJJ6;A0A0E1VKZ9	>sp|Q2FJJ6|Y419_STAA3 Uncharacterized lipoprotein SAUSA300_0419 OS=Staphylococcus aureus (strain USA300) OX=367830 GN=SAUSA300_0419 PE=3 SV=1	SAUSA300_0419	31.437	0	0	0	884460	2260300	1455800

## Sheet: cytoplasmatic
Protein IDs	Protein Descriptions	Protein name	Gene	Mol. Weight [kDa]	Mean LFQ USA300 wild type	Mean LFQ USA300 Δα,β,hld	PSORT prediction of subcellular localization
Q2FIL7;A8Z1A4;A0A0E1VTL2	>sp|Q2FIL7|ENO_STAA3 Enolase OS=Staphylococcus aureus (strain USA300) OX=367830 GN=eno PE=3 SV=1;>sp|A8Z1A4|ENO_STAAT Enolase OS=Staphylococcus aureus (strain USA300 / TCH1516) OX=451516 GN=eno PE=3 SV=1;>tr|A0A0E1VTL2|A0A0E1VTL2_STAA3 Enolase OS=Staphyloc	Enolase (EC 4.2.1.11) (2-phospho-D-glycerate hydro-lyase) (2-phosphoglycerate dehydratase)	eno SAUSA300_0760	47.116	362080000	1.53673e+08	Cytoplasmic 9.97
A0A0H2XIQ2;A0A0E1VSG9	>tr|A0A0H2XIQ2|A0A0H2XIQ2_STAA3 Dihydrolipoyl dehydrogenase OS=Staphylococcus aureus (strain USA300) OX=367830 GN=lpdA PE=3 SV=1;>tr|A0A0E1VSG9|A0A0E1VSG9_STAA3 Dihydrolipoyl dehydrogenase OS=Staphylococcus aureus subsp. aureus USA300_TCH959 OX=450394 GN=l	Dihydrolipoyl dehydrogenase (EC 1.8.1.4)	lpdA SAUSA300_0996	49.437	1.42243e+08	173050000	Cytoplasmic 9.97
A0A0H2XFH8;A0A0E1VID8	>tr|A0A0H2XFH8|A0A0H2XFH8_STAA3 Pyruvate dehydrogenase E1 component, beta subunit OS=Staphylococcus aureus (strain USA300) OX=367830 GN=pdhB PE=4 SV=1;>tr|A0A0E1VID8|A0A0E1VID8_STAA3 Transketolase, C-terminal domain protein OS=Staphylococcus aureus subsp.	Pyruvate dehydrogenase E1 component, beta subunit (EC 1.2.4.1)	pdhB SAUSA300_0994	35.246	119160000	1.37766e+08	Cytoplasmic 7.50
Q2FJ92;A8YZP5;A0A0E1VM52	>sp|Q2FJ92|EFTU_STAA3 Elongation factor Tu OS=Staphylococcus aureus (strain USA300) OX=367830 GN=tuf PE=3 SV=1;>sp|A8YZP5|EFTU_STAAT Elongation factor Tu OS=Staphylococcus aureus (strain USA300 / TCH1516) OX=451516 GN=tuf PE=3 SV=1;>tr|A0A0E1VM52|A0A0E1VM5	Elongation factor Tu	tuf HMPREF0776_1535	43.103	1.10616e+08	21264000	Cytoplasmic 10.00
Q2FJM6;A0A0E1VLE2	>sp|Q2FJM6|IMDH_STAA3 Inosine-5-monophosphate dehydrogenase OS=Staphylococcus aureus (strain USA300) OX=367830 GN=guaB PE=3 SV=1;>tr|A0A0E1VLE2|A0A0E1VLE2_STAA3 Inosine-5-monophosphate dehydrogenase OS=Staphylococcus aureus subsp. aureus USA300_TCH959 OX	Inosine-5'-monophosphate dehydrogenase (IMP dehydrogenase) (IMPD) (IMPDH) (EC 1.1.1.205)	guaB SAUSA300_0388	52.85	113000000	35858000	Cytoplasmic 7.50
		Dihydrolipoamide acetyltransferase component of pyruvate dehydrogenase complex (EC 2.3.1.-)	SAUSA300_0995		7.90773e+07	1.11308e+08	Cytoplasmic 9.97
Q2FJ93;A0A0E1VK34	>sp|Q2FJ93|EFG_STAA3 Elongation factor G OS=Staphylococcus aureus (strain USA300) OX=367830 GN=fusA PE=3 SV=3;>tr|A0A0E1VK34|A0A0E1VK34_STAA3 Elongation factor G OS=Staphylococcus aureus subsp. aureus USA300_TCH959 OX=450394 GN=fusA PE=3 SV=1	Elongation factor G (EF-G)	fusA SAUSA300_0532	76.612	6.10187e+07	6.88463e+06	Cytoplasmic 10.00
A0A0H2XHX6;A0A0E1VJE4	>tr|A0A0H2XHX6|A0A0H2XHX6_STAA3 Glyceraldehyde-3-phosphate dehydrogenase OS=Staphylococcus aureus (strain USA300) OX=367830 GN=gap PE=3 SV=1;>tr|A0A0E1VJE4|A0A0E1VJE4_STAA3 Glyceraldehyde-3-phosphate dehydrogenase OS=Staphylococcus aureus subsp. aureus USA	Glyceraldehyde-3-phosphate dehydrogenase (EC 1.2.1.-)	gap SAUSA300_0756	36.28	5.99277e+07	55257000	Cytoplasmic 9.97
Q2FJ98;A8YZP0;A0A0E1VK28	>sp|Q2FJ98|RPOB_STAA3 DNA-directed RNA polymerase subunit beta OS=Staphylococcus aureus (strain USA300) OX=367830 GN=rpoB PE=3 SV=2;>sp|A8YZP0|RPOB_STAAT DNA-directed RNA polymerase subunit beta OS=Staphylococcus aureus (strain USA300 / TCH1516) OX=451516	DNA-directed RNA polymerase subunit beta (RNAP subunit beta) (EC 2.7.7.6) (RNA polymerase subunit beta) (Transcriptase subunit beta)	rpoB SAUSA300_0527	133.22	4.25323e+07	3.17577e+07	Cytoplasmic 9.97
A0A0H2XHM8;A0A0E1VK00	>tr|A0A0H2XHM8|A0A0H2XHM8_STAA3 Glutamine synthetase OS=Staphylococcus aureus (strain USA300) OX=367830 GN=glnA PE=3 SV=1;>tr|A0A0E1VK00|A0A0E1VK00_STAA3 Glutamine synthetase OS=Staphylococcus aureus subsp. aureus USA300_TCH959 OX=450394 GN=glnA PE=3 SV=1	Glutamine synthetase (EC 6.3.1.2)	glnA SAUSA300_1201	50.84	4.51603e+07	5.26997e+07	Cytoplasmic 10.00
A0A0E1VM47;Q2FJ97	>tr|A0A0E1VM47|A0A0E1VM47_STAA3 DNA-directed RNA polymerase subunit beta OS=Staphylococcus aureus subsp. aureus USA300_TCH959 OX=450394 GN=rpoC PE=3 SV=1;>sp|Q2FJ97|RPOC_STAA3 DNA-directed RNA polymerase subunit beta OS=Staphylococcus aureus (strain USA3	DNA-directed RNA polymerase subunit beta' (RNAP subunit beta') (EC 2.7.7.6) (RNA polymerase subunit beta') (Transcriptase subunit beta')	rpoC SAUSA300_0528	134.27	3.91977e+07	2.82507e+07	Cytoplasmic 9.97
A0A0H2XHD5;A0A0E1VKH3	>tr|A0A0H2XHD5|A0A0H2XHD5_STAA3 Pyruvate dehydrogenase E1 component, alpha subunit OS=Staphylococcus aureus (strain USA300) OX=367830 GN=pdhA PE=4 SV=1;>tr|A0A0E1VKH3|A0A0E1VKH3_STAA3 Pyruvate dehydrogenase E1 component, alpha subunit OS=Staphylococcus aur	Pyruvate dehydrogenase E1 component, alpha subunit (EC 1.2.4.1)	pdhA SAUSA300_0993	41.382	4.66897e+07	7.65633e+07	Cytoplasmic 9.97
Q2FF95;A8Z4T2;A0A0E1VNU2	>sp|Q2FF95|CH60_STAA3 60 kDa chaperonin OS=Staphylococcus aureus (strain USA300) OX=367830 GN=groL PE=3 SV=1;>sp|A8Z4T2|CH60_STAAT 60 kDa chaperonin OS=Staphylococcus aureus (strain USA300 / TCH1516) OX=451516 GN=groL PE=3 SV=1;>tr|A0A0E1VNU2|A0A0E1VNU2_ST	60 kDa chaperonin (GroEL protein) (Protein Cpn60)	groL groEL SAUSA300_1982	57.63	5.17253e+07	3.98633e+07	Cytoplasmic 9.97
Q2FHG4;A8Z3V4;A0A0E1VJW7	>sp|Q2FHG4|PNP_STAA3 Polyribonucleotide nucleotidyltransferase OS=Staphylococcus aureus (strain USA300) OX=367830 GN=pnp PE=3 SV=1;>sp|A8Z3V4|PNP_STAAT Polyribonucleotide nucleotidyltransferase OS=Staphylococcus aureus (strain USA300 / TCH1516) OX=451516 G	Polyribonucleotide nucleotidyltransferase (EC 2.7.7.8) (Polynucleotide phosphorylase) (PNPase)	pnp pnpA SAUSA300_1167	77.361	3.39637e+07	9.12657e+06	Cytoplasmic 9.97
Q2FG40;A0A0E1VIR3	>sp|Q2FG40|KPYK_STAA3 Pyruvate kinase OS=Staphylococcus aureus (strain USA300) OX=367830 GN=pyk PE=3 SV=1;>tr|A0A0E1VIR3|A0A0E1VIR3_STAA3 Pyruvate kinase OS=Staphylococcus aureus subsp. aureus USA300_TCH959 OX=450394 GN=pyk PE=3 SV=1	Pyruvate kinase (PK) (EC 2.7.1.40)	pyk SAUSA300_1644	63.102	3.11993e+07	3.24713e+06	Cytoplasmic 7.50
Q2FER5;A0A0E1VNN4	>sp|Q2FER5|RPOA_STAA3 DNA-directed RNA polymerase subunit alpha OS=Staphylococcus aureus (strain USA300) OX=367830 GN=rpoA PE=3 SV=1;>tr|A0A0E1VNN4|A0A0E1VNN4_STAA3 DNA-directed RNA polymerase subunit alpha OS=Staphylococcus aureus subsp. aureus USA300_TCH	DNA-directed RNA polymerase subunit alpha (RNAP subunit alpha) (EC 2.7.7.6) (RNA polymerase subunit alpha) (Transcriptase subunit alpha)	rpoA SAUSA300_2178	35.011	3.23463e+07	1.95613e+07	Cytoplasmic 9.97
A0A0H2XGF8;A0A0E1VIF4	>tr|A0A0H2XGF8|A0A0H2XGF8_STAA3 Pyruvate carboxylase OS=Staphylococcus aureus (strain USA300) OX=367830 GN=pyc PE=4 SV=1;>tr|A0A0E1VIF4|A0A0E1VIF4_STAA3 Pyruvate carboxylase OS=Staphylococcus aureus subsp. aureus USA300_TCH959 OX=450394 GN=pyc PE=4 SV=1	Pyruvate carboxylase (EC 6.4.1.1)	pyc SAUSA300_1014	128.55	2.72157e+07	1.05072e+07	Cytoplasmic 7.50
Q2FIB3;A0A0E1VLC0	>sp|Q2FIB3|G6PI_STAA3 Glucose-6-phosphate isomerase OS=Staphylococcus aureus (strain USA300) OX=367830 GN=pgi PE=3 SV=1;>tr|A0A0E1VLC0|A0A0E1VLC0_STAA3 Glucose-6-phosphate isomerase OS=Staphylococcus aureus subsp. aureus USA300_TCH959 OX=450394 GN=pgi PE=3	Glucose-6-phosphate isomerase (GPI) (EC 5.3.1.9) (Phosphoglucose isomerase) (PGI) (Phosphohexose isomerase) (PHI)	pgi SAUSA300_0865	49.808	22673000	33139000	Cytoplasmic 9.97
A0A0H2XJ51	>tr|A0A0H2XJ51|A0A0H2XJ51_STAA3 Uncharacterized protein OS=Staphylococcus aureus (strain USA300) OX=367830 GN=SAUSA300_0812 PE=4 SV=1	Uncharacterized protein	SAUSA300_0812	32.181	1.61083e+07	8443600	Cytoplasmic 7.50
Q2FJE0;A0A0E1VUY4	>sp|Q2FJE0|RL25_STAA3 50S ribosomal protein L25 OS=Staphylococcus aureus (strain USA300) OX=367830 GN=rplY PE=1 SV=1;>tr|A0A0E1VUY4|A0A0E1VUY4_STAA3 50S ribosomal protein L25 OS=Staphylococcus aureus subsp. aureus USA300_TCH959 OX=450394 GN=rplY PE=3 SV=1	50S ribosomal protein L25 (General stress protein CTC)	rplY ctc SAUSA300_0479	23.787	1.27333e+07	3.53147e+06	Cytoplasmic 7.50
Q2FHI2;A8Z3T6;A0A0E1VJX8	>sp|Q2FHI2|RS2_STAA3 30S ribosomal protein S2 OS=Staphylococcus aureus (strain USA300) OX=367830 GN=rpsB PE=3 SV=1;>sp|A8Z3T6|RS2_STAAT 30S ribosomal protein S2 OS=Staphylococcus aureus (strain USA300 / TCH1516) OX=451516 GN=rpsB PE=3 SV=1;>tr|A0A0E1VJX8|A	30S ribosomal protein S2	rpsB SAUSA300_1149	29.094	1.44287e+07	1640700	Cytoplasmic 9.97
Q2FH99;A0A0E1VI28	>sp|Q2FH99|CATA_STAA3 Catalase OS=Staphylococcus aureus (strain USA300) OX=367830 GN=katA PE=3 SV=1;>tr|A0A0E1VI28|A0A0E1VI28_STAA3 Catalase OS=Staphylococcus aureus subsp. aureus USA300_TCH959 OX=450394 GN=HMPREF0776_2349 PE=3 SV=1	Catalase (EC 1.11.1.6)	katA SAUSA300_1232	58.379	1.82523e+07	17418000	Cytoplasmic 9.97
Q2FJM5;A8Z0R1;A0A0E1VNL8	>sp|Q2FJM5|GUAA_STAA3 GMP synthase [glutamine-hydrolyzing] OS=Staphylococcus aureus (strain USA300) OX=367830 GN=guaA PE=3 SV=1;>sp|A8Z0R1|GUAA_STAAT GMP synthase [glutamine-hydrolyzing] OS=Staphylococcus aureus (strain USA300 / TCH1516) OX=451516 GN=guaA	GMP synthase [glutamine-hydrolyzing] (EC 6.3.5.2) (GMP synthetase) (Glutamine amidotransferase)	guaA SAUSA300_0389	58.23	1.91313e+07	13082000	Cytoplasmic 7.50
Q2FIF6;A0A0E1VKY9	>sp|Q2FIF6|Y822_STAA3 UPF0051 protein SAUSA300_0822 OS=Staphylococcus aureus (strain USA300) OX=367830 GN=SAUSA300_0822 PE=3 SV=1;>tr|A0A0E1VKY9|A0A0E1VKY9_STAA3 FeS assembly protein SufB OS=Staphylococcus aureus subsp. aureus USA300_TCH959 OX=450394 GN=su	UPF0051 protein SAUSA300_0822	SAUSA300_0822	52.531	1.60083e+07	3491800	Cytoplasmic 7.50
Q2FFH6;A8Z2T4;A0A0E1VP56	>sp|Q2FFH6|PPAC_STAA3 Probable manganese-dependent inorganic pyrophosphatase OS=Staphylococcus aureus (strain USA300) OX=367830 GN=ppaC PE=3 SV=1;>sp|A8Z2T4|PPAC_STAAT Probable manganese-dependent inorganic pyrophosphatase OS=Staphylococcus aureus (strain	Probable manganese-dependent inorganic pyrophosphatase (EC 3.6.1.1) (Pyrophosphate phospho-hydrolase) (PPase)	ppaC SAUSA300_1900	34.068	1.19863e+07	4.16133e+06	Cytoplasmic 9.97
Q2FJC1;A8YZL5;A0A0E1VM92	>sp|Q2FJC1|PDXS_STAA3 Pyridoxal 5-phosphate synthase subunit PdxS OS=Staphylococcus aureus (strain USA300) OX=367830 GN=pdxS PE=3 SV=1;>sp|A8YZL5|PDXS_STAAT Pyridoxal 5-phosphate synthase subunit PdxS OS=Staphylococcus aureus (strain USA300 / TCH1516) OX	Pyridoxal 5'-phosphate synthase subunit PdxS (PLP synthase subunit PdxS) (EC 4.3.3.6) (Pdx1)	pdxS SAUSA300_0504	31.992	1.12433e+07	1.04771e+07	Cytoplasmic 7.50
Q2FF22;A8YY72;A0A0E1VK76	>sp|Q2FF22|ATPA_STAA3 ATP synthase subunit alpha OS=Staphylococcus aureus (strain USA300) OX=367830 GN=atpA PE=3 SV=1;>sp|A8YY72|ATPA_STAAT ATP synthase subunit alpha OS=Staphylococcus aureus (strain USA300 / TCH1516) OX=451516 GN=atpA PE=3 SV=1;>tr|A0A0E1	ATP synthase subunit alpha (EC 3.6.3.14) (ATP synthase F1 sector subunit alpha) (F-ATPase subunit alpha)	atpA SAUSA300_2060	54.583	1.24707e+07	3653800	Cytoplasmic 9.97
Q2FF01;A8YY92;A0A0E1VMF9	>sp|Q2FF01|PYRG_STAA3 CTP synthase OS=Staphylococcus aureus (strain USA300) OX=367830 GN=pyrG PE=3 SV=1;>sp|A8YY92|PYRG_STAAT CTP synthase OS=Staphylococcus aureus (strain USA300 / TCH1516) OX=451516 GN=pyrG PE=3 SV=1;>tr|A0A0E1VMF9|A0A0E1VMF9_STAA3 CTP sy	CTP synthase (EC 6.3.4.2) (Cytidine 5'-triphosphate synthase) (Cytidine triphosphate synthetase) (CTP synthetase) (CTPS) (UTP--ammonia ligase)	pyrG SAUSA300_2081	59.991	11794300	4514200	Cytoplasmic 7.50
Q2FF59;A8Z4W8;A0A0E1VMB0	>sp|Q2FF59|RSBW_STAA3 Serine-protein kinase RsbW OS=Staphylococcus aureus (strain USA300) OX=367830 GN=rsbW PE=3 SV=1;>sp|A8Z4W8|RSBW_STAAT Serine-protein kinase RsbW OS=Staphylococcus aureus (strain USA300 / TCH1516) OX=451516 GN=rsbW PE=3 SV=1;>tr|A0A0E1	Serine-protein kinase RsbW (EC 2.7.11.1) (Anti-sigma-B factor) (Sigma-B negative effector RsbW)	rsbW SAUSA300_2023	17.921	1.02912e+07	1.09583e+06	Cytoplasmic 7.50
Q2FEP5;A0A0E1VNQ1	>sp|Q2FEP5|RS3_STAA3 30S ribosomal protein S3 OS=Staphylococcus aureus (strain USA300) OX=367830 GN=rpsC PE=3 SV=1;>tr|A0A0E1VNQ1|A0A0E1VNQ1_STAA3 30S ribosomal protein S3 OS=Staphylococcus aureus subsp. aureus USA300_TCH959 OX=450394 GN=rpsC PE=3 SV=1	30S ribosomal protein S3	rpsC SAUSA300_2198	24.099	11794000	0	Cytoplasmic 9.97
Q2FHI1;A8Z3T8;A0A0E1VRU6	>sp|Q2FHI1|EFTS_STAA3 Elongation factor Ts OS=Staphylococcus aureus (strain USA300) OX=367830 GN=tsf PE=3 SV=1;>sp|A8Z3T8|EFTS_STAAT Elongation factor Ts OS=Staphylococcus aureus (strain USA300 / TCH1516) OX=451516 GN=tsf PE=3 SV=1;>tr|A0A0E1VRU6|A0A0E1VRU	Elongation factor Ts (EF-Ts)	tsf SAUSA300_1150	32.494	11426000	1.19943e+07	Cytoplasmic 10.00
Q2FGY6;A8Z434;A0A0E1VJD2	>sp|Q2FGY6|SYN_STAA3 Asparagine--tRNA ligase OS=Staphylococcus aureus (strain USA300) OX=367830 GN=asnS PE=3 SV=1;>sp|A8Z434|SYN_STAAT Asparagine--tRNA ligase OS=Staphylococcus aureus (strain USA300 / TCH1516) OX=451516 GN=asnS PE=3 SV=1;>tr|A0A0E1VJD2|A0A	Asparagine--tRNA ligase (EC 6.1.1.22) (Asparaginyl-tRNA synthetase) (AsnRS)	asnS SAUSA300_1345	49.157	9.79757e+06	887000	Cytoplasmic 10.00
Q2FG06;A8Z2Q0;A0A0E1VIR4	>sp|Q2FG06|FTHS_STAA3 Formate--tetrahydrofolate ligase OS=Staphylococcus aureus (strain USA300) OX=367830 GN=fhs PE=3 SV=1;>sp|A8Z2Q0|FTHS_STAAT Formate--tetrahydrofolate ligase OS=Staphylococcus aureus (strain USA300 / TCH1516) OX=451516 GN=fhs PE=3 SV=2;	Formate--tetrahydrofolate ligase (EC 6.3.4.3) (Formyltetrahydrofolate synthetase) (FHS) (FTHFS)	fhs SAUSA300_1678	59.883	10052200	25565000	Cytoplasmic 7.50
Q2FJA2;A8YZN6;A0A0E1VM41	>sp|Q2FJA2|RL1_STAA3 50S ribosomal protein L1 OS=Staphylococcus aureus (strain USA300) OX=367830 GN=rplA PE=3 SV=1;>sp|A8YZN6|RL1_STAAT 50S ribosomal protein L1 OS=Staphylococcus aureus (strain USA300 / TCH1516) OX=451516 GN=rplA PE=3 SV=1;>tr|A0A0E1VM41|A	50S ribosomal protein L1	rplA SAUSA300_0523	24.708	8.80183e+06	6.16333e+06	Cytoplasmic 9.97
Q2FEX1;A8YYC6;A0A0E1VUQ7	>sp|Q2FEX1|GLMM_STAA3 Phosphoglucosamine mutase OS=Staphylococcus aureus (strain USA300) OX=367830 GN=glmM PE=3 SV=1;>sp|A8YYC6|GLMM_STAAT Phosphoglucosamine mutase OS=Staphylococcus aureus (strain USA300 / TCH1516) OX=451516 GN=glmM PE=3 SV=1;>tr|A0A0E1VU	Phosphoglucosamine mutase (EC 5.4.2.10)	glmM SAUSA300_2111	49.265	9.02403e+06	1419550	Cytoplasmic 7.50
A0A0H2XEQ2;A0A0E1VH62	>tr|A0A0H2XEQ2|A0A0H2XEQ2_STAA3 Glucose-6-phosphate 1-dehydrogenase OS=Staphylococcus aureus (strain USA300) OX=367830 GN=zwf PE=3 SV=1;>tr|A0A0E1VH62|A0A0E1VH62_STAA3 Glucose-6-phosphate 1-dehydrogenase OS=Staphylococcus aureus subsp. aureus USA300_TCH959	Glucose-6-phosphate 1-dehydrogenase (G6PD) (EC 1.1.1.49)	zwf SAUSA300_1454	56.965	9652700	2.49353e+06	Cytoplasmic 7.50
A8Z2L4;A0A0E1VQJ5;A0A0H2XGD7	>sp|A8Z2L4|PFKA_STAAT ATP-dependent 6-phosphofructokinase OS=Staphylococcus aureus (strain USA300 / TCH1516) OX=451516 GN=pfkA PE=3 SV=1;>tr|A0A0E1VQJ5|A0A0E1VQJ5_STAA3 ATP-dependent 6-phosphofructokinase OS=Staphylococcus aureus subsp. aureus USA300_TCH95	ATP-dependent 6-phosphofructokinase (ATP-PFK) (Phosphofructokinase) (EC 2.7.1.11) (Phosphohexokinase)	pfkA USA300HOU_1685	34.839	11205600	1104900	Cytoplasmic 9.97
A0A0H2XGG1;A0A0E1VH79	>tr|A0A0H2XGG1|A0A0H2XGG1_STAA3 6-phosphogluconate dehydrogenase, decarboxylating OS=Staphylococcus aureus (strain USA300) OX=367830 GN=gnd PE=3 SV=1;>tr|A0A0E1VH79|A0A0E1VH79_STAA3 6-phosphogluconate dehydrogenase, decarboxylating OS=Staphylococcus aureus	6-phosphogluconate dehydrogenase, decarboxylating (EC 1.1.1.44)	gnd SAUSA300_1459	51.802	8.90343e+06	1.92173e+07	Cytoplasmic 7.50
A0A0H2XJZ3;A0A0E1VSM0	>tr|A0A0H2XJZ3|A0A0H2XJZ3_STAA3 Phosphoenolpyruvate-protein phosphotransferase OS=Staphylococcus aureus (strain USA300) OX=367830 GN=ptsI PE=3 SV=1;>tr|A0A0E1VSM0|A0A0E1VSM0_STAA3 Phosphoenolpyruvate-protein phosphotransferase OS=Staphylococcus aureus subs	Phosphoenolpyruvate-protein phosphotransferase (EC 2.7.3.9) (Phosphotransferase system, enzyme I)	ptsI SAUSA300_0984	63.218	9.75713e+06	1.11035e+07	Cytoplasmic 10.00
Q2FJN4;A0A0E1VNK8	>sp|Q2FJN4|AHPC_STAA3 Alkyl hydroperoxide reductase C OS=Staphylococcus aureus (strain USA300) OX=367830 GN=ahpC PE=3 SV=1;>tr|A0A0E1VNK8|A0A0E1VNK8_STAA3 Peroxiredoxin OS=Staphylococcus aureus subsp. aureus USA300_TCH959 OX=450394 GN=ahpC PE=4 SV=1	Alkyl hydroperoxide reductase C (EC 1.11.1.15) (Peroxiredoxin) (Thioredoxin peroxidase)	ahpC SAUSA300_0380	20.976	6.01603e+06	1.69107e+07	Cytoplasmic 9.97
Q2FHU2;A0A0E1VIH6	>sp|Q2FHU2|SYFB_STAA3 Phenylalanine--tRNA ligase beta subunit OS=Staphylococcus aureus (strain USA300) OX=367830 GN=pheT PE=3 SV=1;>tr|A0A0E1VIH6|A0A0E1VIH6_STAA3 Phenylalanine--tRNA ligase beta subunit OS=Staphylococcus aureus subsp. aureus USA300_TCH959	Phenylalanine--tRNA ligase beta subunit (EC 6.1.1.20) (Phenylalanyl-tRNA synthetase beta subunit) (PheRS)	pheT SAUSA300_1038	88.978	7.35783e+06	3.28567e+06	Cytoplasmic 9.97
A0A0H2XHS2;A0A0E1VGM3	>tr|A0A0H2XHS2|A0A0H2XHS2_STAA3 Isocitrate dehydrogenase [NADP] OS=Staphylococcus aureus (strain USA300) OX=367830 GN=icd PE=4 SV=1;>tr|A0A0E1VGM3|A0A0E1VGM3_STAA3 Isocitrate dehydrogenase [NADP] OS=Staphylococcus aureus subsp. aureus USA300_TCH959 OX=4503	Isocitrate dehydrogenase [NADP] (EC 1.1.1.42)	icd SAUSA300_1640	46.422	5.62567e+06	4.04827e+06	Cytoplasmic 9.97
A0A0H2XHC2;A0A0E1VLB6	>tr|A0A0H2XHC2|A0A0H2XHC2_STAA3 Glutamate dehydrogenase OS=Staphylococcus aureus (strain USA300) OX=367830 GN=gudB PE=3 SV=1;>tr|A0A0E1VLB6|A0A0E1VLB6_STAA3 Glutamate dehydrogenase OS=Staphylococcus aureus subsp. aureus USA300_TCH959 OX=450394 GN=HMPREF077	Glutamate dehydrogenase	gudB SAUSA300_0861	45.76	6.70173e+06	7.52913e+06	Cytoplasmic 9.97
A0A0H2XDZ4;A0A0E1VJ93	>tr|A0A0H2XDZ4|A0A0H2XDZ4_STAA3 Cytosol aminopeptidase OS=Staphylococcus aureus (strain USA300) OX=367830 GN=ampA PE=3 SV=1;>tr|A0A0E1VJ93|A0A0E1VJ93_STAA3 Cytosol aminopeptidase family, catalytic domain protein OS=Staphylococcus aureus subsp. aureus USA30	Cytosol aminopeptidase (EC 3.4.11.1)	ampA SAUSA300_0845	54.128	6.99643e+06	5.94473e+06	Cytoplasmic 9.67
A0A0H2XFR7;A0A0E1VKP6	>tr|A0A0H2XFR7|A0A0H2XFR7_STAA3 Chaperone protein ClpB OS=Staphylococcus aureus (strain USA300) OX=367830 GN=clpB PE=3 SV=1;>tr|A0A0E1VKP6|A0A0E1VKP6_STAA3 Chaperone protein ClpB OS=Staphylococcus aureus subsp. aureus USA300_TCH959 OX=450394 GN=clpB PE=3 S	Chaperone protein ClpB	clpB SAUSA300_0877	98.302	7125200	0	Cytoplasmic 9.97
Q2FGF8;A8Z4A4;A0A0E1VH01	>sp|Q2FGF8|SYG_STAA3 Glycine--tRNA ligase OS=Staphylococcus aureus (strain USA300) OX=367830 GN=glyQS PE=3 SV=1;>sp|A8Z4A4|SYG_STAAT Glycine--tRNA ligase OS=Staphylococcus aureus (strain USA300 / TCH1516) OX=451516 GN=glyQS PE=3 SV=1;>tr|A0A0E1VH01|A0A0E1V	Glycine--tRNA ligase (EC 6.1.1.14) (Glycyl-tRNA synthetase) (GlyRS)	glyQS SAUSA300_1525	53.62	7.44437e+06	3.47223e+06	Cytoplasmic 10.00
A0A0H2XFA9;A0A0E1VMI4	>tr|A0A0H2XFA9|A0A0H2XFA9_STAA3 Glutamine--fructose-6-phosphate aminotransferase [isomerizing] OS=Staphylococcus aureus (strain USA300) OX=367830 GN=glmS PE=3 SV=1;>tr|A0A0E1VMI4|A0A0E1VMI4_STAA3 Glutamine--fructose-6-phosphate aminotransferase [isomerizin	Glutamine--fructose-6-phosphate aminotransferase [isomerizing] (EC 2.6.1.16) (D-fructose-6-phosphate amidotransferase) (GFAT) (Glucosamine-6-phosphate synthase) (Hexosephosphate aminotransferase) (L-glutamine--D-fructose-6-phosphate amidotransferase)	glmS SAUSA300_2104	65.849	7257800	889033	Cytoplasmic 9.97
A0A0H2XGY0;A0A0E1VL01	>tr|A0A0H2XGY0|A0A0H2XGY0_STAA3 FeS assembly protein SufD OS=Staphylococcus aureus (strain USA300) OX=367830 GN=sufD PE=4 SV=1;>tr|A0A0E1VL01|A0A0E1VL01_STAA3 FeS assembly protein SufD OS=Staphylococcus aureus subsp. aureus USA300_TCH959 OX=450394 GN=sufD	FeS assembly protein SufD	sufD SAUSA300_0819	48.548	7145100	1.92883e+06	Cytoplasmic 7.50
Q2FG97;A8Z2F7;A0A0E1VJ97	>sp|Q2FG97|SYD_STAA3 Aspartate--tRNA ligase OS=Staphylococcus aureus (strain USA300) OX=367830 GN=aspS PE=3 SV=1;>sp|A8Z2F7|SYD_STAAT Aspartate--tRNA ligase OS=Staphylococcus aureus (strain USA300 / TCH1516) OX=451516 GN=aspS PE=3 SV=1;>tr|A0A0E1VJ97|A0A0E	Aspartate--tRNA ligase (EC 6.1.1.12) (Aspartyl-tRNA synthetase) (AspRS)	aspS SAUSA300_1586	66.598	5877900	0	Cytoplasmic 10.00
Q2FHJ3;A8Z3S5;A0A0E1VHR6	>sp|Q2FHJ3|SUCC_STAA3 Succinate--CoA ligase [ADP-forming] subunit beta OS=Staphylococcus aureus (strain USA300) OX=367830 GN=sucC PE=3 SV=1;>sp|A8Z3S5|SUCC_STAAT Succinate--CoA ligase [ADP-forming] subunit beta OS=Staphylococcus aureus (strain USA300 / TCH	Succinate--CoA ligase [ADP-forming] subunit beta (EC 6.2.1.5) (Succinyl-CoA synthetase subunit beta) (SCS-beta)	sucC SAUSA300_1138	42.056	5.37963e+06	7.16893e+06	Cytoplasmic 7.50
A0A0H2XIC6;A0A0E1VJH6	>tr|A0A0H2XIC6|A0A0H2XIC6_STAA3 30S ribosomal protein S1 OS=Staphylococcus aureus (strain USA300) OX=367830 GN=rpsA PE=4 SV=1;>tr|A0A0E1VJH6|A0A0E1VJH6_STAA3 30S ribosomal protein S1 OS=Staphylococcus aureus subsp. aureus USA300_TCH959 OX=450394 GN=rpsA PE	30S ribosomal protein S1	rpsA SAUSA300_1365	43.287	5694600	4.72753e+06	Cytoplasmic 9.97
A0A0H2XFW9;A8Z1V6;A0A0E1VHU9	>tr|A0A0H2XFW9|A0A0H2XFW9_STAA3 Protein RecA OS=Staphylococcus aureus (strain USA300) OX=367830 GN=recA PE=3 SV=1;>sp|A8Z1V6|RECA_STAAT Protein RecA OS=Staphylococcus aureus (strain USA300 / TCH1516) OX=451516 GN=recA PE=3 SV=1;>tr|A0A0E1VHU9|A0A0E1VHU9_ST	Protein RecA (Recombinase A)	recA SAUSA300_1178	34.878	6348400	889653	Cytoplasmic 9.97
Q2FIM0;A8Z1A1;A0A0E1VLF9	>sp|Q2FIM0|PGK_STAA3 Phosphoglycerate kinase OS=Staphylococcus aureus (strain USA300) OX=367830 GN=pgk PE=3 SV=1;>sp|A8Z1A1|PGK_STAAT Phosphoglycerate kinase OS=Staphylococcus aureus (strain USA300 / TCH1516) OX=451516 GN=pgk PE=3 SV=1;>tr|A0A0E1VLF9|A0A0E	Phosphoglycerate kinase (EC 2.7.2.3)	pgk SAUSA300_0757	42.601	6.29837e+06	13030200	Cytoplasmic 10.00
A0A0E1VI80;A0A0H2XHQ1	>tr|A0A0E1VI80|A0A0E1VI80_STAA3 Cell division protein FtsA OS=Staphylococcus aureus subsp. aureus USA300_TCH959 OX=450394 GN=ftsA PE=3 SV=1;>tr|A0A0H2XHQ1|A0A0H2XHQ1_STAA3 Cell division protein FtsA OS=Staphylococcus aureus (strain USA300) OX=367830 GN=fts	Cell division protein FtsA	ftsA HMPREF0776_2186	52.691	6.20067e+06	2.31203e+06	Cytoplasmic 7.50
Q2FHG3;A0A0E1VHU1	>sp|Q2FHG3|RNJ2_STAA3 Ribonuclease J 2 OS=Staphylococcus aureus (strain USA300) OX=367830 GN=rnj2 PE=3 SV=2;>tr|A0A0E1VHU1|A0A0E1VHU1_STAA3 Ribonuclease J OS=Staphylococcus aureus subsp. aureus USA300_TCH959 OX=450394 GN=rnj PE=3 SV=1	Ribonuclease J 2 (RNase J2) (EC 3.1.-.-)	rnj2 SAUSA300_1168	62.603	6.14287e+06	2.86447e+06	Cytoplasmic 7.50
Q2FFI7;A0A0E1VP97	>sp|Q2FFI7|PUR8_STAA3 Adenylosuccinate lyase OS=Staphylococcus aureus (strain USA300) OX=367830 GN=purB PE=3 SV=1;>tr|A0A0E1VP97|A0A0E1VP97_STAA3 Adenylosuccinate lyase OS=Staphylococcus aureus subsp. aureus USA300_TCH959 OX=450394 GN=purB PE=3 SV=1	Adenylosuccinate lyase (ASL) (EC 4.3.2.2) (Adenylosuccinase) (ASase)	purB SAUSA300_1889	49.603	6.63333e+06	11671300	Cytoplasmic 9.97
A0A0H2XH50;A0A0E1VSW4	>tr|A0A0H2XH50|A0A0H2XH50_STAA3 1,4-dihydroxy-2-naphthoyl-CoA synthase OS=Staphylococcus aureus (strain USA300) OX=367830 GN=menB PE=3 SV=1;>tr|A0A0E1VSW4|A0A0E1VSW4_STAA3 1,4-dihydroxy-2-naphthoyl-CoA synthase OS=Staphylococcus aureus subsp. aureus USA300	1,4-dihydroxy-2-naphthoyl-CoA synthase (DHNA-CoA synthase) (EC 4.1.3.36)	menB SAUSA300_0948	30.425	5.49133e+06	1.86267e+06	Cytoplasmic 7.50
Q2FJ89;A8YZP8;A0A0E1VUC6	>sp|Q2FJ89|HCHA_STAA3 Protein/nucleic acid deglycase HchA OS=Staphylococcus aureus (strain USA300) OX=367830 GN=hchA PE=3 SV=1;>sp|A8YZP8|HCHA_STAAT Protein/nucleic acid deglycase HchA OS=Staphylococcus aureus (strain USA300 / TCH1516) OX=451516 GN=hchA PE	Protein/nucleic acid deglycase HchA (EC 3.1.2.-) (EC 3.5.1.-) (EC 3.5.1.124) (Maillard deglycase)	hchA SAUSA300_0536	32.176	6.87063e+06	1.79877e+07	Cytoplasmic 9.67
Q2FHZ1;A0A0E1VKH0	>sp|Q2FHZ1|RNJ1_STAA3 Ribonuclease J 1 OS=Staphylococcus aureus (strain USA300) OX=367830 GN=rnj1 PE=3 SV=1;>tr|A0A0E1VKH0|A0A0E1VKH0_STAA3 Ribonuclease J OS=Staphylococcus aureus subsp. aureus USA300_TCH959 OX=450394 GN=rnj PE=3 SV=1	Ribonuclease J 1 (RNase J1) (EC 3.1.-.-)	rnj1 SAUSA300_0989	62.668	4.77603e+06	2052700	Cytoplasmic 7.50
A0A0H2XEF6;A0A0E1VMK5	>tr|A0A0H2XEF6|A0A0H2XEF6_STAA3 Purine nucleoside phosphorylase DeoD-type OS=Staphylococcus aureus (strain USA300) OX=367830 GN=deoD PE=3 SV=1;>tr|A0A0E1VMK5|A0A0E1VMK5_STAA3 Purine nucleoside phosphorylase DeoD-type OS=Staphylococcus aureus subsp. aureus	Purine nucleoside phosphorylase DeoD-type (PNP) (EC 2.4.2.1)	deoD SAUSA300_2091	25.908	6.27713e+06	4125300	Cytoplasmic 9.67
A0A0H2XHQ2;A0A0E1VJD7	>tr|A0A0H2XHQ2|A0A0H2XHQ2_STAA3 Thioredoxin reductase OS=Staphylococcus aureus (strain USA300) OX=367830 GN=trxB PE=3 SV=1;>tr|A0A0E1VJD7|A0A0E1VJD7_STAA3 Thioredoxin reductase OS=Staphylococcus aureus subsp. aureus USA300_TCH959 OX=450394 GN=trxB PE=3 SV=	Thioredoxin reductase (EC 1.8.1.9)	trxB SAUSA300_0747	33.616	5.26883e+06	5.40237e+06	Cytoplasmic 9.67
A0A0H2XHL4;A0A0E1VLR7	>tr|A0A0H2XHL4|A0A0H2XHL4_STAA3 Phosphate acetyltransferase OS=Staphylococcus aureus (strain USA300) OX=367830 GN=pta PE=4 SV=1;>tr|A0A0E1VLR7|A0A0E1VLR7_STAA3 Phosphate acetyltransferase OS=Staphylococcus aureus subsp. aureus USA300_TCH959 OX=450394 GN=pt	Phosphate acetyltransferase (EC 2.3.1.8)	pta SAUSA300_0570	34.951	4.95223e+06	1.69503e+07	Cytoplasmic 7.50
Q2FF15;A8YY80;A0A0E1VKF8	>sp|Q2FF15|GLYA_STAA3 Serine hydroxymethyltransferase OS=Staphylococcus aureus (strain USA300) OX=367830 GN=glyA PE=3 SV=1;>sp|A8YY80|GLYA_STAAT Serine hydroxymethyltransferase OS=Staphylococcus aureus (strain USA300 / TCH1516) OX=451516 GN=glyA PE=3 SV=1;	Serine hydroxymethyltransferase (SHMT) (Serine methylase) (EC 2.1.2.1)	glyA SAUSA300_2067	45.1	5127100	4532200	Cytoplasmic 9.97
Q2FJB5;A0A0E1VK60	>sp|Q2FJB5|CLPC_STAA3 ATP-dependent Clp protease ATP-binding subunit ClpC OS=Staphylococcus aureus (strain USA300) OX=367830 GN=clpC PE=3 SV=1;>tr|A0A0E1VK60|A0A0E1VK60_STAA3 ATP-dependent Clp protease ATP-binding subunit ClpC OS=Staphylococcus aureus subs	ATP-dependent Clp protease ATP-binding subunit ClpC	clpC SAUSA300_0510	91.036	4605900	0	Cytoplasmic 9.95
Q2FJ20;A0A0E1VLV7	>sp|Q2FJ20|SARA_STAA3 Transcriptional regulator SarA OS=Staphylococcus aureus (strain USA300) OX=367830 GN=sarA PE=3 SV=1;>tr|A0A0E1VLV7|A0A0E1VLV7_STAA3 Transcriptional regulator SarA OS=Staphylococcus aureus subsp. aureus USA300_TCH959 OX=450394 GN=sarA	Transcriptional regulator SarA (Staphylococcal accessory regulator A)	sarA SAUSA300_0605	14.718	4879000	3844700	Cytoplasmic 10.00
Q2FIN3;A8Z036;A0A0E1VLJ4	>sp|Q2FIN3|HPRK_STAA3 HPr kinase/phosphorylase OS=Staphylococcus aureus (strain USA300) OX=367830 GN=hprK PE=3 SV=1;>sp|A8Z036|HPRK_STAAT HPr kinase/phosphorylase OS=Staphylococcus aureus (strain USA300 / TCH1516) OX=451516 GN=hprK PE=3 SV=1;>tr|A0A0E1VLJ4	HPr kinase/phosphorylase (HPrK/P) (EC 2.7.11.-) (EC 2.7.4.-) (HPr(Ser) kinase/phosphorylase)	hprK SAUSA300_0743	34.481	5.67537e+06	3.19587e+06	Cytoplasmic 7.50
Q2FGA8;A8Z4F6;A0A0E1VH56	>sp|Q2FGA8|SYA_STAA3 Alanine--tRNA ligase OS=Staphylococcus aureus (strain USA300) OX=367830 GN=alaS PE=3 SV=1;>sp|A8Z4F6|SYA_STAAT Alanine--tRNA ligase OS=Staphylococcus aureus (strain USA300 / TCH1516) OX=451516 GN=alaS PE=3 SV=1;>tr|A0A0E1VH56|A0A0E1VH5	Alanine--tRNA ligase (EC 6.1.1.7) (Alanyl-tRNA synthetase) (AlaRS)	alaS SAUSA300_1575	98.519	5147200	382400	Cytoplasmic 9.97
A0A0H2XK58;A0A0E1VKE4	>tr|A0A0H2XK58|A0A0H2XK58_STAA3 Cell division protein FtsZ OS=Staphylococcus aureus (strain USA300) OX=367830 GN=ftsZ PE=3 SV=1;>tr|A0A0E1VKE4|A0A0E1VKE4_STAA3 Cell division protein FtsZ OS=Staphylococcus aureus subsp. aureus USA300_TCH959 OX=450394 GN=fts	Cell division protein FtsZ	ftsZ SAUSA300_1080	41.036	5.12687e+06	1.43033e+06	Cytoplasmic 7.50
Q2FEI5;A0A0E1VNR3	>sp|Q2FEI5|FDHL_STAA3 Putative formate dehydrogenase SAUSA300_2258 OS=Staphylococcus aureus (strain USA300) OX=367830 GN=SAUSA300_2258 PE=3 SV=1;>tr|A0A0E1VNR3|A0A0E1VNR3_STAA3 Formate dehydrogenase, alpha subunit OS=Staphylococcus aureus subsp. aureus USA	Putative formate dehydrogenase SAUSA300_2258 (EC 1.17.1.9)	SAUSA300_2258	111.24	5.48177e+06	1879200	Cytoplasmic 9.97
Q2FG54;A8Z2J8;A0A0E1VGQ6	>sp|Q2FG54|SYT_STAA3 Threonine--tRNA ligase OS=Staphylococcus aureus (strain USA300) OX=367830 GN=thrS PE=3 SV=1;>sp|A8Z2J8|SYT_STAAT Threonine--tRNA ligase OS=Staphylococcus aureus (strain USA300 / TCH1516) OX=451516 GN=thrS PE=3 SV=1;>tr|A0A0E1VGQ6|A0A0E	Threonine--tRNA ligase (EC 6.1.1.3) (Threonyl-tRNA synthetase) (ThrRS)	thrS SAUSA300_1629	74.459	4.46573e+06	0	Cytoplasmic 10.00
A0A0H2XGP3;A0A0E1VK81	>tr|A0A0H2XGP3|A0A0H2XGP3_STAA3 UDP-N-acetylglucosamine 1-carboxyvinyltransferase OS=Staphylococcus aureus (strain USA300) OX=367830 GN=murA PE=3 SV=1;>tr|A0A0E1VK81|A0A0E1VK81_STAA3 UDP-N-acetylglucosamine 1-carboxyvinyltransferase OS=Staphylococcus aureu	UDP-N-acetylglucosamine 1-carboxyvinyltransferase (EC 2.5.1.7) (Enoylpyruvate transferase) (UDP-N-acetylglucosamine enolpyruvyl transferase) (EPT)	murA SAUSA300_2055	45.053	4222200	0	Cytoplasmic 7.50
Q2FGE3;A8Z4B9;A0A0E1VH17	>sp|Q2FGE3|DNAK_STAA3 Chaperone protein DnaK OS=Staphylococcus aureus (strain USA300) OX=367830 GN=dnaK PE=3 SV=1;>sp|A8Z4B9|DNAK_STAAT Chaperone protein DnaK OS=Staphylococcus aureus (strain USA300 / TCH1516) OX=451516 GN=dnaK PE=3 SV=1;>tr|A0A0E1VH17|A0A	Chaperone protein DnaK (HSP70) (Heat shock 70 kDa protein) (Heat shock protein 70)	dnaK SAUSA300_1540	66.361	4222600	5.51787e+06	Cytoplasmic 9.97
Q2FFJ5;A8Z2R4;A0A0E1VP38	>sp|Q2FFJ5|GATA_STAA3 Glutamyl-tRNA(Gln) amidotransferase subunit A OS=Staphylococcus aureus (strain USA300) OX=367830 GN=gatA PE=3 SV=1;>sp|A8Z2R4|GATA_STAAT Glutamyl-tRNA(Gln) amidotransferase subunit A OS=Staphylococcus aureus (strain USA300 / TCH1516)	Glutamyl-tRNA(Gln) amidotransferase subunit A (Glu-ADT subunit A) (EC 6.3.5.7)	gatA SAUSA300_1881	52.82	3.25653e+06	0	Cytoplasmic 9.97
Q2FI09;A8Z1L1;A0A0E1VIV8	>sp|Q2FI09|PURL_STAA3 Phosphoribosylformylglycinamidine synthase subunit PurL OS=Staphylococcus aureus (strain USA300) OX=367830 GN=purL PE=3 SV=1;>sp|A8Z1L1|PURL_STAAT Phosphoribosylformylglycinamidine synthase subunit PurL OS=Staphylococcus aureus (strai	Phosphoribosylformylglycinamidine synthase subunit PurL (FGAM synthase) (EC 6.3.5.3) (Formylglycinamide ribonucleotide amidotransferase subunit II) (FGAR amidotransferase II) (FGAR-AT II) (Glutamine amidotransferase PurL) (Phosphoribosylformylglycinamidine synthase subunit II)	purL SAUSA300_0971	79.535	4.32707e+06	2.39243e+06	Cytoplasmic 9.97
Q2FHI0;A0A0E1VHV3	>sp|Q2FHI0|PYRH_STAA3 Uridylate kinase OS=Staphylococcus aureus (strain USA300) OX=367830 GN=pyrH PE=3 SV=1;>tr|A0A0E1VHV3|A0A0E1VHV3_STAA3 Uridylate kinase OS=Staphylococcus aureus subsp. aureus USA300_TCH959 OX=450394 GN=pyrH PE=3 SV=1	Uridylate kinase (UK) (EC 2.7.4.22) (Uridine monophosphate kinase) (UMP kinase) (UMPK)	pyrH SAUSA300_1151	26.145	4944100	1654500	Cytoplasmic 7.50
Q2FFK2;A0A0E1VRF9	>sp|Q2FFK2|FTN_STAA3 Bacterial non-heme ferritin OS=Staphylococcus aureus (strain USA300) OX=367830 GN=ftnA PE=3 SV=1;>tr|A0A0E1VRF9|A0A0E1VRF9_STAA3 Ferritin OS=Staphylococcus aureus subsp. aureus USA300_TCH959 OX=450394 GN=HMPREF0776_0034 PE=3 SV=1	Bacterial non-heme ferritin (EC 1.16.3.2)	ftnA SAUSA300_1874	19.588	4.40133e+06	3.45283e+06	Cytoplasmic 9.97
Q2FHI3;A8Z3T5;A0A0E1VHS4	>sp|Q2FHI3|CODY_STAA3 GTP-sensing transcriptional pleiotropic repressor CodY OS=Staphylococcus aureus (strain USA300) OX=367830 GN=codY PE=3 SV=1;>sp|A8Z3T5|CODY_STAAT GTP-sensing transcriptional pleiotropic repressor CodY OS=Staphylococcus aureus (strain	GTP-sensing transcriptional pleiotropic repressor CodY	codY SAUSA300_1148	28.755	4655300	0	Cytoplasmic 9.97
Q2FDQ7;P0C7U6;A0A0E1VMH4	>sp|Q2FDQ7|LDH2_STAA3 L-lactate dehydrogenase 2 OS=Staphylococcus aureus (strain USA300) OX=367830 GN=ldh2 PE=3 SV=1;>sp|P0C7U6|LDH2_STAAT L-lactate dehydrogenase 2 OS=Staphylococcus aureus (strain USA300 / TCH1516) OX=451516 GN=ldh2 PE=3 SV=1;>tr|A0A0E1VM	L-lactate dehydrogenase 2 (L-LDH 2) (EC 1.1.1.27)	ldh2 SAUSA300_2537	34.42	3.52453e+06	1269700	Cytoplasmic 9.67
Q2FJC3;A0A0E1VKP4	>sp|Q2FJC3|SYK_STAA3 Lysine--tRNA ligase OS=Staphylococcus aureus (strain USA300) OX=367830 GN=lysS PE=3 SV=1;>tr|A0A0E1VKP4|A0A0E1VKP4_STAA3 Lysine--tRNA ligase OS=Staphylococcus aureus subsp. aureus USA300_TCH959 OX=450394 GN=lysS PE=3 SV=1	Lysine--tRNA ligase (EC 6.1.1.6) (Lysyl-tRNA synthetase) (LysRS)	lysS SAUSA300_0496	56.719	3.39833e+06	1.53633e+06	Cytoplasmic 10.00
A0A0E1VNQ7;A0A0H2XHB0	>tr|A0A0E1VNQ7|A0A0E1VNQ7_STAA3 Uncharacterized protein OS=Staphylococcus aureus subsp. aureus USA300_TCH959 OX=450394 GN=HMPREF0776_0910 PE=4 SV=1;>tr|A0A0H2XHB0|A0A0H2XHB0_STAA3 Uncharacterized protein OS=Staphylococcus aureus (strain USA300) OX=367830 G	Uncharacterized protein	HMPREF0776_0910	38.552	4016800	0	Cytoplasmic 7.50
A0A0H2XI26;A0A0E1VLI8	>tr|A0A0H2XI26|A0A0H2XI26_STAA3 Ribonucleoside-diphosphate reductase, beta subunit OS=Staphylococcus aureus (strain USA300) OX=367830 GN=SAUSA300_0717 PE=4 SV=1;>tr|A0A0E1VLI8|A0A0E1VLI8_STAA3 Ribonucleoside-diphosphate reductase, beta subunit OS=Staphyloc	Ribonucleoside-diphosphate reductase, beta subunit (EC 1.17.4.1)	SAUSA300_0717	37.513	3410500	2.91757e+06	Cytoplasmic 7.50
Q2FIL9;A8Z1A2;A0A0E1VJC2	>sp|Q2FIL9|TPIS_STAA3 Triosephosphate isomerase OS=Staphylococcus aureus (strain USA300) OX=367830 GN=tpiA PE=3 SV=1;>sp|A8Z1A2|TPIS_STAAT Triosephosphate isomerase OS=Staphylococcus aureus (strain USA300 / TCH1516) OX=451516 GN=tpiA PE=3 SV=1;>tr|A0A0E1VJ	Triosephosphate isomerase (TIM) (TPI) (EC 5.3.1.1) (Triose-phosphate isomerase)	tpiA SAUSA300_0758	27.261	2915300	1.72833e+07	Cytoplasmic 9.67
Q2FEP9;A8Z347;A0A0E1VQS0	>sp|Q2FEP9|RL14_STAA3 50S ribosomal protein L14 OS=Staphylococcus aureus (strain USA300) OX=367830 GN=rplN PE=3 SV=1;>sp|A8Z347|RL14_STAAT 50S ribosomal protein L14 OS=Staphylococcus aureus (strain USA300 / TCH1516) OX=451516 GN=rplN PE=3 SV=1;>tr|A0A0E1VQ	50S ribosomal protein L14	rplN SAUSA300_2194	13.135	3465400	0	Cytoplasmic 10.00
A0A0H2XKH5;A0A0E1VK53	>tr|A0A0H2XKH5|A0A0H2XKH5_STAA3 Aconitate hydratase OS=Staphylococcus aureus (strain USA300) OX=367830 GN=acnA PE=3 SV=1;>tr|A0A0E1VK53|A0A0E1VK53_STAA3 Aconitate hydratase OS=Staphylococcus aureus subsp. aureus USA300_TCH959 OX=450394 GN=acnA PE=3 SV=1	Aconitate hydratase (Aconitase) (EC 4.2.1.3)	acnA SAUSA300_1246	98.968	3665300	1.03102e+07	Cytoplasmic 9.97
A0A0H2XJ82;A0A0E1VGS3	>tr|A0A0H2XJ82|A0A0H2XJ82_STAA3 Glutamyl-aminopeptidase OS=Staphylococcus aureus (strain USA300) OX=367830 GN=SAUSA300_1691 PE=3 SV=1;>tr|A0A0E1VGS3|A0A0E1VGS3_STAA3 M42 glutamyl aminopeptidase OS=Staphylococcus aureus subsp. aureus USA300_TCH959 OX=450394	Glutamyl-aminopeptidase (EC 3.4.11.7)	SAUSA300_1691	39.783	4381200	3789600	Cytoplasmic 7.50
Q2FF28;A8Z4Z7;A0A0E1VME2	>sp|Q2FF28|FABZ_STAA3 3-hydroxyacyl-[acyl-carrier-protein] dehydratase FabZ OS=Staphylococcus aureus (strain USA300) OX=367830 GN=fabZ PE=3 SV=1;>sp|A8Z4Z7|FABZ_STAAT 3-hydroxyacyl-[acyl-carrier-protein] dehydratase FabZ OS=Staphylococcus aureus (strain US	3-hydroxyacyl-[acyl-carrier-protein] dehydratase FabZ (EC 4.2.1.59) ((3R)-hydroxymyristoyl-[acyl-carrier-protein] dehydratase) ((3R)-hydroxymyristoyl-ACP dehydrase) (Beta-hydroxyacyl-ACP dehydratase)	fabZ SAUSA300_2054	16.081	3801400	2.94114e+06	Cytoplasmic 9.97
A0A0H2XH08;A0A0E1VNV1	>tr|A0A0H2XH08|A0A0H2XH08_STAA3 Accessory gene regulator protein A OS=Staphylococcus aureus (strain USA300) OX=367830 GN=agrA PE=4 SV=1;>tr|A0A0E1VNV1|A0A0E1VNV1_STAA3 Accessory protein regulator protein A OS=Staphylococcus aureus subsp. aureus USA300_TCH9	Accessory gene regulator protein A	agrA SAUSA300_1992	24.253	3.10033e+06	0	Cytoplasmic 9.97
A0A0H2XGA1;A0A0E1VR19	>tr|A0A0H2XGA1|A0A0H2XGA1_STAA3 Dehydrogenase family protein OS=Staphylococcus aureus (strain USA300) OX=367830 GN=SAUSA300_2251 PE=4 SV=1;>tr|A0A0E1VR19|A0A0E1VR19_STAA3 NAD/NADP octopine/nopaline dehydrogenase, alpha-helical domain protein OS=Staphylococ	Dehydrogenase family protein	SAUSA300_2251	40.742	3.03507e+06	0	Cytoplasmic 7.50
A0A0H2XHB4;A0A0E1VMR2	>tr|A0A0H2XHB4|A0A0H2XHB4_STAA3 Ribose-phosphate pyrophosphokinase OS=Staphylococcus aureus (strain USA300) OX=367830 GN=prs PE=3 SV=1;>tr|A0A0E1VMR2|A0A0E1VMR2_STAA3 Ribose-phosphate pyrophosphokinase OS=Staphylococcus aureus subsp. aureus USA300_TCH959 O	Ribose-phosphate pyrophosphokinase (RPPK) (EC 2.7.6.1) (5-phospho-D-ribosyl alpha-1-diphosphate) (Phosphoribosyl diphosphate synthase) (Phosphoribosyl pyrophosphate synthase) (P-Rib-PP synthase) (PRPP synthase) (PRPPase)	prs SAUSA300_0478	35.283	2.31227e+06	0	Cytoplasmic 9.97
Q2FFJ6;A8Z2R3;A0A0E1VRB6	>sp|Q2FFJ6|GATB_STAA3 Aspartyl/glutamyl-tRNA(Asn/Gln) amidotransferase subunit B OS=Staphylococcus aureus (strain USA300) OX=367830 GN=gatB PE=3 SV=1;>sp|A8Z2R3|GATB_STAAT Aspartyl/glutamyl-tRNA(Asn/Gln) amidotransferase subunit B OS=Staphylococcus aureus	Aspartyl/glutamyl-tRNA(Asn/Gln) amidotransferase subunit B (Asp/Glu-ADT subunit B) (EC 6.3.5.-)	gatB SAUSA300_1880	53.656	2996900	1412300	Cytoplasmic 7.50
Q2FJA1;A8YZN7;A0A0E1VJZ8	>sp|Q2FJA1|RL10_STAA3 50S ribosomal protein L10 OS=Staphylococcus aureus (strain USA300) OX=367830 GN=rplJ PE=3 SV=1;>sp|A8YZN7|RL10_STAAT 50S ribosomal protein L10 OS=Staphylococcus aureus (strain USA300 / TCH1516) OX=451516 GN=rplJ PE=3 SV=1;>tr|A0A0E1VJ	50S ribosomal protein L10	rplJ SAUSA300_0524	17.71	2996500	443733	Cytoplasmic 9.97
Q2FFX3;A8Z4J3;A0A0E1VGE7	>sp|Q2FFX3|RISB_STAA3 6,7-dimethyl-8-ribityllumazine synthase OS=Staphylococcus aureus (strain USA300) OX=367830 GN=ribH PE=3 SV=1;>sp|A8Z4J3|RISB_STAAT 6,7-dimethyl-8-ribityllumazine synthase OS=Staphylococcus aureus (strain USA300 / TCH1516) OX=451516 GN	6,7-dimethyl-8-ribityllumazine synthase (DMRL synthase) (LS) (Lumazine synthase) (EC 2.5.1.78)	ribH SAUSA300_1712	16.396	3558300	5.75497e+06	Cytoplasmic 7.50
Q2FIM5;A8Z045;A0A0E1VJD8	>sp|Q2FIM5|CLPP_STAA3 ATP-dependent Clp protease proteolytic subunit OS=Staphylococcus aureus (strain USA300) OX=367830 GN=clpP PE=3 SV=1;>sp|A8Z045|CLPP_STAAT ATP-dependent Clp protease proteolytic subunit OS=Staphylococcus aureus (strain USA300 / TCH1516	ATP-dependent Clp protease proteolytic subunit (EC 3.4.21.92) (Endopeptidase Clp)	clpP SAUSA300_0752	21.513	3.68747e+06	7733600	Cytoplasmic 9.67
Q2FIA7;A0A0E1VJ96	>sp|Q2FIA7|Y871_STAA3 Uncharacterized protein SAUSA300_0871 OS=Staphylococcus aureus (strain USA300) OX=367830 GN=SAUSA300_0871 PE=3 SV=1;>tr|A0A0E1VJ96|A0A0E1VJ96_STAA3 FAH family protein OS=Staphylococcus aureus subsp. aureus USA300_TCH959 OX=450394 GN=H	Uncharacterized protein SAUSA300_0871	SAUSA300_0871	33.113	3.11763e+06	2450600	Cytoplasmic 7.50
A0A0H2XG74;A0A0E1VJY2	>tr|A0A0H2XG74|A0A0H2XG74_STAA3 Oxidoreductase, aldo/keto reductase family OS=Staphylococcus aureus (strain USA300) OX=367830 GN=SAUSA300_0688 PE=4 SV=1;>tr|A0A0E1VJY2|A0A0E1VJY2_STAA3 Oxidoreductase, aldo/keto reductase family protein OS=Staphylococcus au	Oxidoreductase, aldo/keto reductase family	SAUSA300_0688	32.359	2954300	227270	Cytoplasmic 9.97
A0A0H2XHU3;A0A0E1VWV3	>tr|A0A0H2XHU3|A0A0H2XHU3_STAA3 Beta sliding clamp OS=Staphylococcus aureus (strain USA300) OX=367830 GN=dnaN PE=3 SV=1;>tr|A0A0E1VWV3|A0A0E1VWV3_STAA3 Beta sliding clamp OS=Staphylococcus aureus subsp. aureus USA300_TCH959 OX=450394 GN=dnaN PE=3 SV=1	Beta sliding clamp	dnaN SAUSA300_0002	41.913	2.43253e+06	786603	Cytoplasmic 9.97
Q2FG27;A8Z2M7;A0A0E1VIP3	>sp|Q2FG27|ACKA_STAA3 Acetate kinase OS=Staphylococcus aureus (strain USA300) OX=367830 GN=ackA PE=3 SV=1;>sp|A8Z2M7|ACKA_STAAT Acetate kinase OS=Staphylococcus aureus (strain USA300 / TCH1516) OX=451516 GN=ackA PE=3 SV=1;>tr|A0A0E1VIP3|A0A0E1VIP3_STAA3 Ac	Acetate kinase (EC 2.7.2.1) (Acetokinase)	ackA SAUSA300_1657	44.042	2.58833e+06	701990	Cytoplasmic 9.97
A0A0H2XGL1;A0A0E1VIM8	>tr|A0A0H2XGL1|A0A0H2XGL1_STAA3 Citrate synthase OS=Staphylococcus aureus (strain USA300) OX=367830 GN=gltA PE=3 SV=1;>tr|A0A0E1VIM8|A0A0E1VIM8_STAA3 Citrate synthase OS=Staphylococcus aureus subsp. aureus USA300_TCH959 OX=450394 GN=HMPREF0776_2728 PE=3 SV	Citrate synthase	gltA SAUSA300_1641	42.593	1.43483e+06	4.37213e+06	Cytoplasmic 9.97
Q2FKP7;A8YYT2;A0A0E1VPD7	>sp|Q2FKP7|SYS_STAA3 Serine--tRNA ligase OS=Staphylococcus aureus (strain USA300) OX=367830 GN=serS PE=3 SV=1;>sp|A8YYT2|SYS_STAAT Serine--tRNA ligase OS=Staphylococcus aureus (strain USA300 / TCH1516) OX=451516 GN=serS PE=3 SV=1;>tr|A0A0E1VPD7|A0A0E1VPD7_	Serine--tRNA ligase (EC 6.1.1.11) (Seryl-tRNA synthetase) (SerRS) (Seryl-tRNA(Ser/Sec) synthetase)	serS SAUSA300_0009	48.639	2.15227e+06	5.05357e+06	Cytoplasmic 10.00
Q2FH25;A8Z3Z0;A0A0E1VHL0	>sp|Q2FH25|ODO1_STAA3 2-oxoglutarate dehydrogenase E1 component OS=Staphylococcus aureus (strain USA300) OX=367830 GN=odhA PE=3 SV=1;>sp|A8Z3Z0|ODO1_STAAT 2-oxoglutarate dehydrogenase E1 component OS=Staphylococcus aureus (strain USA300 / TCH1516) OX=45151	2-oxoglutarate dehydrogenase E1 component (EC 1.2.4.2) (Alpha-ketoglutarate dehydrogenase)	odhA SAUSA300_1306	105.34	1.90417e+06	1.38203e+06	Cytoplasmic 9.95
A0A0H2XID2;A0A0E1VKQ3	>tr|A0A0H2XID2|A0A0H2XID2_STAA3 Methionine--tRNA ligase OS=Staphylococcus aureus (strain USA300) OX=367830 GN=metS PE=3 SV=1;>tr|A0A0E1VKQ3|A0A0E1VKQ3_STAA3 Methionine--tRNA ligase OS=Staphylococcus aureus subsp. aureus USA300_TCH959 OX=450394 GN=metG PE=3	Methionine--tRNA ligase (EC 6.1.1.10) (Methionyl-tRNA synthetase) (MetRS)	metS metG SAUSA300_0467	74.901	2.62393e+06	2329300	Cytoplasmic 9.97
Q2FHD8;A0A0E1VK19	>sp|Q2FHD8|GLPD_STAA3 Aerobic glycerol-3-phosphate dehydrogenase OS=Staphylococcus aureus (strain USA300) OX=367830 GN=glpD PE=3 SV=1;>tr|A0A0E1VK19|A0A0E1VK19_STAA3 Glycerol-3-phosphate dehydrogenase OS=Staphylococcus aureus subsp. aureus USA300_TCH959 OX	Aerobic glycerol-3-phosphate dehydrogenase (EC 1.1.5.3)	glpD SAUSA300_1193	62.387	2498200	0	Cytoplasmic 9.97
A0A0H2XIW1;A0A0E1VSR3	>tr|A0A0H2XIW1|A0A0H2XIW1_STAA3 Oligoendopeptidase F OS=Staphylococcus aureus (strain USA300) OX=367830 GN=pepF PE=3 SV=1;>tr|A0A0E1VSR3|A0A0E1VSR3_STAA3 Oligoendopeptidase F OS=Staphylococcus aureus subsp. aureus USA300_TCH959 OX=450394 GN=pepF PE=3 SV=1	Oligoendopeptidase F (EC 3.4.24.-)	pepF SAUSA300_0902	69.819	2871200	7.15627e+06	Cytoplasmic 9.97
A0A0E1VS63;Q2FHJ7	>tr|A0A0E1VS63|A0A0E1VS63_STAA3 50S ribosomal protein L19 (Fragment) OS=Staphylococcus aureus subsp. aureus USA300_TCH959 OX=450394 GN=rplS PE=3 SV=1;>sp|Q2FHJ7|RL19_STAA3 50S ribosomal protein L19 OS=Staphylococcus aureus (strain USA300) OX=367830 GN=rplS	50S ribosomal protein L19 (Fragment)	rplS HMPREF0776_2241	13.205	2.45047e+06	2.83567e+06	Cytoplasmic 9.97
Q2FIN9;A0A0E1VLN0;A0A0E1VKV0	>sp|Q2FIN9|HPF_STAA3 Ribosome hibernation promotion factor OS=Staphylococcus aureus (strain USA300) OX=367830 GN=hpf PE=1 SV=1;>tr|A0A0E1VLN0|A0A0E1VLN0_STAA3 Ribosome hibernation promoting factor OS=Staphylococcus aureus subsp. aureus USA300_TCH959 OX=450	Ribosome hibernation promotion factor (HPF) (Ribosome hibernation-promoting factor)	hpf SAUSA300_0736	22.213	1.23527e+06	468983	Cytoplasmic 9.97
A0A0H2XFD1;A0A0E1VMQ5	>tr|A0A0H2XFD1|A0A0H2XFD1_STAA3 Hydroxymethylglutaryl-CoA synthase OS=Staphylococcus aureus (strain USA300) OX=367830 GN=SAUSA300_2484 PE=4 SV=1;>tr|A0A0E1VMQ5|A0A0E1VMQ5_STAA3 Hydroxymethylglutaryl-CoA synthase OS=Staphylococcus aureus subsp. aureus USA30	Hydroxymethylglutaryl-CoA synthase (EC 2.3.3.10)	SAUSA300_2484	43.205	2137700	2864300	Cytoplasmic 7.50
Q2FEP2;A0A0E1VQX1	>sp|Q2FEP2|RL2_STAA3 50S ribosomal protein L2 OS=Staphylococcus aureus (strain USA300) OX=367830 GN=rplB PE=3 SV=1;>tr|A0A0E1VQX1|A0A0E1VQX1_STAA3 50S ribosomal protein L2 OS=Staphylococcus aureus subsp. aureus USA300_TCH959 OX=450394 GN=rplB PE=3 SV=1	50S ribosomal protein L2	rplB SAUSA300_2201	30.155	2284100	1251200	Cytoplasmic 7.50
Q2FG61;A8Z2J6;A0A0E1VGT3	>sp|Q2FG61|TIG_STAA3 Trigger factor OS=Staphylococcus aureus (strain USA300) OX=367830 GN=tig PE=3 SV=1;>sp|A8Z2J6|TIG_STAAT Trigger factor OS=Staphylococcus aureus (strain USA300 / TCH1516) OX=451516 GN=tig PE=3 SV=1;>tr|A0A0E1VGT3|A0A0E1VGT3_STAA3 Trigge	Trigger factor (TF) (EC 5.2.1.8) (PPIase)	tig SAUSA300_1622	48.608	2.31717e+06	4.77347e+06	Cytoplasmic 7.50
Q2FER6;A8Z330;A0A0E1VYC5	>sp|Q2FER6|RL17_STAA3 50S ribosomal protein L17 OS=Staphylococcus aureus (strain USA300) OX=367830 GN=rplQ PE=3 SV=1;>sp|A8Z330|RL17_STAAT 50S ribosomal protein L17 OS=Staphylococcus aureus (strain USA300 / TCH1516) OX=451516 GN=rplQ PE=3 SV=1;>tr|A0A0E1VY	50S ribosomal protein L17	rplQ SAUSA300_2177	13.748	1.50617e+06	1.55467e+06	Cytoplasmic 9.97
Q2FF78;A0A0E1VYR1	>sp|Q2FF78|REX_STAA3 Redox-sensing transcriptional repressor Rex OS=Staphylococcus aureus (strain USA300) OX=367830 GN=rex PE=3 SV=1;>tr|A0A0E1VYR1|A0A0E1VYR1_STAA3 Redox-sensing transcriptional repressor Rex OS=Staphylococcus aureus subsp. aureus USA300_T	Redox-sensing transcriptional repressor Rex	rex SAUSA300_1999	23.599	2314300	0	Cytoplasmic 7.50
Q2FG62;A8Z2J5;A0A0E1VQP6	>sp|Q2FG62|CLPX_STAA3 ATP-dependent Clp protease ATP-binding subunit ClpX OS=Staphylococcus aureus (strain USA300) OX=367830 GN=clpX PE=3 SV=1;>sp|A8Z2J5|CLPX_STAAT ATP-dependent Clp protease ATP-binding subunit ClpX OS=Staphylococcus aureus (strain USA300	ATP-dependent Clp protease ATP-binding subunit ClpX	clpX SAUSA300_1621	46.297	2054500	0	Cytoplasmic 9.97
Q2FG09;A8Z2P6;A0A0E1VIU3	>sp|Q2FG09|SYY_STAA3 Tyrosine--tRNA ligase OS=Staphylococcus aureus (strain USA300) OX=367830 GN=tyrS PE=3 SV=1;>sp|A8Z2P6|SYY_STAAT Tyrosine--tRNA ligase OS=Staphylococcus aureus (strain USA300 / TCH1516) OX=451516 GN=tyrS PE=3 SV=1;>tr|A0A0E1VIU3|A0A0E1V	Tyrosine--tRNA ligase (EC 6.1.1.1) (Tyrosyl-tRNA synthetase) (TyrRS)	tyrS SAUSA300_1675	47.597	2446300	241233	Cytoplasmic 9.97
A0A0H2XEX6;A0A0E1VJY9	>tr|A0A0H2XEX6|A0A0H2XEX6_STAA3 Transcription termination/antitermination protein NusA OS=Staphylococcus aureus (strain USA300) OX=367830 GN=nusA PE=3 SV=1;>tr|A0A0E1VJY9|A0A0E1VJY9_STAA3 Transcription termination/antitermination protein NusA OS=Staphyloco	Transcription termination/antitermination protein NusA	nusA SAUSA300_1159	43.741	2.11723e+06	0	Cytoplasmic 7.50
A0A0H2XFS4;A0A0E1VIW4	>tr|A0A0H2XFS4|A0A0H2XFS4_STAA3 Phosphoribosylamine--glycine ligase OS=Staphylococcus aureus (strain USA300) OX=367830 GN=purD PE=3 SV=1;>tr|A0A0E1VIW4|A0A0E1VIW4_STAA3 Phosphoribosylamine--glycine ligase OS=Staphylococcus aureus subsp. aureus USA300_TCH95	Phosphoribosylamine--glycine ligase (EC 6.3.4.13) (GARS) (Glycinamide ribonucleotide synthetase) (Phosphoribosylglycinamide synthetase)	purD SAUSA300_0976	45.849	2.23527e+06	592167	Cytoplasmic 7.50
A0A0E1VJG8;A0A0H2XES4	>tr|A0A0E1VJG8|A0A0E1VJG8_STAA3 Ribonucleoside-diphosphate reductase OS=Staphylococcus aureus subsp. aureus USA300_TCH959 OX=450394 GN=HMPREF0776_1739 PE=3 SV=1;>tr|A0A0H2XES4|A0A0H2XES4_STAA3 Ribonucleoside-diphosphate reductase OS=Staphylococcus aureus (	Ribonucleoside-diphosphate reductase (EC 1.17.4.1)	HMPREF0776_1739	79.764	2.44643e+06	343933	Cytoplasmic 7.50
Q2FHP4;A8Z3N1;A0A0E1VIB0	>sp|Q2FHP4|SYI_STAA3 Isoleucine--tRNA ligase OS=Staphylococcus aureus (strain USA300) OX=367830 GN=ileS PE=3 SV=1;>sp|A8Z3N1|SYI_STAAT Isoleucine--tRNA ligase OS=Staphylococcus aureus (strain USA300 / TCH1516) OX=451516 GN=ileS PE=3 SV=1;>tr|A0A0E1VIB0|A0A	Isoleucine--tRNA ligase (EC 6.1.1.5) (Isoleucyl-tRNA synthetase) (IleRS)	ileS SAUSA300_1087	104.88	2.20983e+06	3888400	Cytoplasmic 9.97
Q2FJM8;A8Z0Q8;A0A0E1VLG6	>sp|Q2FJM8|XPT_STAA3 Xanthine phosphoribosyltransferase OS=Staphylococcus aureus (strain USA300) OX=367830 GN=xpt PE=3 SV=1;>sp|A8Z0Q8|XPT_STAAT Xanthine phosphoribosyltransferase OS=Staphylococcus aureus (strain USA300 / TCH1516) OX=451516 GN=xpt PE=3 SV=	Xanthine phosphoribosyltransferase (XPRTase) (EC 2.4.2.22)	xpt SAUSA300_0386	20.884	1.45417e+06	0	Cytoplasmic 9.97
Q2FEP4;A0A0E1VQS5	>sp|Q2FEP4|RL22_STAA3 50S ribosomal protein L22 OS=Staphylococcus aureus (strain USA300) OX=367830 GN=rplV PE=3 SV=1;>tr|A0A0E1VQS5|A0A0E1VQS5_STAA3 50S ribosomal protein L22 OS=Staphylococcus aureus subsp. aureus USA300_TCH959 OX=450394 GN=rplV PE=3 SV=1	50S ribosomal protein L22	rplV SAUSA300_2199	12.835	2.03993e+06	1291300	Cytoplasmic 9.97
A0A0H2XKA5;A0A0E1VJ16	>tr|A0A0H2XKA5|A0A0H2XKA5_STAA3 RNA polymerase sigma factor SigA OS=Staphylococcus aureus (strain USA300) OX=367830 GN=rpoD PE=3 SV=1;>tr|A0A0E1VJ16|A0A0E1VJ16_STAA3 RNA polymerase sigma factor SigA OS=Staphylococcus aureus subsp. aureus USA300_TCH959 OX=4	RNA polymerase sigma factor SigA	rpoD sigA SAUSA300_1521	42.17	1.90697e+06	0	Cytoplasmic 9.97
A0A0H2XHZ5;A0A0E1VMI0	>tr|A0A0H2XHZ5|A0A0H2XHZ5_STAA3 Fructose bisphosphate aldolase OS=Staphylococcus aureus (strain USA300) OX=367830 GN=fba PE=3 SV=1;>tr|A0A0E1VMI0|A0A0E1VMI0_STAA3 Fructose-1,6-bisphosphate aldolase, class II OS=Staphylococcus aureus subsp. aureus USA300_TC	Fructose bisphosphate aldolase (EC 4.1.2.13)	fba SAUSA300_2079	30.836	1744800	1.11512e+07	Cytoplasmic 7.50
A0A0H2XGR4;A0A0E1VIM2	>tr|A0A0H2XGR4|A0A0H2XGR4_STAA3 DNA polymerase I OS=Staphylococcus aureus (strain USA300) OX=367830 GN=polA PE=3 SV=1;>tr|A0A0E1VIM2|A0A0E1VIM2_STAA3 DNA polymerase I OS=Staphylococcus aureus subsp. aureus USA300_TCH959 OX=450394 GN=polA PE=3 SV=1	DNA polymerase I (EC 2.7.7.7)	polA SAUSA300_1636	99.194	1632600	580533	Cytoplasmic 7.50
A0A0H2XHC4;A0A0E1VLI0	>tr|A0A0H2XHC4|A0A0H2XHC4_STAA3 2,3-bisphosphoglycerate-independent phosphoglycerate mutase OS=Staphylococcus aureus (strain USA300) OX=367830 GN=gpmI PE=3 SV=1;>tr|A0A0E1VLI0|A0A0E1VLI0_STAA3 2,3-bisphosphoglycerate-independent phosphoglycerate mutase OS=	2,3-bisphosphoglycerate-independent phosphoglycerate mutase (BPG-independent PGAM) (Phosphoglyceromutase) (iPGM) (EC 5.4.2.12)	gpmI SAUSA300_0759	56.423	1547800	3472000	Cytoplasmic 9.97
A0A0H2XHA2;A0A0E1VP49	>tr|A0A0H2XHA2|A0A0H2XHA2_STAA3 Staphylococcal accessory regulator OS=Staphylococcus aureus (strain USA300) OX=367830 GN=SAUSA300_0114 PE=3 SV=1;>tr|A0A0E1VP49|A0A0E1VP49_STAA3 HTH-type transcriptional regulator SarS OS=Staphylococcus aureus subsp. aureus	Staphylococcal accessory regulator	SAUSA300_0114	29.889	1.85063e+06	3887100	Cytoplasmic 10.00
A0A0H2XGC3;A0A0E1VMS3	>tr|A0A0H2XGC3|A0A0H2XGC3_STAA3 Hypoxanthine phosphoribosyltransferase OS=Staphylococcus aureus (strain USA300) OX=367830 GN=hpt PE=3 SV=1;>tr|A0A0E1VMS3|A0A0E1VMS3_STAA3 Hypoxanthine phosphoribosyltransferase OS=Staphylococcus aureus subsp. aureus USA300_	Hypoxanthine phosphoribosyltransferase (EC 2.4.2.8)	hpt SAUSA300_0488	20.585	1.83113e+06	0	Cytoplasmic 9.97
Q2FHU3;A8Z1R9;A0A0E1VKL0	>sp|Q2FHU3|SYFA_STAA3 Phenylalanine--tRNA ligase alpha subunit OS=Staphylococcus aureus (strain USA300) OX=367830 GN=pheS PE=3 SV=1;>sp|A8Z1R9|SYFA_STAAT Phenylalanine--tRNA ligase alpha subunit OS=Staphylococcus aureus (strain USA300 / TCH1516) OX=451516	Phenylalanine--tRNA ligase alpha subunit (EC 6.1.1.20) (Phenylalanyl-tRNA synthetase alpha subunit) (PheRS)	pheS SAUSA300_1037	40.106	1959500	2.23967e+06	Cytoplasmic 10.00
A0A0H2XI85;A0A0E1VGN3	>tr|A0A0H2XI85|A0A0H2XI85_STAA3 Chorismate mutase/phospho-2-dehydro-3-deoxyheptonate aldolase OS=Staphylococcus aureus (strain USA300) OX=367830 GN=SAUSA300_1683 PE=4 SV=1;>tr|A0A0E1VGN3|A0A0E1VGN3_STAA3 3-deoxy-7-phosphoheptulonate synthase OS=Staphylococ	Chorismate mutase/phospho-2-dehydro-3-deoxyheptonate aldolase (EC 5.4.99.5)	SAUSA300_1683	40.618	998733	1.55963e+06	Cytoplasmic 9.97
Q2FFR1;A0A0E1VGD8	>sp|Q2FFR1|TRAP_STAA3 Signal transduction protein TRAP OS=Staphylococcus aureus (strain USA300) OX=367830 GN=traP PE=3 SV=1;>tr|A0A0E1VGD8|A0A0E1VGD8_STAA3 RNAIII-activating protein TRAP OS=Staphylococcus aureus subsp. aureus USA300_TCH959 OX=450394 GN=HMP	Signal transduction protein TRAP (Target of RNAIII-activating protein)	traP SAUSA300_1784	19.547	1.50987e+06	0	Cytoplasmic 7.50
Q2FF06;A0A0E1VMG5	>sp|Q2FF06|ALD1_STAA3 Putative aldehyde dehydrogenase SAUSA300_2076 OS=Staphylococcus aureus (strain USA300) OX=367830 GN=SAUSA300_2076 PE=3 SV=1;>tr|A0A0E1VMG5|A0A0E1VMG5_STAA3 Aldehyde dehydrogenase OS=Staphylococcus aureus subsp. aureus USA300_TCH959 OX	Putative aldehyde dehydrogenase SAUSA300_2076 (EC 1.2.1.3)	SAUSA300_2076	51.968	1.40463e+06	591850	Cytoplasmic 9.97
Q2FDE9;A8YYS0;A0A0E1VWU8	>sp|Q2FDE9|MNMG_STAA3 tRNA uridine 5-carboxymethylaminomethyl modification enzyme MnmG OS=Staphylococcus aureus (strain USA300) OX=367830 GN=mnmG PE=3 SV=2;>sp|A8YYS0|MNMG_STAAT tRNA uridine 5-carboxymethylaminomethyl modification enzyme MnmG OS=Staphyloco	tRNA uridine 5-carboxymethylaminomethyl modification enzyme MnmG (Glucose-inhibited division protein A)	mnmG gidA SAUSA300_2645	70.115	2064400	610907	Cytoplasmic 7.50
Q2FHN5;A8Z3P0;A0A0E1VI43	>sp|Q2FHN5|CARB_STAA3 Carbamoyl-phosphate synthase large chain OS=Staphylococcus aureus (strain USA300) OX=367830 GN=carB PE=3 SV=1;>sp|A8Z3P0|CARB_STAAT Carbamoyl-phosphate synthase large chain OS=Staphylococcus aureus (strain USA300 / TCH1516) OX=451516	Carbamoyl-phosphate synthase large chain (EC 6.3.5.5) (Carbamoyl-phosphate synthetase ammonia chain)	carB SAUSA300_1096	117.18	1.58257e+06	0	Cytoplasmic 9.97
A0A0H2XHG6;A0A0E1VHQ0	>tr|A0A0H2XHG6|A0A0H2XHG6_STAA3 Methicillin resistance protein FemB OS=Staphylococcus aureus (strain USA300) OX=367830 GN=femB PE=4 SV=1;>tr|A0A0E1VHQ0|A0A0E1VHQ0_STAA3 Aminoacyltransferase FemB OS=Staphylococcus aureus subsp. aureus USA300_TCH959 OX=45039	Methicillin resistance protein FemB	femB SAUSA300_1270	49.675	917567	0	Cytoplasmic 9.67
Q2FEW1;A0A0E1VQK7	>sp|Q2FEW1|URTF_STAA3 Probable uridylyltransferase SAUSA300_2130 OS=Staphylococcus aureus (strain USA300) OX=367830 GN=SAUSA300_2130 PE=3 SV=1;>tr|A0A0E1VQK7|A0A0E1VQK7_STAA3 UTP--glucose-1-phosphate uridylyltransferase OS=Staphylococcus aureus subsp. aure	Probable uridylyltransferase SAUSA300_2130 (EC 2.7.7.-)	SAUSA300_2130	44.893	1.79707e+06	1844400	Cytoplasmic 7.50
A0A0H2XI23;A0A0E1VHJ6	>tr|A0A0H2XI23|A0A0H2XI23_STAA3 DegV family protein OS=Staphylococcus aureus (strain USA300) OX=367830 GN=SAUSA300_1318 PE=4 SV=1;>tr|A0A0E1VHJ6|A0A0E1VHJ6_STAA3 EDD domain protein, DegV family OS=Staphylococcus aureus subsp. aureus USA300_TCH959 OX=450394	DegV family protein	SAUSA300_1318	30.644	1443200	0	Cytoplasmic 7.50
A0A0H2XJW8;A0A0E1VM77	>tr|A0A0H2XJW8|A0A0H2XJW8_STAA3 Putative pyridoxal phosphate-dependent acyltransferase OS=Staphylococcus aureus (strain USA300) OX=367830 GN=SAUSA300_0535 PE=3 SV=1;>tr|A0A0E1VM77|A0A0E1VM77_STAA3 Putative 8-amino-7-oxononanoate synthase OS=Staphylococcus	Putative pyridoxal phosphate-dependent acyltransferase	SAUSA300_0535	42.89	485800	2.70527e+06	Cytoplasmic 7.50
A0A0H2XIE1;A0A0E1VJW9	>tr|A0A0H2XIE1|A0A0H2XIE1_STAA3 Succinate--CoA ligase [ADP-forming] subunit alpha OS=Staphylococcus aureus (strain USA300) OX=367830 GN=sucD PE=3 SV=1;>tr|A0A0E1VJW9|A0A0E1VJW9_STAA3 Succinate--CoA ligase [ADP-forming] subunit alpha OS=Staphylococcus aureu	Succinate--CoA ligase [ADP-forming] subunit alpha (EC 6.2.1.5)	sucD SAUSA300_1139	31.542	756323	2.53293e+06	Cytoplasmic 7.50
A0A0H2XHB5;A0A0E1VGX3	>tr|A0A0H2XHB5|A0A0H2XHB5_STAA3 Proline dipeptidase OS=Staphylococcus aureus (strain USA300) OX=367830 GN=SAUSA300_1491 PE=3 SV=1;>tr|A0A0E1VGX3|A0A0E1VGX3_STAA3 Creatinase OS=Staphylococcus aureus subsp. aureus USA300_TCH959 OX=450394 GN=HMPREF0776_2565 P	Proline dipeptidase (EC 3.4.13.9)	SAUSA300_1491	39.337	992130	1121300	Cytoplasmic 9.97
Q2FHD9;A8Z1X0;A0A0E1VHV8	>sp|Q2FHD9|GLPK_STAA3 Glycerol kinase OS=Staphylococcus aureus (strain USA300) OX=367830 GN=glpK PE=3 SV=1;>sp|A8Z1X0|GLPK_STAAT Glycerol kinase OS=Staphylococcus aureus (strain USA300 / TCH1516) OX=451516 GN=glpK PE=3 SV=1;>tr|A0A0E1VHV8|A0A0E1VHV8_STAA3	Glycerol kinase (EC 2.7.1.30) (ATP:glycerol 3-phosphotransferase) (Glycerokinase) (GK)	glpK SAUSA300_1192	55.625	1.39217e+06	0	Cytoplasmic 9.67
Q2FIA5;A8Z076;A0A0E1VSM9	>sp|Q2FIA5|CDR_STAA3 Coenzyme A disulfide reductase OS=Staphylococcus aureus (strain USA300) OX=367830 GN=cdr PE=1 SV=1;>sp|A8Z076|CDR_STAAT Coenzyme A disulfide reductase OS=Staphylococcus aureus (strain USA300 / TCH1516) OX=451516 GN=cdr PE=3 SV=1;>tr|A0	Coenzyme A disulfide reductase (CoA-disulfide reductase) (CoADR) (EC 1.8.1.14)	cdr SAUSA300_0873	49.289	1.58933e+06	2.33024e+06	Cytoplasmic 9.97
A0A0H2XI81;A0A0E1VRE4	>tr|A0A0H2XI81|A0A0H2XI81_STAA3 Nicotinate phosphoribosyltransferase OS=Staphylococcus aureus (strain USA300) OX=367830 GN=SAUSA300_1894 PE=3 SV=1;>tr|A0A0E1VRE4|A0A0E1VRE4_STAA3 Nicotinate phosphoribosyltransferase OS=Staphylococcus aureus subsp. aureus U	Nicotinate phosphoribosyltransferase (EC 6.3.4.21)	SAUSA300_1894	55.892	1179920	760423	Cytoplasmic 7.50
A0A0H2XJW3;A0A0E1VYQ5	>tr|A0A0H2XJW3|A0A0H2XJW3_STAA3 Invertase OS=Staphylococcus aureus (strain USA300) OX=367830 GN=scrB PE=3 SV=1;>tr|A0A0E1VYQ5|A0A0E1VYQ5_STAA3 Invertase OS=Staphylococcus aureus subsp. aureus USA300_TCH959 OX=450394 GN=HMPREF0776_0190 PE=3 SV=1	Invertase (EC 3.2.1.26)	scrB SAUSA300_1994	57.927	1.33393e+06	0	Cytoplasmic 9.97
A0A0H2XG07;A0A0E1VWX1	>tr|A0A0H2XG07|A0A0H2XG07_STAA3 Adenylosuccinate synthetase OS=Staphylococcus aureus (strain USA300) OX=367830 GN=purA PE=3 SV=1;>tr|A0A0E1VWX1|A0A0E1VWX1_STAA3 Adenylosuccinate synthetase OS=Staphylococcus aureus subsp. aureus USA300_TCH959 OX=450394 GN=p	Adenylosuccinate synthetase (EC 6.3.4.4)	purA SAUSA300_0017	47.578	1.19773e+06	2.77937e+06	Cytoplasmic 9.97
Q2FEF1;A8Z536;A0A0E1VN56	>sp|Q2FEF1|IDI2_STAA3 Isopentenyl-diphosphate delta-isomerase OS=Staphylococcus aureus (strain USA300) OX=367830 GN=fni PE=3 SV=1;>sp|A8Z536|IDI2_STAAT Isopentenyl-diphosphate delta-isomerase OS=Staphylococcus aureus (strain USA300 / TCH1516) OX=451516 GN=	Isopentenyl-diphosphate delta-isomerase (IPP isomerase) (EC 5.3.3.2) (Isopentenyl diphosphate:dimethylallyl diphosphate isomerase) (Isopentenyl pyrophosphate isomerase) (Type 2 isopentenyl diphosphate isomerase) (IDI-2)	fni SAUSA300_2292	38.77	1.47493e+06	0	Cytoplasmic 9.97
A0A0H2XI24;A0A0E1VRK1	>tr|A0A0H2XI24|A0A0H2XI24_STAA3 Aminopeptidase PepS OS=Staphylococcus aureus (strain USA300) OX=367830 GN=pepS PE=4 SV=1;>tr|A0A0E1VRK1|A0A0E1VRK1_STAA3 Thermophilic metalloprotease (M29) OS=Staphylococcus aureus subsp. aureus USA300_TCH959 OX=450394 GN=HM	Aminopeptidase PepS (EC 3.4.11.-)	pepS SAUSA300_1860	46.834	1676200	2315500	Cytoplasmic 7.50
Q2FI93;A8Z088;A0A0E1VIK3	>sp|Q2FI93|FABH_STAA3 3-oxoacyl-[acyl-carrier-protein] synthase 3 OS=Staphylococcus aureus (strain USA300) OX=367830 GN=fabH PE=3 SV=1;>sp|A8Z088|FABH_STAAT 3-oxoacyl-[acyl-carrier-protein] synthase 3 OS=Staphylococcus aureus (strain USA300 / TCH1516) OX=4	3-oxoacyl-[acyl-carrier-protein] synthase 3 (EC 2.3.1.180) (3-oxoacyl-[acyl-carrier-protein] synthase III) (Beta-ketoacyl-ACP synthase III) (KAS III)	fabH SAUSA300_0885	33.879	1284300	766163	Cytoplasmic 9.67
A0A0E1VPH2;Q2FKQ0	>tr|A0A0E1VPH2|A0A0E1VPH2_STAA3 DNA gyrase subunit A OS=Staphylococcus aureus subsp. aureus USA300_TCH959 OX=450394 GN=gyrA PE=3 SV=1;>sp|Q2FKQ0|GYRA_STAA3 DNA gyrase subunit A OS=Staphylococcus aureus (strain USA300) OX=367830 GN=gyrA PE=3 SV=1	DNA gyrase subunit A (EC 5.99.1.3)	gyrA HMPREF0776_0787	98.973	1.16863e+06	0	Cytoplasmic 9.97
A0A0H2XHU6;A0A0E1VIT5	>tr|A0A0H2XHU6|A0A0H2XHU6_STAA3 D-alanine aminotransferase OS=Staphylococcus aureus (strain USA300) OX=367830 GN=dat PE=3 SV=1;>tr|A0A0E1VIT5|A0A0E1VIT5_STAA3 D-alanine aminotransferase OS=Staphylococcus aureus subsp. aureus USA300_TCH959 OX=450394 GN=dat	D-alanine aminotransferase (EC 2.6.1.21)	dat SAUSA300_1696	31.893	1.43747e+06	189470	Cytoplasmic 7.50
Q2FEP6;A0A0E1VYE7	>sp|Q2FEP6|RL16_STAA3 50S ribosomal protein L16 OS=Staphylococcus aureus (strain USA300) OX=367830 GN=rplP PE=3 SV=1;>tr|A0A0E1VYE7|A0A0E1VYE7_STAA3 50S ribosomal protein L16 OS=Staphylococcus aureus subsp. aureus USA300_TCH959 OX=450394 GN=rplP PE=3 SV=1	50S ribosomal protein L16	rplP SAUSA300_2197	16.242	1.40327e+06	0	Cytoplasmic 9.97
A0A0H2XG70;A0A0E1VGU0	>tr|A0A0H2XG70|A0A0H2XG70_STAA3 Acetyl-CoA carboxylase, biotin carboxylase OS=Staphylococcus aureus (strain USA300) OX=367830 GN=accC PE=4 SV=1;>tr|A0A0E1VGU0|A0A0E1VGU0_STAA3 Acetyl-CoA carboxylase, biotin carboxylase subunit OS=Staphylococcus aureus subs	Acetyl-CoA carboxylase, biotin carboxylase (EC 6.4.1.2)	accC SAUSA300_1475	50.049	1.12055e+06	0	Cytoplasmic 7.50
Q2FG96;A8Z2F8;A0A0E1VR49	>sp|Q2FG96|SYH_STAA3 Histidine--tRNA ligase OS=Staphylococcus aureus (strain USA300) OX=367830 GN=hisS PE=3 SV=1;>sp|A8Z2F8|SYH_STAAT Histidine--tRNA ligase OS=Staphylococcus aureus (strain USA300 / TCH1516) OX=451516 GN=hisS PE=3 SV=1;>tr|A0A0E1VR49|A0A0E	Histidine--tRNA ligase (EC 6.1.1.21) (Histidyl-tRNA synthetase) (HisRS)	hisS SAUSA300_1587	48.282	1084320	0	Cytoplasmic 10.00
A0A0H2XHM1;A0A0E1VGV8	>tr|A0A0H2XHM1|A0A0H2XHM1_STAA3 Delta-aminolevulinic acid dehydratase OS=Staphylococcus aureus (strain USA300) OX=367830 GN=hemB PE=3 SV=1;>tr|A0A0E1VGV8|A0A0E1VGV8_STAA3 Delta-aminolevulinic acid dehydratase OS=Staphylococcus aureus subsp. aureus USA300_T	Delta-aminolevulinic acid dehydratase (EC 4.2.1.24)	hemB SAUSA300_1615	36.582	1.29117e+06	1.35577e+06	Cytoplasmic 7.50
A0A0H2XFI3;A0A0E1VQA7	>tr|A0A0H2XFI3|A0A0H2XFI3_STAA3 Uncharacterized protein OS=Staphylococcus aureus (strain USA300) OX=367830 GN=SAUSA300_1793 PE=4 SV=1;>tr|A0A0E1VQA7|A0A0E1VQA7_STAA3 Ser/Thr phosphatase family protein OS=Staphylococcus aureus subsp. aureus USA300_TCH959 OX	Uncharacterized protein	SAUSA300_1793	46.224	1272000	0	Cytoplasmic 7.50
A0A0H2XFQ3;A0A0E1VMP9	>tr|A0A0H2XFQ3|A0A0H2XFQ3_STAA3 Cysteine synthase OS=Staphylococcus aureus (strain USA300) OX=367830 GN=cysK PE=3 SV=1;>tr|A0A0E1VMP9|A0A0E1VMP9_STAA3 Cysteine synthase OS=Staphylococcus aureus subsp. aureus USA300_TCH959 OX=450394 GN=cysK PE=3 SV=1	Cysteine synthase (EC 2.5.1.47)	cysK SAUSA300_0491	32.975	1.37727e+06	1.64037e+06	Cytoplasmic 7.50
A0A0H2XDE4;A0A0E1VJU2	>tr|A0A0H2XDE4|A0A0H2XDE4_STAA3 Transcriptional regulator, MarR family OS=Staphylococcus aureus (strain USA300) OX=367830 GN=SAUSA300_0672 PE=4 SV=1;>tr|A0A0E1VJU2|A0A0E1VJU2_STAA3 HTH-type transcriptional regulator MgrA OS=Staphylococcus aureus subsp. aur	Transcriptional regulator, MarR family	SAUSA300_0672	17.089	1.12717e+06	0	Cytoplasmic 9.67
A0A0H2XGG6;A0A0E1VJN4;A0A0E1VHQ5	>tr|A0A0H2XGG6|A0A0H2XGG6_STAA3 ABC transporter, ATP-binding protein OS=Staphylococcus aureus (strain USA300) OX=367830 GN=SAUSA300_1285 PE=4 SV=1;>tr|A0A0E1VJN4|A0A0E1VJN4_STAA3 ABC transporter, ATP-binding protein (Fragment) OS=Staphylococcus aureus subs	ABC transporter, ATP-binding protein	SAUSA300_1285	60.256	1071670	0	Cytoplasmic 9.97
Q2FEQ1;A8Z345;A0A0E1VYE3	>sp|Q2FEQ1|RL5_STAA3 50S ribosomal protein L5 OS=Staphylococcus aureus (strain USA300) OX=367830 GN=rplE PE=3 SV=1;>sp|A8Z345|RL5_STAAT 50S ribosomal protein L5 OS=Staphylococcus aureus (strain USA300 / TCH1516) OX=451516 GN=rplE PE=3 SV=1;>tr|A0A0E1VYE3|A	50S ribosomal protein L5	rplE SAUSA300_2192	20.266	678177	0	Cytoplasmic 7.50
Q2FHG9;A8Z3U9;A0A0E1VJW3	>sp|Q2FHG9|IF2_STAA3 Translation initiation factor IF-2 OS=Staphylococcus aureus (strain USA300) OX=367830 GN=infB PE=3 SV=1;>sp|A8Z3U9|IF2_STAAT Translation initiation factor IF-2 OS=Staphylococcus aureus (strain USA300 / TCH1516) OX=451516 GN=infB PE=3 S	Translation initiation factor IF-2	infB SAUSA300_1162	77.87	866733	0	Cytoplasmic 9.97
A0A0H2XIT3;A0A0E1VP63;A0A0E1VM16	>tr|A0A0H2XIT3|A0A0H2XIT3_STAA3 Acetoin(Diacetyl) reductase OS=Staphylococcus aureus (strain USA300) OX=367830 GN=SAUSA300_0129 PE=4 SV=1;>tr|A0A0E1VP63|A0A0E1VP63_STAA3 Putative acetoin reductase (Fragment) OS=Staphylococcus aureus subsp. aureus USA300_TC	Acetoin(Diacetyl) reductase (EC 1.1.1.303)	SAUSA300_0129	27.215	959233	239263	Cytoplasmic 9.67
Q2FEQ4;A8Z342;A0A0E1VQR5	>sp|Q2FEQ4|RL6_STAA3 50S ribosomal protein L6 OS=Staphylococcus aureus (strain USA300) OX=367830 GN=rplF PE=3 SV=1;>sp|A8Z342|RL6_STAAT 50S ribosomal protein L6 OS=Staphylococcus aureus (strain USA300 / TCH1516) OX=451516 GN=rplF PE=3 SV=1;>tr|A0A0E1VQR5|A	50S ribosomal protein L6	rplF SAUSA300_2189	19.786	1.06037e+06	0	Cytoplasmic 7.50
Q2FFY7;A0A0E1VGP7	>sp|Q2FFY7|PEPVL_STAA3 Putative dipeptidase SAUSA300_1697 OS=Staphylococcus aureus (strain USA300) OX=367830 GN=SAUSA300_1697 PE=3 SV=1;>tr|A0A0E1VGP7|A0A0E1VGP7_STAA3 Dipeptidase PepV OS=Staphylococcus aureus subsp. aureus USA300_TCH959 OX=450394 GN=HMPRE	Putative dipeptidase SAUSA300_1697 (EC 3.4.13.-)	SAUSA300_1697	52.824	1.00294e+06	3.56453e+06	Cytoplasmic 7.50
Q2FEQ3;A8Z343;A0A0E1VNJ8	>sp|Q2FEQ3|RS8_STAA3 30S ribosomal protein S8 OS=Staphylococcus aureus (strain USA300) OX=367830 GN=rpsH PE=3 SV=1;>sp|A8Z343|RS8_STAAT 30S ribosomal protein S8 OS=Staphylococcus aureus (strain USA300 / TCH1516) OX=451516 GN=rpsH PE=3 SV=1;>tr|A0A0E1VNJ8|A	30S ribosomal protein S8	rpsH SAUSA300_2190	14.831	831143	0	Cytoplasmic 9.97
A0A0H2XK21;A0A0E1VR98	>tr|A0A0H2XK21|A0A0H2XK21_STAA3 2-oxoisovalerate dehydrogenase, E1 component, alpha subunit OS=Staphylococcus aureus (strain USA300) OX=367830 GN=SAUSA300_1466 PE=4 SV=1;>tr|A0A0E1VR98|A0A0E1VR98_STAA3 Dehydrogenase E1 component OS=Staphylococcus aureus su	2-oxoisovalerate dehydrogenase, E1 component, alpha subunit (EC 1.2.4.1)	SAUSA300_1466	36.229	466600	642987	Cytoplasmic 9.67
A0A0H2XI11;A0A0E1VJ23	>tr|A0A0H2XI11|A0A0H2XI11_STAA3 Phosphate starvation-induced protein, PhoH family OS=Staphylococcus aureus (strain USA300) OX=367830 GN=phoH PE=4 SV=1;>tr|A0A0E1VJ23|A0A0E1VJ23_STAA3 KH domain protein OS=Staphylococcus aureus subsp. aureus USA300_TCH959 OX	Phosphate starvation-induced protein, PhoH family	phoH SAUSA300_1531	34.913	795003	0	Cytoplasmic 9.97
Q2FHP0;A8Z3N5;A0A0E1VI39	>sp|Q2FHP0|PYRR_STAA3 Bifunctional protein PyrR OS=Staphylococcus aureus (strain USA300) OX=367830 GN=pyrR PE=3 SV=1;>sp|A8Z3N5|PYRR_STAAT Bifunctional protein PyrR OS=Staphylococcus aureus (strain USA300 / TCH1516) OX=451516 GN=pyrR PE=3 SV=1;>tr|A0A0E1VI	Bifunctional protein PyrR [Includes: Pyrimidine operon regulatory protein; Uracil phosphoribosyltransferase (UPRTase) (EC 2.4.2.9)]	pyrR SAUSA300_1091	19.855	890207	0	Cytoplasmic 7.50
A0A0H2XH11;A0A0E1VX71	>tr|A0A0H2XH11|A0A0H2XH11_STAA3 Glycine betaine aldehyde dehydrogenase OS=Staphylococcus aureus (strain USA300) OX=367830 GN=betB PE=3 SV=1;>tr|A0A0E1VX71|A0A0E1VX71_STAA3 Betaine-aldehyde dehydrogenase OS=Staphylococcus aureus subsp. aureus USA300_TCH959	Glycine betaine aldehyde dehydrogenase (EC 1.2.1.8)	betB SAUSA300_2546	54.622	268950	2.10807e+06	Cytoplasmic 9.97
Q2FEQ6;A8Z340;A0A0E1VYD9	>sp|Q2FEQ6|RS5_STAA3 30S ribosomal protein S5 OS=Staphylococcus aureus (strain USA300) OX=367830 GN=rpsE PE=3 SV=1;>sp|A8Z340|RS5_STAAT 30S ribosomal protein S5 OS=Staphylococcus aureus (strain USA300 / TCH1516) OX=451516 GN=rpsE PE=3 SV=1;>tr|A0A0E1VYD9|A	30S ribosomal protein S5	rpsE SAUSA300_2187	17.742	442140	136717	Cytoplasmic 9.97
Q2FDV8;A0A0E1VMM3	>sp|Q2FDV8|CLPL_STAA3 ATP-dependent Clp protease ATP-binding subunit ClpL OS=Staphylococcus aureus (strain USA300) OX=367830 GN=clpL PE=3 SV=1;>tr|A0A0E1VMM3|A0A0E1VMM3_STAA3 ATPase family associated with various cellular activities (AAA) OS=Staphylococcus	ATP-dependent Clp protease ATP-binding subunit ClpL	clpL SAUSA300_2486	77.851	857947	0	Cytoplasmic (This protein may have multiple localization sites.) 9.89
A0A0H2XHJ5;A0A0E1VT19	>tr|A0A0H2XHJ5|A0A0H2XHJ5_STAA3 Cysteine desulfurase OS=Staphylococcus aureus (strain USA300) OX=367830 GN=sufS PE=3 SV=1;>tr|A0A0E1VT19|A0A0E1VT19_STAA3 Cysteine desulfurase OS=Staphylococcus aureus subsp. aureus USA300_TCH959 OX=450394 GN=sufS PE=3 SV=1	Cysteine desulfurase (EC 2.8.1.7)	sufS SAUSA300_0820	46.276	468260	0	Cytoplasmic 9.97
Q2FG85;A8Z2H0;A0A0E1VH81	>sp|Q2FG85|RUVA_STAA3 Holliday junction ATP-dependent DNA helicase RuvA OS=Staphylococcus aureus (strain USA300) OX=367830 GN=ruvA PE=3 SV=1;>sp|A8Z2H0|RUVA_STAAT Holliday junction ATP-dependent DNA helicase RuvA OS=Staphylococcus aureus (strain USA300 / T	Holliday junction ATP-dependent DNA helicase RuvA (EC 3.6.4.12)	ruvA SAUSA300_1598	22.262	765353	0	Cytoplasmic 9.97
A0A0E1VLJ6;A0A0H2XF10	>tr|A0A0E1VLJ6|A0A0E1VLJ6_STAA3 Glycosyltransferase, group 2 family protein OS=Staphylococcus aureus subsp. aureus USA300_TCH959 OX=450394 GN=HMPREF0776_0988 PE=4 SV=1;>tr|A0A0H2XF10|A0A0H2XF10_STAA3 Glycosyl transferase, group 2 family protein OS=Staphylo	Glycosyl transferase, group 2 family protein	SAUSA300_0252	66.27	906770	0	Cytoplasmic 9.97
A0A0H2XFU7;A0A0E1VZ19	>tr|A0A0H2XFU7|A0A0H2XFU7_STAA3 Aldehyde dehydrogenase OS=Staphylococcus aureus (strain USA300) OX=367830 GN=aldA2 PE=3 SV=1;>tr|A0A0E1VZ19|A0A0E1VZ19_STAA3 Aldehyde dehydrogenase OS=Staphylococcus aureus subsp. aureus USA300_TCH959 OX=450394 GN=HMPREF0776	Aldehyde dehydrogenase	aldA2 SAUSA300_1901	51.741	654080	349690	Cytoplasmic 9.97
Q2FGI6;A0A0E1VIZ1	>sp|Q2FGI6|GCSPA_STAA3 Probable glycine dehydrogenase (decarboxylating) subunit 1 OS=Staphylococcus aureus (strain USA300) OX=367830 GN=gcvPA PE=3 SV=1;>tr|A0A0E1VIZ1|A0A0E1VIZ1_STAA3 Probable glycine dehydrogenase (decarboxylating) subunit 1 OS=Staphyloco	Probable glycine dehydrogenase (decarboxylating) subunit 1 (EC 1.4.4.2) (Glycine cleavage system P-protein subunit 1) (Glycine decarboxylase subunit 1) (Glycine dehydrogenase (aminomethyl-transferring) subunit 1)	gcvPA SAUSA300_1497	49.716	838117	792020	Cytoplasmic 7.50
A0A0H2XF85;A0A0E1VLL8	>tr|A0A0H2XF85|A0A0H2XF85_STAA3 UvrABC system protein A OS=Staphylococcus aureus (strain USA300) OX=367830 GN=uvrA PE=3 SV=1;>tr|A0A0E1VLL8|A0A0E1VLL8_STAA3 UvrABC system protein A OS=Staphylococcus aureus subsp. aureus USA300_TCH959 OX=450394 GN=uvrA PE=3	UvrABC system protein A (UvrA protein) (Excinuclease ABC subunit A)	uvrA SAUSA300_0742	105.38	763397	0	Cytoplasmic 7.50
Q2FGA5;A8Z4F9;A0A0E1VH61	>sp|Q2FGA5|MNMA_STAA3 tRNA-specific 2-thiouridylase MnmA OS=Staphylococcus aureus (strain USA300) OX=367830 GN=mnmA PE=3 SV=2;>sp|A8Z4F9|MNMA_STAAT tRNA-specific 2-thiouridylase MnmA OS=Staphylococcus aureus (strain USA300 / TCH1516) OX=451516 GN=mnmA PE=3	tRNA-specific 2-thiouridylase MnmA (EC 2.8.1.13)	mnmA SAUSA300_1578	42.15	705667	0	Cytoplasmic 9.97
A0A0H2XFM4;A0A0E1VGV6	>tr|A0A0H2XFM4|A0A0H2XFM4_STAA3 Glucokinase OS=Staphylococcus aureus (strain USA300) OX=367830 GN=glk PE=4 SV=1;>tr|A0A0E1VGV6|A0A0E1VGV6_STAA3 ROK family protein OS=Staphylococcus aureus subsp. aureus USA300_TCH959 OX=450394 GN=HMPREF0776_2582 PE=4 SV=1	Glucokinase (EC 2.7.1.2)	glk SAUSA300_1507	35.077	211603	0	Cytoplasmic 9.97
Q2FI59;A0A0E1VKS0	>sp|Q2FI59|MURE_STAA3 UDP-N-acetylmuramoyl-L-alanyl-D-glutamate--L-lysine ligase OS=Staphylococcus aureus (strain USA300) OX=367830 GN=murE PE=3 SV=1;>tr|A0A0E1VKS0|A0A0E1VKS0_STAA3 UDP-N-acetylmuramoyl-L-alanyl-D-glutamate--L-lysine ligase OS=Staphylococc	UDP-N-acetylmuramoyl-L-alanyl-D-glutamate--L-lysine ligase (EC 6.3.2.7) (L-lysine-adding enzyme) (UDP-MurNAc-L-Ala-D-Glu:L-Lys ligase) (UDP-MurNAc-tripeptide synthetase) (UDP-N-acetylmuramyl-tripeptide synthetase)	murE SAUSA300_0919	54.104	638460	0	Cytoplasmic 9.97
Q2FF43;A8Z4Y6;A0A0E1VKD1	>sp|Q2FF43|DDL_STAA3 D-alanine--D-alanine ligase OS=Staphylococcus aureus (strain USA300) OX=367830 GN=ddl PE=3 SV=1;>sp|A8Z4Y6|DDL_STAAT D-alanine--D-alanine ligase OS=Staphylococcus aureus (strain USA300 / TCH1516) OX=451516 GN=ddl PE=3 SV=1;>tr|A0A0E1VK	D-alanine--D-alanine ligase (EC 6.3.2.4) (D-Ala-D-Ala ligase) (D-alanylalanine synthetase)	ddl SAUSA300_2039	40.23	204687	0	Cytoplasmic 9.97
A0A0H2XGV2;A0A0E1VMR8	>tr|A0A0H2XGV2|A0A0H2XGV2_STAA3 Tetrapyrrole methylase family protein OS=Staphylococcus aureus (strain USA300) OX=367830 GN=SAUSA300_0483 PE=4 SV=1;>tr|A0A0E1VMR8|A0A0E1VMR8_STAA3 MazG nucleotide pyrophosphohydrolase domain protein OS=Staphylococcus aureus	Tetrapyrrole methylase family protein	SAUSA300_0483	45.094	204663	0	Cytoplasmic 7.50
Q2FG72;A8Z2I4;A0A0E1VGV4	>sp|Q2FG72|SYV_STAA3 Valine--tRNA ligase OS=Staphylococcus aureus (strain USA300) OX=367830 GN=valS PE=3 SV=1;>sp|A8Z2I4|SYV_STAAT Valine--tRNA ligase OS=Staphylococcus aureus (strain USA300 / TCH1516) OX=451516 GN=valS PE=3 SV=1;>tr|A0A0E1VGV4|A0A0E1VGV4_	Valine--tRNA ligase (EC 6.1.1.9) (Valyl-tRNA synthetase) (ValRS)	valS SAUSA300_1611	101.72	732917	3.71297e+06	Cytoplasmic 9.97
A0A0H2XJH8;A0A0E1VKE0	>tr|A0A0H2XJH8|A0A0H2XJH8_STAA3 Putative peptidase OS=Staphylococcus aureus (strain USA300) OX=367830 GN=SAUSA300_2087 PE=4 SV=1;>tr|A0A0E1VKE0|A0A0E1VKE0_STAA3 Amidohydrolase OS=Staphylococcus aureus subsp. aureus USA300_TCH959 OX=450394 GN=HMPREF0776_141	Putative peptidase	SAUSA300_2087	42.958	381300	0	Cytoplasmic 7.50
Q2FHH5;A8Z3U3;A0A0E1VHV7	>sp|Q2FHH5|SYP_STAA3 Proline--tRNA ligase OS=Staphylococcus aureus (strain USA300) OX=367830 GN=proS PE=3 SV=1;>sp|A8Z3U3|SYP_STAAT Proline--tRNA ligase OS=Staphylococcus aureus (strain USA300 / TCH1516) OX=451516 GN=proS PE=3 SV=1;>tr|A0A0E1VHV7|A0A0E1VHV	Proline--tRNA ligase (EC 6.1.1.15) (Prolyl-tRNA synthetase) (ProRS)	proS SAUSA300_1156	63.862	450120	0	Cytoplasmic 10.00
Q2FKP8;A8YYT1;A0A0E1VMC0	>sp|Q2FKP8|HUTH_STAA3 Histidine ammonia-lyase OS=Staphylococcus aureus (strain USA300) OX=367830 GN=hutH PE=3 SV=1;>sp|A8YYT1|HUTH_STAAT Histidine ammonia-lyase OS=Staphylococcus aureus (strain USA300 / TCH1516) OX=451516 GN=hutH PE=3 SV=1;>tr|A0A0E1VMC0|A	Histidine ammonia-lyase (Histidase) (EC 4.3.1.3)	hutH SAUSA300_0008	56.075	653033	822927	Cytoplasmic 7.50
A0A0H2XJK0;A0A0E1VRA4	>tr|A0A0H2XJK0|A0A0H2XJK0_STAA3 Aminotransferase OS=Staphylococcus aureus (strain USA300) OX=367830 GN=SAUSA300_1916 PE=4 SV=1;>tr|A0A0E1VRA4|A0A0E1VRA4_STAA3 Aminotransferase, class I/II OS=Staphylococcus aureus subsp. aureus USA300_TCH959 OX=450394 GN=HM	Aminotransferase	SAUSA300_1916	48.119	677807	0	Cytoplasmic 9.67
Q2FGE4;A8Z4B8;A0A0E1VQZ7	>sp|Q2FGE4|DNAJ_STAA3 Chaperone protein DnaJ OS=Staphylococcus aureus (strain USA300) OX=367830 GN=dnaJ PE=3 SV=1;>sp|A8Z4B8|DNAJ_STAAT Chaperone protein DnaJ OS=Staphylococcus aureus (strain USA300 / TCH1516) OX=451516 GN=dnaJ PE=3 SV=1;>tr|A0A0E1VQZ7|A0A	Chaperone protein DnaJ	dnaJ SAUSA300_1539	41.76	181830	0	Cytoplasmic 9.97
Q2FIN8;A0A0E1VTR0	>sp|Q2FIN8|SECA1_STAA3 Protein translocase subunit SecA 1 OS=Staphylococcus aureus (strain USA300) OX=367830 GN=secA1 PE=3 SV=1;>tr|A0A0E1VTR0|A0A0E1VTR0_STAA3 Protein translocase subunit SecA OS=Staphylococcus aureus subsp. aureus USA300_TCH959 OX=450394	Protein translocase subunit SecA 1	secA1 SAUSA300_0737	95.959	530840	0	Cytoplasmic 9.97
A0A0E1VJB2;A0A0H2XI68	>tr|A0A0E1VJB2|A0A0E1VJB2_STAA3 Response regulator receiver domain protein (Fragment) OS=Staphylococcus aureus subsp. aureus USA300_TCH959 OX=450394 GN=HMPREF0776_2517 PE=4 SV=1;>tr|A0A0H2XI68|A0A0H2XI68_STAA3 Staphylococcal respiratory response protein, S	Response regulator receiver domain protein (Fragment)	HMPREF0776_2517	21.942	537073	0	Cytoplasmic 9.97
Q2FF55;A0A0E1VMA6	>sp|Q2FF55|ALR_STAA3 Alanine racemase OS=Staphylococcus aureus (strain USA300) OX=367830 GN=alr PE=3 SV=1;>tr|A0A0E1VMA6|A0A0E1VMA6_STAA3 Alanine racemase OS=Staphylococcus aureus subsp. aureus USA300_TCH959 OX=450394 GN=alr PE=3 SV=1	Alanine racemase (EC 5.1.1.1)	alr SAUSA300_2027	42.823	358570	0	Cytoplasmic (This protein may have multiple localization sites.) 9.89
Q2FFN1;A8YY36;A0A0E1VRI5	>sp|Q2FFN1|GSA2_STAA3 Glutamate-1-semialdehyde 2,1-aminomutase 2 OS=Staphylococcus aureus (strain USA300) OX=367830 GN=hemL2 PE=3 SV=1;>sp|A8YY36|GSA2_STAAT Glutamate-1-semialdehyde 2,1-aminomutase 2 OS=Staphylococcus aureus (strain USA300 / TCH1516) OX=45	Glutamate-1-semialdehyde 2,1-aminomutase 2 (GSA 2) (EC 5.4.3.8) (Glutamate-1-semialdehyde aminotransferase 2) (GSA-AT 2)	hemL2 gsaB SAUSA300_1845	46.755	491507	0	Cytoplasmic 9.97
A0A0E1VQK2;A0A0H2XGU4	>tr|A0A0E1VQK2|A0A0E1VQK2_STAA3 Iron-sulfur cluster carrier protein OS=Staphylococcus aureus subsp. aureus USA300_TCH959 OX=450394 GN=HMPREF0776_0218 PE=3 SV=1;>tr|A0A0H2XGU4|A0A0H2XGU4_STAA3 Iron-sulfur cluster carrier protein OS=Staphylococcus aureus (st	Iron-sulfur cluster carrier protein	HMPREF0776_0218	38.358	326353	0	Cytoplasmic 7.50
A0A0H2XIS2;A0A0E1VK14	>tr|A0A0H2XIS2|A0A0H2XIS2_STAA3 Branched-chain-amino-acid aminotransferase OS=Staphylococcus aureus (strain USA300) OX=367830 GN=ilvE PE=3 SV=1;>tr|A0A0E1VK14|A0A0E1VK14_STAA3 Branched-chain-amino-acid aminotransferase OS=Staphylococcus aureus subsp. aureu	Branched-chain-amino-acid aminotransferase (EC 2.6.1.42)	ilvE SAUSA300_0539	40.086	142400	715537	Cytoplasmic 7.50
Q2FH47;A0A0E1VJT2	>sp|Q2FH47|CVFB_STAA3 Conserved virulence factor B OS=Staphylococcus aureus (strain USA300) OX=367830 GN=cvfB PE=3 SV=1;>tr|A0A0E1VJT2|A0A0E1VJT2_STAA3 Conserved virulence factor B OS=Staphylococcus aureus subsp. aureus USA300_TCH959 OX=450394 GN=cvfB PE=4	Conserved virulence factor B	cvfB SAUSA300_1284	34.198	260293	0	Cytoplasmic 7.50
Q2FF21;A8YY73;A0A0E1VMB9	>sp|Q2FF21|ATPD_STAA3 ATP synthase subunit delta OS=Staphylococcus aureus (strain USA300) OX=367830 GN=atpH PE=3 SV=1;>sp|A8YY73|ATPD_STAAT ATP synthase subunit delta OS=Staphylococcus aureus (strain USA300 / TCH1516) OX=451516 GN=atpH PE=3 SV=1;>tr|A0A0E1	ATP synthase subunit delta (ATP synthase F(1) sector subunit delta) (F-type ATPase subunit delta) (F-ATPase subunit delta)	atpH SAUSA300_2061	20.498	341950	0	Cytoplasmic 9.67
Q2FFH4;A0A0E1VRF4	>sp|Q2FFH4|Y1902_STAA3 Uncharacterized protein SAUSA300_1902 OS=Staphylococcus aureus (strain USA300) OX=367830 GN=SAUSA300_1902 PE=3 SV=1;>tr|A0A0E1VRF4|A0A0E1VRF4_STAA3 Uncharacterized protein OS=Staphylococcus aureus subsp. aureus USA300_TCH959 OX=45039	Uncharacterized protein SAUSA300_1902	SAUSA300_1902	38.546	343533	0	Cytoplasmic 7.50
A0A0H2XIG6	>tr|A0A0H2XIG6|A0A0H2XIG6_STAA3 Oxidoreductase, short-chain dehydrogenase/reductase family OS=Staphylococcus aureus (strain USA300) OX=367830 GN=SAUSA300_1451 PE=4 SV=1	Oxidoreductase, short-chain dehydrogenase/reductase family	SAUSA300_1451	28.27	95703.3	0	Cytoplasmic 7.50
A0A0E1VGD1;A0A0H2XEK9	>tr|A0A0E1VGD1|A0A0E1VGD1_STAA3 Fumarate hydratase class II OS=Staphylococcus aureus subsp. aureus USA300_TCH959 OX=450394 GN=fumC PE=3 SV=1;>tr|A0A0H2XEK9|A0A0H2XEK9_STAA3 Fumarate hydratase class II OS=Staphylococcus aureus (strain USA300) OX=367830 GN=f	Fumarate hydratase class II (Fumarase C) (EC 4.2.1.2) (Aerobic fumarase) (Iron-independent fumarase)	fumC HMPREF0776_2890	51.171	0	487880	Cytoplasmic 9.97
Q2FFV6;A8Z4L2;A0A0E1VGG2	>sp|Q2FFV6|METK_STAA3 S-adenosylmethionine synthase OS=Staphylococcus aureus (strain USA300) OX=367830 GN=metK PE=3 SV=1;>sp|A8Z4L2|METK_STAAT S-adenosylmethionine synthase OS=Staphylococcus aureus (strain USA300 / TCH1516) OX=451516 GN=metK PE=3 SV=1;>tr|	S-adenosylmethionine synthase (AdoMet synthase) (EC 2.5.1.6) (MAT) (Methionine adenosyltransferase)	metK SAUSA300_1730	43.641	625923	0	Cytoplasmic 9.97
A0A0H2XGK8;A0A0E1VGH1	>tr|A0A0H2XGK8|A0A0H2XGK8_STAA3 Uncharacterized protein OS=Staphylococcus aureus (strain USA300) OX=367830 GN=SAUSA300_1740 PE=4 SV=1;>tr|A0A0E1VGH1|A0A0E1VGH1_STAA3 Uncharacterized protein OS=Staphylococcus aureus subsp. aureus USA300_TCH959 OX=450394 GN=	S-adenosylmethionine synthase (AdoMet synthase) (EC 2.5.1.6) (MAT) (Methionine adenosyltransferase)	metK HMPREF0776_2821	35.864	462600	0	Cytoplasmic 9.97
A0A0H2XII4;A0A0E1VGI3	>tr|A0A0H2XII4|A0A0H2XII4_STAA3 Oxidoreductase, aldo/keto reductase family OS=Staphylococcus aureus (strain USA300) OX=367830 GN=SAUSA300_1728 PE=4 SV=1;>tr|A0A0E1VGI3|A0A0E1VGI3_STAA3 Oxidoreductase, aldo/keto reductase family protein OS=Staphylococcus au	Oxidoreductase, aldo/keto reductase family	SAUSA300_1728	31.471	0	54270	Cytoplasmic 9.97
A0A0H2XH21;A0A0E1VGK2	>tr|A0A0H2XH21|A0A0H2XH21_STAA3 Putative NADP-dependent malic enzyme OS=Staphylococcus aureus (strain USA300) OX=367830 GN=SAUSA300_1648 PE=3 SV=1;>tr|A0A0E1VGK2|A0A0E1VGK2_STAA3 Malic enzyme, NAD binding domain protein OS=Staphylococcus aureus subsp. aure	Putative NADP-dependent malic enzyme	SAUSA300_1648	44.233	0	99010	Cytoplasmic 7.50
A0A0H2XEM4;A0A0E1VN98;A0A0H2XJM2;A0A0E1VGK6	>tr|A0A0H2XEM4|A0A0H2XEM4_STAA3 Type I restriction-modification system, M subunit OS=Staphylococcus aureus (strain USA300) OX=367830 GN=hsdM PE=4 SV=1;>tr|A0A0E1VN98|A0A0E1VN98_STAA3 Type I restriction-modification system, M subunit OS=Staphylococcus aureu	Type I restriction-modification system, M subunit (EC 2.1.1.72)	hsdM SAUSA300_0405	59.444	364463	0	Cytoplasmic 7.50
Q2FG31;A8Z2M2;A0A0E1VGK7	>sp|Q2FG31|Y1653_STAA3 UPF0173 metal-dependent hydrolase SAUSA300_1653 OS=Staphylococcus aureus (strain USA300) OX=367830 GN=SAUSA300_1653 PE=3 SV=1;>sp|A8Z2M2|Y1693_STAAT UPF0173 metal-dependent hydrolase USA300HOU_1693 OS=Staphylococcus aureus (strain US	UPF0173 metal-dependent hydrolase SAUSA300_1653	SAUSA300_1653	25.25	0	682133	Cytoplasmic 7.50
Q2FG28;A0A0E1VGN7	>sp|Q2FG28|Y1656_STAA3 Putative universal stress protein SAUSA300_1656 OS=Staphylococcus aureus (strain USA300) OX=367830 GN=SAUSA300_1656 PE=3 SV=1;>tr|A0A0E1VGN7|A0A0E1VGN7_STAA3 Universal stress protein OS=Staphylococcus aureus subsp. aureus USA300_TCH9	Putative universal stress protein SAUSA300_1656	SAUSA300_1656	18.475	0	798140	Cytoplasmic 7.50
A0A0H2XH43;A0A0E1VGR3	>tr|A0A0H2XH43|A0A0H2XH43_STAA3 Catabolite control protein A OS=Staphylococcus aureus (strain USA300) OX=367830 GN=ccpA PE=4 SV=1;>tr|A0A0E1VGR3|A0A0E1VGR3_STAA3 Catabolite control protein A OS=Staphylococcus aureus subsp. aureus USA300_TCH959 OX=450394 GN	Catabolite control protein A	ccpA SAUSA300_1682	36.06	248220	0	Cytoplasmic 9.97
Q2FG66;A8Z2J1;A0A0E1VGT1	>sp|Q2FG66|HEM3_STAA3 Porphobilinogen deaminase OS=Staphylococcus aureus (strain USA300) OX=367830 GN=hemC PE=3 SV=1;>sp|A8Z2J1|HEM3_STAAT Porphobilinogen deaminase OS=Staphylococcus aureus (strain USA300 / TCH1516) OX=451516 GN=hemC PE=3 SV=1;>tr|A0A0E1VG	Porphobilinogen deaminase (PBG) (EC 2.5.1.61) (Hydroxymethylbilane synthase) (HMBS) (Pre-uroporphyrinogen synthase)	hemC SAUSA300_1617	34.354	0	82543.3	Cytoplasmic 7.50
Q2FGI7;A8Z474;A0A0E1VGX7	>sp|Q2FGI7|GCSPB_STAA3 Probable glycine dehydrogenase (decarboxylating) subunit 2 OS=Staphylococcus aureus (strain USA300) OX=367830 GN=gcvPB PE=3 SV=1;>sp|A8Z474|GCSPB_STAAT Probable glycine dehydrogenase (decarboxylating) subunit 2 OS=Staphylococcus aure	Probable glycine dehydrogenase (decarboxylating) subunit 2 (EC 1.4.4.2) (Glycine cleavage system P-protein subunit 2) (Glycine decarboxylase subunit 2) (Glycine dehydrogenase (aminomethyl-transferring) subunit 2)	gcvPB SAUSA300_1496	54.781	0	580743	Cytoplasmic 7.50
Q2FGY5;A0A0E1VHA4	>sp|Q2FGY5|DING_STAA3 Probable ATP-dependent helicase DinG homolog OS=Staphylococcus aureus (strain USA300) OX=367830 GN=dinG PE=3 SV=1;>tr|A0A0E1VHA4|A0A0E1VHA4_STAA3 ATP-dependent helicase DinG homolog OS=Staphylococcus aureus subsp. aureus USA300_TCH959	Probable ATP-dependent helicase DinG homolog (EC 3.6.4.12)	dinG SAUSA300_1346	104.22	872767	0	Cytoplasmic 9.97
A0A0H2XKH9;A0A0E1VHC3	>tr|A0A0H2XKH9|A0A0H2XKH9_STAA3 Dihydrolipoyl dehydrogenase OS=Staphylococcus aureus (strain USA300) OX=367830 GN=lpdA PE=3 SV=1;>tr|A0A0E1VHC3|A0A0E1VHC3_STAA3 Dihydrolipoyl dehydrogenase OS=Staphylococcus aureus subsp. aureus USA300_TCH959 OX=450394 GN=l	Dihydrolipoyl dehydrogenase (EC 1.8.1.4)	lpdA SAUSA300_1467	51.111	0	115683	Cytoplasmic 9.67
A0A0H2XF50;A0A0E1VHG1	>tr|A0A0H2XF50|A0A0H2XF50_STAA3 DNA-binding protein HU OS=Staphylococcus aureus (strain USA300) OX=367830 GN=hup PE=3 SV=1;>tr|A0A0E1VHG1|A0A0E1VHG1_STAA3 DNA-binding protein HU OS=Staphylococcus aureus subsp. aureus USA300_TCH959 OX=450394 GN=hup PE=3 SV=	DNA-binding protein HU	hup SAUSA300_1362	9.6259	0	1.04702e+07	Cytoplasmic 9.67
A0A0H2XFW0;A0A0E1VHV2	>tr|A0A0H2XFW0|A0A0H2XFW0_STAA3 Pyruvate ferredoxin oxidoreductase, beta subunit OS=Staphylococcus aureus (strain USA300) OX=367830 GN=SAUSA300_1183 PE=4 SV=1;>tr|A0A0E1VHV2|A0A0E1VHV2_STAA3 2-oxoglutarate ferredoxin oxidoreductase subunit beta OS=Staphylo	Pyruvate ferredoxin oxidoreductase, beta subunit	SAUSA300_1183	31.331	0	143190	Cytoplasmic 7.50
A0A0H2XIA8;A0A0E1VI67	>tr|A0A0H2XIA8|A0A0H2XIA8_STAA3 Dihydroorotase OS=Staphylococcus aureus (strain USA300) OX=367830 GN=pyrC PE=3 SV=1;>tr|A0A0E1VI67|A0A0E1VI67_STAA3 Dihydroorotase OS=Staphylococcus aureus subsp. aureus USA300_TCH959 OX=450394 GN=pyrC PE=3 SV=1	Dihydroorotase (DHOase) (EC 3.5.2.3)	pyrC SAUSA300_1094	46.371	0	1.19439e+06	Cytoplasmic 7.50
Q2FHM2;A8Z3Q2;A0A0E1VI82	>sp|Q2FHM2|FMT_STAA3 Methionyl-tRNA formyltransferase OS=Staphylococcus aureus (strain USA300) OX=367830 GN=fmt PE=3 SV=1;>sp|A8Z3Q2|FMT_STAAT Methionyl-tRNA formyltransferase OS=Staphylococcus aureus (strain USA300 / TCH1516) OX=451516 GN=fmt PE=3 SV=1;>t	Methionyl-tRNA formyltransferase (EC 2.1.2.9)	fmt SAUSA300_1109	34.211	384987	0	Cytoplasmic 9.97
A0A0E1VI94;Q2FHQ8;A8Z3M0	>tr|A0A0E1VI94|A0A0E1VI94_STAA3 Ribosomal RNA small subunit methyltransferase H OS=Staphylococcus aureus subsp. aureus USA300_TCH959 OX=450394 GN=mraW PE=3 SV=1;>sp|Q2FHQ8|RSMH_STAA3 Ribosomal RNA small subunit methyltransferase H OS=Staphylococcus aureus	Ribosomal RNA small subunit methyltransferase H (EC 2.1.1.199) (16S rRNA m(4)C1402 methyltransferase) (rRNA (cytosine-N(4)-)-methyltransferase RsmH)	mraW rsmH HMPREF0776_2180	34.829	0	31117.3	Cytoplasmic 9.97
Q2FFQ0;A8YY15;A0A0E1VIE7	>sp|Q2FFQ0|Y1795_STAA3 UPF0342 protein SAUSA300_1795 OS=Staphylococcus aureus (strain USA300) OX=367830 GN=SAUSA300_1795 PE=3 SV=1;>sp|A8YY15|Y1838_STAAT UPF0342 protein USA300HOU_1838 OS=Staphylococcus aureus (strain USA300 / TCH1516) OX=451516 GN=USA300H	UPF0342 protein SAUSA300_1795	SAUSA300_1795	13.31	0	452433	Cytoplasmic 7.50
A0A0H2XHI3;A0A0E1VIG5	>tr|A0A0H2XHI3|A0A0H2XHI3_STAA3 Inositol monophosphatase family protein OS=Staphylococcus aureus (strain USA300) OX=367830 GN=SAUSA300_1007 PE=4 SV=1;>tr|A0A0E1VIG5|A0A0E1VIG5_STAA3 Inositol monophosphatase family protein OS=Staphylococcus aureus subsp. au	Inositol monophosphatase family protein (EC 3.1.3.25)	SAUSA300_1007	30.471	92570	0	Cytoplasmic 7.50
A0A0H2XKH0;A0A0E1VII0	>tr|A0A0H2XKH0|A0A0H2XKH0_STAA3 Uncharacterized protein OS=Staphylococcus aureus (strain USA300) OX=367830 GN=SAUSA300_1797 PE=4 SV=1;>tr|A0A0E1VII0|A0A0E1VII0_STAA3 Transcriptional regulator, Cro/CI family OS=Staphylococcus aureus subsp. aureus USA300_TCH	Uncharacterized protein	SAUSA300_1797	17.798	0	88676.7	Cytoplasmic 7.50
Q2FFV5;A8Z4L3;A0A0E1VIM4	>sp|Q2FFV5|PCKA_STAA3 Phosphoenolpyruvate carboxykinase (ATP) OS=Staphylococcus aureus (strain USA300) OX=367830 GN=pckA PE=3 SV=1;>sp|A8Z4L3|PCKA_STAAT Phosphoenolpyruvate carboxykinase (ATP) OS=Staphylococcus aureus (strain USA300 / TCH1516) OX=451516 GN	Phosphoenolpyruvate carboxykinase (ATP) (PCK) (PEP carboxykinase) (PEPCK) (EC 4.1.1.49)	pckA SAUSA300_1731	59.377	0	687707	Cytoplasmic 9.67
A0A0H2XGX6;A0A0E1VIN1	>tr|A0A0H2XGX6|A0A0H2XGX6_STAA3 Tryptophan--tRNA ligase OS=Staphylococcus aureus (strain USA300) OX=367830 GN=trpS PE=3 SV=1;>tr|A0A0E1VIN1|A0A0E1VIN1_STAA3 Tryptophan--tRNA ligase OS=Staphylococcus aureus subsp. aureus USA300_TCH959 OX=450394 GN=trpS PE=3	Tryptophan--tRNA ligase (EC 6.1.1.2) (Tryptophanyl-tRNA synthetase) (TrpRS)	trpS SAUSA300_0897	36.909	626070	1555800	Cytoplasmic 10.00
Q2FG37;A8Z2L6;A0A0E1VIN3	>sp|Q2FG37|ACCD_STAA3 Acetyl-coenzyme A carboxylase carboxyl transferase subunit beta OS=Staphylococcus aureus (strain USA300) OX=367830 GN=accD PE=3 SV=1;>sp|A8Z2L6|ACCD_STAAT Acetyl-coenzyme A carboxylase carboxyl transferase subunit beta OS=Staphylococc	Acetyl-coenzyme A carboxylase carboxyl transferase subunit beta (ACCase subunit beta) (Acetyl-CoA carboxylase carboxyltransferase subunit beta) (EC 6.4.1.2)	accD SAUSA300_1647	31.871	79103.3	0	Cytoplasmic 7.50
Q2FI12;A8Z1K8;A0A0E1VIT9	>sp|Q2FI12|PUR7_STAA3 Phosphoribosylaminoimidazole-succinocarboxamide synthase OS=Staphylococcus aureus (strain USA300) OX=367830 GN=purC PE=3 SV=1;>sp|A8Z1K8|PUR7_STAAT Phosphoribosylaminoimidazole-succinocarboxamide synthase OS=Staphylococcus aureus (str	Phosphoribosylaminoimidazole-succinocarboxamide synthase (EC 6.3.2.6) (SAICAR synthetase)	purC SAUSA300_0968	26.692	250720	0	Cytoplasmic 7.50
Q2FI07;A8Z1L3;A0A0E1VIU6	>sp|Q2FI07|PUR5_STAA3 Phosphoribosylformylglycinamidine cyclo-ligase OS=Staphylococcus aureus (strain USA300) OX=367830 GN=purM PE=3 SV=1;>sp|A8Z1L3|PUR5_STAAT Phosphoribosylformylglycinamidine cyclo-ligase OS=Staphylococcus aureus (strain USA300 / TCH1516	Phosphoribosylformylglycinamidine cyclo-ligase (EC 6.3.3.1) (AIR synthase) (AIRS) (Phosphoribosyl-aminoimidazole synthetase)	purM SAUSA300_0973	37.017	0	2.21587e+06	Cytoplasmic 9.67
A0A0H2XG15;A0A0E1VIV9	>tr|A0A0H2XG15|A0A0H2XG15_STAA3 FeS assembly ATPase SufC OS=Staphylococcus aureus (strain USA300) OX=367830 GN=sufC PE=4 SV=1;>tr|A0A0E1VIV9|A0A0E1VIV9_STAA3 FeS assembly ATPase SufC OS=Staphylococcus aureus subsp. aureus USA300_TCH959 OX=450394 GN=sufC PE	FeS assembly ATPase SufC	sufC SAUSA300_0818	28.275	1.82377e+06	0	Cytoplasmic 9.97
Q2FG58;A0A0E1VIX1	>sp|Q2FG58|RL20_STAA3 50S ribosomal protein L20 OS=Staphylococcus aureus (strain USA300) OX=367830 GN=rplT PE=3 SV=1;>tr|A0A0E1VIX1|A0A0E1VIX1_STAA3 50S ribosomal protein L20 OS=Staphylococcus aureus subsp. aureus USA300_TCH959 OX=450394 GN=rplT PE=3 SV=1	50S ribosomal protein L20	rplT SAUSA300_1625	13.686	1.64737e+06	9096600	Cytoplasmic 10.00
Q2FGF0;A8Z4B2;A0A0E1VJ48	>sp|Q2FGF0|Y1533_STAA3 UPF0365 protein SAUSA300_1533 OS=Staphylococcus aureus (strain USA300) OX=367830 GN=SAUSA300_1533 PE=3 SV=1;>sp|A8Z4B2|Y1574_STAAT UPF0365 protein USA300HOU_1574 OS=Staphylococcus aureus (strain USA300 / TCH1516) OX=451516 GN=USA300H	UPF0365 protein SAUSA300_1533	SAUSA300_1533	35.181	0	1.34547e+06	Cytoplasmic 7.50
A0A0H2XKI8;A0A0E1VJ67	>tr|A0A0H2XKI8|A0A0H2XKI8_STAA3 Aminotransferase, class V OS=Staphylococcus aureus (strain USA300) OX=367830 GN=SAUSA300_1579 PE=3 SV=1;>tr|A0A0E1VJ67|A0A0E1VJ67_STAA3 Aminotransferase, class V OS=Staphylococcus aureus subsp. aureus USA300_TCH959 OX=450394	Aminotransferase, class V	SAUSA300_1579	42.484	68790	0	Cytoplasmic 9.97
Q2FIE3;A8Z1J1;A0A0E1VJ83	>sp|Q2FIE3|DLTA_STAA3 D-alanine--D-alanyl carrier protein ligase OS=Staphylococcus aureus (strain USA300) OX=367830 GN=dltA PE=3 SV=1;>sp|A8Z1J1|DLTA_STAAT D-alanine--D-alanyl carrier protein ligase OS=Staphylococcus aureus (strain USA300 / TCH1516) OX=451	D-alanine--D-alanyl carrier protein ligase (DCL) (EC 6.2.1.-) (D-alanine--poly(phosphoribitol) ligase subunit 1) (D-alanine-activating enzyme) (DAE)	dltA SAUSA300_0835	54.67	0	1.35054e+06	Cytoplasmic 9.97
Q2FIC1;A0A0E1VJ84	>sp|Q2FIC1|PPI1_STAA3 Putative peptidyl-prolyl cis-trans isomerase OS=Staphylococcus aureus (strain USA300) OX=367830 GN=SAUSA300_0857 PE=3 SV=1;>tr|A0A0E1VJ84|A0A0E1VJ84_STAA3 Peptidyl-prolyl cis-trans isomerase OS=Staphylococcus aureus subsp. aureus USA3	Peptidyl-prolyl cis-trans isomerase (PPIase) (EC 5.2.1.8)	HMPREF0776_1943	21.619	0	815533	Cytoplasmic 9.97
A0A0H2XIK4;A0A0E1VJA5	>tr|A0A0H2XIK4|A0A0H2XIK4_STAA3 Ornithine aminotransferase OS=Staphylococcus aureus (strain USA300) OX=367830 GN=rocD PE=3 SV=1;>tr|A0A0E1VJA5|A0A0E1VJA5_STAA3 Ornithine aminotransferase OS=Staphylococcus aureus subsp. aureus USA300_TCH959 OX=450394 GN=roc	Ornithine aminotransferase (OAT) (EC 2.6.1.13) (Ornithine--oxo-acid aminotransferase)	rocD HMPREF0776_1946	43.417	0	1.64693e+06	Cytoplasmic 9.97
A0A0H2XHS5;A0A0E1VJB1	>tr|A0A0H2XHS5|A0A0H2XHS5_STAA3 Putative thioredoxin OS=Staphylococcus aureus (strain USA300) OX=367830 GN=SAUSA300_0789 PE=4 SV=1;>tr|A0A0E1VJB1|A0A0E1VJB1_STAA3 Thioredoxin OS=Staphylococcus aureus subsp. aureus USA300_TCH959 OX=450394 GN=HMPREF0776_1821	Putative thioredoxin	SAUSA300_0789	12.141	0	144540	Cytoplasmic 7.50
A0A0H2XFJ9;A0A0E1VJD4	>tr|A0A0H2XFJ9|A0A0H2XFJ9_STAA3 Peptidase, M20/M25/M40 family OS=Staphylococcus aureus (strain USA300) OX=367830 GN=SAUSA300_1460 PE=3 SV=1;>tr|A0A0E1VJD4|A0A0E1VJD4_STAA3 Peptidase T-like protein OS=Staphylococcus aureus subsp. aureus USA300_TCH959 OX=450	Peptidase, M20/M25/M40 family	SAUSA300_1460	40.243	0	221753	Cytoplasmic 9.97
Q2FGX3;A8Z448;A0A0E1VJE5	>sp|Q2FGX3|NDK_STAA3 Nucleoside diphosphate kinase OS=Staphylococcus aureus (strain USA300) OX=367830 GN=ndk PE=3 SV=2;>sp|A8Z448|NDK_STAAT Nucleoside diphosphate kinase OS=Staphylococcus aureus (strain USA300 / TCH1516) OX=451516 GN=ndk PE=3 SV=1;>tr|A0A0	Nucleoside diphosphate kinase (NDK) (NDP kinase) (EC 2.7.4.6) (Nucleoside-2-P kinase)	ndk SAUSA300_1358	16.575	0	1.57707e+06	Cytoplasmic 9.97
A0A0H2XJR2;A0A0E1VJF7	>tr|A0A0H2XJR2|A0A0H2XJR2_STAA3 Pyridine nucleotide-disulfide oxidoreductase OS=Staphylococcus aureus (strain USA300) OX=367830 GN=SAUSA300_1369 PE=4 SV=1;>tr|A0A0E1VJF7|A0A0E1VJF7_STAA3 Bacillithiol system thiol disulfide oxidoreductase, YpdA family OS=St	Pyridine nucleotide-disulfide oxidoreductase (EC 1.8.1.9)	SAUSA300_1369	36.736	114803	0	Cytoplasmic 7.50
A0A0E1VJJ2	>tr|A0A0E1VJJ2|A0A0E1VJJ2_STAA3 Peptide chain release factor 2 OS=Staphylococcus aureus subsp. aureus USA300_TCH959 OX=450394 GN=prfB PE=3 SV=1	Peptide chain release factor 2 (RF-2)	prfB HMPREF0776_1764	37.617	81700	0	Cytoplasmic 9.97
A0A0H2XGZ8;A0A0E1VJJ7	>tr|A0A0H2XGZ8|A0A0H2XGZ8_STAA3 UvrABC system protein B OS=Staphylococcus aureus (strain USA300) OX=367830 GN=uvrB PE=3 SV=1;>tr|A0A0E1VJJ7|A0A0E1VJJ7_STAA3 UvrABC system protein B OS=Staphylococcus aureus subsp. aureus USA300_TCH959 OX=450394 GN=uvrB PE=3	UvrABC system protein B (Protein UvrB) (Excinuclease ABC subunit B)	uvrB SAUSA300_0741	76.647	117077	0	Cytoplasmic 9.97
A0A0H2XFD9;A0A0E1VJM0	>tr|A0A0H2XFD9|A0A0H2XFD9_STAA3 Diaminopimelate decarboxylase OS=Staphylococcus aureus (strain USA300) OX=367830 GN=lysA PE=3 SV=1;>tr|A0A0E1VJM0|A0A0E1VJM0_STAA3 Diaminopimelate decarboxylase OS=Staphylococcus aureus subsp. aureus USA300_TCH959 OX=450394	Diaminopimelate decarboxylase (EC 4.1.1.20)	lysA SAUSA300_1293	47.034	0	28533.7	Cytoplasmic 7.50
A0A0H2XH40;A0A0E1VJM4	>tr|A0A0H2XH40|A0A0H2XH40_STAA3 Uncharacterized protein OS=Staphylococcus aureus (strain USA300) OX=367830 GN=SAUSA300_1304 PE=4 SV=1;>tr|A0A0E1VJM4|A0A0E1VJM4_STAA3 Glyoxalase family protein OS=Staphylococcus aureus subsp. aureus USA300_TCH959 OX=450394 G	Uncharacterized protein	SAUSA300_1304	30.084	0	83833.3	Cytoplasmic 7.50
A0A0H2XI69;A0A0E1VJN5	>tr|A0A0H2XI69|A0A0H2XI69_STAA3 Putative glutamyl aminopeptidase OS=Staphylococcus aureus (strain USA300) OX=367830 GN=SAUSA300_1261 PE=3 SV=1;>tr|A0A0E1VJN5|A0A0E1VJN5_STAA3 M42 glutamyl aminopeptidase OS=Staphylococcus aureus subsp. aureus USA300_TCH959	Putative glutamyl aminopeptidase	SAUSA300_1261	37.854	0	4.15563e+06	Cytoplasmic 7.50
Q2FH36;A0A0E1VJP6	>sp|Q2FH36|CSPA_STAA3 Cold shock protein CspA OS=Staphylococcus aureus (strain USA300) OX=367830 GN=cspA PE=3 SV=1;>tr|A0A0E1VJP6|A0A0E1VJP6_STAA3 Cold shock protein CspA OS=Staphylococcus aureus subsp. aureus USA300_TCH959 OX=450394 GN=cspA PE=4 SV=1	Cold shock protein CspA	cspA SAUSA300_1295	7.321	0	175637	Cytoplasmic 9.97
A0A0H2XIY5;A0A0E1VJS5	>tr|A0A0H2XIY5|A0A0H2XIY5_STAA3 Oligoendopeptidase F OS=Staphylococcus aureus (strain USA300) OX=367830 GN=pepF PE=3 SV=1;>tr|A0A0E1VJS5|A0A0E1VJS5_STAA3 Oligoendopeptidase F OS=Staphylococcus aureus subsp. aureus USA300_TCH959 OX=450394 GN=pepF PE=3 SV=1	Oligoendopeptidase F (EC 3.4.24.-)	pepF SAUSA300_1278	69.284	0	739537	Cytoplasmic 9.97
Q2FHI4;A8Z3T4;A0A0E1VJU8	>sp|Q2FHI4|HSLU_STAA3 ATP-dependent protease ATPase subunit HslU OS=Staphylococcus aureus (strain USA300) OX=367830 GN=hslU PE=3 SV=1;>sp|A8Z3T4|HSLU_STAAT ATP-dependent protease ATPase subunit HslU OS=Staphylococcus aureus (strain USA300 / TCH1516) OX=451	ATP-dependent protease ATPase subunit HslU (Unfoldase HslU)	hslU SAUSA300_1147	52.314	0	478493	Cytoplasmic 9.95
A0A0E1VJX4;Q2FHI7;A8Z3T1	>tr|A0A0E1VJX4|A0A0E1VJX4_STAA3 Methylenetetrahydrofolate--tRNA-(uracil-5-)-methyltransferase TrmFO OS=Staphylococcus aureus subsp. aureus USA300_TCH959 OX=450394 GN=trmFO PE=3 SV=1;>sp|Q2FHI7|TRMFO_STAA3 Methylenetetrahydrofolate--tRNA-(uracil-5-)-methylt	Methylenetetrahydrofolate--tRNA-(uracil-5-)-methyltransferase TrmFO (EC 2.1.1.74) (Folate-dependent tRNA (uracil-5-)-methyltransferase) (Folate-dependent tRNA(M-5-U54)-methyltransferase)	trmFO HMPREF0776_2252	48.369	0	585067	Cytoplasmic 9.97
A0A0H2XHA9;A0A0E1VJY3	>tr|A0A0H2XHA9|A0A0H2XHA9_STAA3 Pyruvate ferredoxin oxidoreductase, alpha subunit OS=Staphylococcus aureus (strain USA300) OX=367830 GN=SAUSA300_1182 PE=4 SV=1;>tr|A0A0E1VJY3|A0A0E1VJY3_STAA3 2-oxoacid:acceptor oxidoreductase, alpha subunit OS=Staphylococc	Pyruvate ferredoxin oxidoreductase, alpha subunit (EC 1.2.7.3)	SAUSA300_1182	64.555	0	342470	Cytoplasmic 7.50
Q2FJB0;A8YZM7;A0A0E1VJY6	>sp|Q2FJB0|SYC_STAA3 Cysteine--tRNA ligase OS=Staphylococcus aureus (strain USA300) OX=367830 GN=cysS PE=3 SV=1;>sp|A8YZM7|SYC_STAAT Cysteine--tRNA ligase OS=Staphylococcus aureus (strain USA300 / TCH1516) OX=451516 GN=cysS PE=3 SV=2;>tr|A0A0E1VJY6|A0A0E1V	Cysteine--tRNA ligase (EC 6.1.1.16) (Cysteinyl-tRNA synthetase) (CysRS)	cysS SAUSA300_0515	53.685	0	330000	Cytoplasmic 9.97
Q2FJB2;A8YZM5;A0A0E1VK13	>sp|Q2FJB2|SYE_STAA3 Glutamate--tRNA ligase OS=Staphylococcus aureus (strain USA300) OX=367830 GN=gltX PE=3 SV=1;>sp|A8YZM5|SYE_STAAT Glutamate--tRNA ligase OS=Staphylococcus aureus (strain USA300 / TCH1516) OX=451516 GN=gltX PE=3 SV=1;>tr|A0A0E1VK13|A0A0E	Glutamate--tRNA ligase (EC 6.1.1.17) (Glutamyl-tRNA synthetase) (GluRS)	gltX SAUSA300_0513	56.288	851667	1665200	Cytoplasmic 10.00
Q2FH96;A0A0E1VK68	>sp|Q2FH96|GUAC_STAA3 GMP reductase OS=Staphylococcus aureus (strain USA300) OX=367830 GN=guaC PE=3 SV=1;>tr|A0A0E1VK68|A0A0E1VK68_STAA3 GMP reductase OS=Staphylococcus aureus subsp. aureus USA300_TCH959 OX=450394 GN=guaC PE=3 SV=1	GMP reductase (EC 1.7.1.7) (Guanosine 5'-monophosphate oxidoreductase) (Guanosine monophosphate reductase)	guaC SAUSA300_1235	36.116	0	525063	Cytoplasmic 7.50
Q2FHK0;A0A0E1VK69	>sp|Q2FHK0|RS16_STAA3 30S ribosomal protein S16 OS=Staphylococcus aureus (strain USA300) OX=367830 GN=rpsP PE=3 SV=1;>tr|A0A0E1VK69|A0A0E1VK69_STAA3 30S ribosomal protein S16 OS=Staphylococcus aureus subsp. aureus USA300_TCH959 OX=450394 GN=rpsP PE=3 SV=1	30S ribosomal protein S16	rpsP SAUSA300_1131	10.235	0	2.13707e+06	Cytoplasmic 10.00
Q2FHK6;A8Z3R8;A0A0E1VKB1	>sp|Q2FHK6|ACP_STAA3 Acyl carrier protein OS=Staphylococcus aureus (strain USA300) OX=367830 GN=acpP PE=3 SV=1;>sp|A8Z3R8|ACP_STAAT Acyl carrier protein OS=Staphylococcus aureus (strain USA300 / TCH1516) OX=451516 GN=acpP PE=3 SV=1;>tr|A0A0E1VKB1|A0A0E1VKB	Acyl carrier protein (ACP)	acpP SAUSA300_1125	8.5493	0	295820	Cytoplasmic 9.97
A0A0H2XF73;A0A0E1VKC2	>tr|A0A0H2XF73|A0A0H2XF73_STAA3 Protein phosphatase 2C domain protein OS=Staphylococcus aureus (strain USA300) OX=367830 GN=SAUSA300_1112 PE=4 SV=1;>tr|A0A0E1VKC2|A0A0E1VKC2_STAA3 Protein phosphatase 2C OS=Staphylococcus aureus subsp. aureus USA300_TCH959	Protein phosphatase 2C domain protein	SAUSA300_1112	28.046	76120	0	Cytoplasmic 7.50
Q2FHK9;A8Z3R4;A0A0E1VKD3	>sp|Q2FHK9|PLSX_STAA3 Phosphate acyltransferase OS=Staphylococcus aureus (strain USA300) OX=367830 GN=plsX PE=3 SV=1;>sp|A8Z3R4|PLSX_STAAT Phosphate acyltransferase OS=Staphylococcus aureus (strain USA300 / TCH1516) OX=451516 GN=plsX PE=3 SV=1;>tr|A0A0E1VK	Phosphate acyltransferase (EC 2.3.1.n2) (Acyl-ACP phosphotransacylase) (Acyl-[acyl-carrier-protein]--phosphate acyltransferase) (Phosphate-acyl-ACP acyltransferase)	plsX SAUSA300_1122	35.43	650333	0	Cytoplasmic 7.50
Q2FF00;A8YY93;A0A0E1VKE6	>sp|Q2FF00|RPOE_STAA3 Probable DNA-directed RNA polymerase subunit delta OS=Staphylococcus aureus (strain USA300) OX=367830 GN=rpoE PE=3 SV=1;>sp|A8YY93|RPOE_STAAT Probable DNA-directed RNA polymerase subunit delta OS=Staphylococcus aureus (strain USA300 /	Probable DNA-directed RNA polymerase subunit delta (RNAP delta factor)	rpoE SAUSA300_2082	20.881	449483	1.88493e+06	Cytoplasmic 7.50
Q2FF10;A8YY83;A0A0E1VKF6	>sp|Q2FF10|RF1_STAA3 Peptide chain release factor 1 OS=Staphylococcus aureus (strain USA300) OX=367830 GN=prfA PE=3 SV=1;>sp|A8YY83|RF1_STAAT Peptide chain release factor 1 OS=Staphylococcus aureus (strain USA300 / TCH1516) OX=451516 GN=prfA PE=3 SV=1;>tr|	Peptide chain release factor 1 (RF-1)	prfA SAUSA300_2072	40.349	254280	0	Cytoplasmic 10.00
A0A0H2XK48;A0A0E1VKI0	>tr|A0A0H2XK48|A0A0H2XK48_STAA3 General stress protein 20U OS=Staphylococcus aureus (strain USA300) OX=367830 GN=dps PE=3 SV=1;>tr|A0A0E1VKI0|A0A0E1VKI0_STAA3 Ferritin-like protein OS=Staphylococcus aureus subsp. aureus USA300_TCH959 OX=450394 GN=HMPREF077	General stress protein 20U (EC 1.16.3.1)	dps SAUSA300_2092	16.691	0	5.70347e+06	Cytoplasmic 9.67
Q2FJE2;A0A0E1VKJ3	>sp|Q2FJE2|GLMU_STAA3 Bifunctional protein GlmU OS=Staphylococcus aureus (strain USA300) OX=367830 GN=glmU PE=3 SV=1;>tr|A0A0E1VKJ3|A0A0E1VKJ3_STAA3 Bifunctional protein GlmU OS=Staphylococcus aureus subsp. aureus USA300_TCH959 OX=450394 GN=glmU PE=3 SV=1	Bifunctional protein GlmU [Includes: UDP-N-acetylglucosamine pyrophosphorylase (EC 2.7.7.23) (N-acetylglucosamine-1-phosphate uridyltransferase); Glucosamine-1-phosphate N-acetyltransferase (EC 2.3.1.157)]	glmU SAUSA300_0477	48.532	0	99553.3	Cytoplasmic 9.97
A0A0H2XK99;A0A0E1VKK6	>tr|A0A0H2XK99|A0A0H2XK99_STAA3 Dihydropteroate synthase OS=Staphylococcus aureus (strain USA300) OX=367830 GN=folP PE=3 SV=1;>tr|A0A0E1VKK6|A0A0E1VKK6_STAA3 Dihydropteroate synthase OS=Staphylococcus aureus subsp. aureus USA300_TCH959 OX=450394 GN=folP PE	Dihydropteroate synthase (DHPS) (EC 2.5.1.15) (Dihydropteroate pyrophosphorylase)	folP SAUSA300_0492	29.522	74233.3	0	Cytoplasmic 7.50
A0A0H2XHT7;A0A0E1VKN7	>tr|A0A0H2XHT7|A0A0H2XHT7_STAA3 Phosphocarrier protein HPr OS=Staphylococcus aureus (strain USA300) OX=367830 GN=ptsH PE=4 SV=1;>tr|A0A0E1VKN7|A0A0E1VKN7_STAA3 Phosphocarrier protein HPr OS=Staphylococcus aureus subsp. aureus USA300_TCH959 OX=450394 GN=pts	Phosphocarrier protein HPr	ptsH SAUSA300_0983	9.4956	0	613277	Cytoplasmic 10.00
Q2FJC9;A8YZL0;A0A0E1VKN9	>sp|Q2FJC9|HSLO_STAA3 33 kDa chaperonin OS=Staphylococcus aureus (strain USA300) OX=367830 GN=hslO PE=3 SV=1;>sp|A8YZL0|HSLO_STAAT 33 kDa chaperonin OS=Staphylococcus aureus (strain USA300 / TCH1516) OX=451516 GN=hslO PE=3 SV=1;>tr|A0A0E1VKN9|A0A0E1VKN9_ST	33 kDa chaperonin (Heat shock protein 33 homolog) (HSP33)	hslO SAUSA300_0490	31.822	0	78196.7	Cytoplasmic 9.67
A0A0E1VKX0;A0A0H2XFY4	>tr|A0A0E1VKX0|A0A0E1VKX0_STAA3 Amidophosphoribosyltransferase OS=Staphylococcus aureus subsp. aureus USA300_TCH959 OX=450394 GN=purF PE=3 SV=1;>tr|A0A0H2XFY4|A0A0H2XFY4_STAA3 Amidophosphoribosyltransferase OS=Staphylococcus aureus (strain USA300) OX=36783	Amidophosphoribosyltransferase (ATase) (EC 2.4.2.14) (Glutamine phosphoribosylpyrophosphate amidotransferase) (GPATase)	purF HMPREF0776_2061	53.083	0	87680	Cytoplasmic 9.97
A0A0H2XIC4;A0A0E1VLD8	>tr|A0A0H2XIC4|A0A0H2XIC4_STAA3 Uncharacterized protein OS=Staphylococcus aureus (strain USA300) OX=367830 GN=SAUSA300_0383 PE=4 SV=1;>tr|A0A0E1VLD8|A0A0E1VLD8_STAA3 Uncharacterized protein OS=Staphylococcus aureus subsp. aureus USA300_TCH959 OX=450394 GN=	Uncharacterized protein	SAUSA300_0383	35.612	0	451567	Cytoplasmic 7.50
Q2FJ74;A8YZR4;A0A0E1VLM3	>sp|Q2FJ74|GCH4_STAA3 GTP cyclohydrolase FolE2 OS=Staphylococcus aureus (strain USA300) OX=367830 GN=folE2 PE=3 SV=1;>sp|A8YZR4|GCH4_STAAT GTP cyclohydrolase FolE2 OS=Staphylococcus aureus (strain USA300 / TCH1516) OX=451516 GN=folE2 PE=3 SV=1;>tr|A0A0E1VL	GTP cyclohydrolase FolE2 (EC 3.5.4.16)	folE2 SAUSA300_0551	33.481	0	553673	Cytoplasmic 7.50
A0A0H2XGD8;A0A0E1VLR1	>tr|A0A0H2XGD8|A0A0H2XGD8_STAA3 Aldo/keto reductase family protein OS=Staphylococcus aureus (strain USA300) OX=367830 GN=SAUSA300_0589 PE=4 SV=1;>tr|A0A0E1VLR1|A0A0E1VLR1_STAA3 Oxidoreductase, aldo/keto reductase family protein OS=Staphylococcus aureus sub	Aldo/keto reductase family protein	SAUSA300_0589	35.459	0	20007.7	Cytoplasmic 9.97
A0A0H2XHC8;A0A0E1VLR9	>tr|A0A0H2XHC8|A0A0H2XHC8_STAA3 Putative iron compound ABC transporter, iron compound-binding protein OS=Staphylococcus aureus (strain USA300) OX=367830 GN=SAUSA300_0598 PE=4 SV=1;>tr|A0A0E1VLR9|A0A0E1VLR9_STAA3 Periplasmic binding protein OS=Staphylococcu	Putative iron compound ABC transporter, iron compound-binding protein	SAUSA300_0598	31.088	0	51296.7	Cytoplasmic 7.50
Q2FK29;A8Z0K3;A0A0E1VLV1	>sp|Q2FK29|LDH1_STAA3 L-lactate dehydrogenase 1 OS=Staphylococcus aureus (strain USA300) OX=367830 GN=ldh1 PE=3 SV=2;>sp|A8Z0K3|LDH1_STAAT L-lactate dehydrogenase 1 OS=Staphylococcus aureus (strain USA300 / TCH1516) OX=451516 GN=ldh1 PE=3 SV=1;>tr|A0A0E1VL	L-lactate dehydrogenase 1 (L-LDH 1) (EC 1.1.1.27)	ldh1 SAUSA300_0235	34.583	0	39653.3	Cytoplasmic 9.97
A0A0H2XED3;A0A0E1VLZ0	>tr|A0A0H2XED3|A0A0H2XED3_STAA3 Uncharacterized protein OS=Staphylococcus aureus (strain USA300) OX=367830 GN=SAUSA300_0649 PE=4 SV=1;>tr|A0A0E1VLZ0|A0A0E1VLZ0_STAA3 Uncharacterized protein OS=Staphylococcus aureus subsp. aureus USA300_TCH959 OX=450394 GN=	Uncharacterized protein	SAUSA300_0649	23.738	93800	0	Cytoplasmic 7.50
Q2FJA0;A8YZN8;A0A0E1VM68	>sp|Q2FJA0|RL7_STAA3 50S ribosomal protein L7/L12 OS=Staphylococcus aureus (strain USA300) OX=367830 GN=rplL PE=3 SV=1;>sp|A8YZN8|RL7_STAAT 50S ribosomal protein L7/L12 OS=Staphylococcus aureus (strain USA300 / TCH1516) OX=451516 GN=rplL PE=3 SV=1;>tr|A0A0	50S ribosomal protein L7/L12	rplL SAUSA300_0525	12.711	0	3493700	Cytoplasmic 9.97
Q2FJ95;A8YZP3;A0A0E1VM74	>sp|Q2FJ95|RS12_STAA3 30S ribosomal protein S12 OS=Staphylococcus aureus (strain USA300) OX=367830 GN=rpsL PE=3 SV=1;>sp|A8YZP3|RS12_STAAT 30S ribosomal protein S12 OS=Staphylococcus aureus (strain USA300 / TCH1516) OX=451516 GN=rpsL PE=3 SV=1;>tr|A0A0E1VM	30S ribosomal protein S12	rpsL SAUSA300_0530	15.287	0	352367	Cytoplasmic 9.67
Q2FKQ1;A0A0E1VM98	>sp|Q2FKQ1|GYRB_STAA3 DNA gyrase subunit B OS=Staphylococcus aureus (strain USA300) OX=367830 GN=gyrB PE=3 SV=3;>tr|A0A0E1VM98|A0A0E1VM98_STAA3 DNA gyrase subunit B OS=Staphylococcus aureus subsp. aureus USA300_TCH959 OX=450394 GN=gyrB PE=3 SV=1	DNA gyrase subunit B (EC 5.99.1.3)	gyrB SAUSA300_0005	72.539	132597	0	Cytoplasmic 9.97
A0A0H2XFU0;A0A0E1VMC6	>tr|A0A0H2XFU0|A0A0H2XFU0_STAA3 S1 RNA binding domain protein OS=Staphylococcus aureus (strain USA300) OX=367830 GN=SAUSA300_2021 PE=4 SV=1;>tr|A0A0E1VMC6|A0A0E1VMC6_STAA3 Tex-like protein N-terminal domain protein OS=Staphylococcus aureus subsp. aureus US	S1 RNA binding domain protein	SAUSA300_2021	80.934	82990	0	Cytoplasmic 9.97
A0A0H2XEA4;A0A0E1VMH3	>tr|A0A0H2XEA4|A0A0H2XEA4_STAA3 Intercellular adhesion operon transcription regulator, TetR family OS=Staphylococcus aureus (strain USA300) OX=367830 GN=tetR PE=4 SV=1;>tr|A0A0E1VMH3|A0A0E1VMH3_STAA3 Biofilm operon icaABCD HTH-type negative transcriptional	Intercellular adhesion operon transcription regulator, TetR family	tetR SAUSA300_2599	21.987	188963	0	Cytoplasmic 7.50
Q2FEX4;A8YYC5;A0A0E1VMI1	>sp|Q2FEX4|MTLD_STAA3 Mannitol-1-phosphate 5-dehydrogenase OS=Staphylococcus aureus (strain USA300) OX=367830 GN=mtlD PE=3 SV=1;>sp|A8YYC5|MTLD_STAAT Mannitol-1-phosphate 5-dehydrogenase OS=Staphylococcus aureus (strain USA300 / TCH1516) OX=451516 GN=mtlD	Mannitol-1-phosphate 5-dehydrogenase (EC 1.1.1.17)	mtlD SAUSA300_2108	40.951	0	72603.3	Cytoplasmic 9.97
A0A0H2XGH4;A0A0E1VMI3	>tr|A0A0H2XGH4|A0A0H2XGH4_STAA3 Amidohydrolase family protein OS=Staphylococcus aureus (strain USA300) OX=367830 GN=SAUSA300_2517 PE=4 SV=1;>tr|A0A0E1VMI3|A0A0E1VMI3_STAA3 Amidohydrolase family protein OS=Staphylococcus aureus subsp. aureus USA300_TCH959 O	Amidohydrolase family protein	SAUSA300_2517	38.164	0	189153	Cytoplasmic 7.50
A0A0E1VMV0;Q2FJE4	>tr|A0A0E1VMV0|A0A0E1VMV0_STAA3 Putative stage V sporulation protein G (Fragment) OS=Staphylococcus aureus subsp. aureus USA300_TCH959 OX=450394 GN=HMPREF0776_1347 PE=3 SV=1;>sp|Q2FJE4|SP5G_STAA3 Putative septation protein SpoVG OS=Staphylococcus aureus (s	Putative septation protein SpoVG	spoVG SAUSA300_0475	7.9381	224683	561673	Cytoplasmic 7.50
Q2FDY9;A8Z3B1;A0A0E1VMV1	>sp|Q2FDY9|F16PC_STAA3 Fructose-1,6-bisphosphatase class 3 OS=Staphylococcus aureus (strain USA300) OX=367830 GN=fbp PE=3 SV=1;>sp|A8Z3B1|F16PC_STAAT Fructose-1,6-bisphosphatase class 3 OS=Staphylococcus aureus (strain USA300 / TCH1516) OX=451516 GN=fbp PE	Fructose-1,6-bisphosphatase class 3 (FBPase class 3) (EC 3.1.3.11) (D-fructose-1,6-bisphosphate 1-phosphohydrolase class 3)	fbp SAUSA300_2455	76.174	0	351120	Cytoplasmic 7.50
Q2FER3;A8Z333;A0A0E1VNI8	>sp|Q2FER3|RS13_STAA3 30S ribosomal protein S13 OS=Staphylococcus aureus (strain USA300) OX=367830 GN=rpsM PE=3 SV=1;>sp|A8Z333|RS13_STAAT 30S ribosomal protein S13 OS=Staphylococcus aureus (strain USA300 / TCH1516) OX=451516 GN=rpsM PE=3 SV=1;>tr|A0A0E1VN	30S ribosomal protein S13	rpsM SAUSA300_2180	13.719	0	10933700	Cytoplasmic 9.97
A0A0H2XG28;A0A0E1VNI9	>tr|A0A0H2XG28|A0A0H2XG28_STAA3 Ribosome-binding ATPase YchF OS=Staphylococcus aureus (strain USA300) OX=367830 GN=ychF PE=3 SV=1;>tr|A0A0E1VNI9|A0A0E1VNI9_STAA3 Ribosome-binding ATPase YchF OS=Staphylococcus aureus subsp. aureus USA300_TCH959 OX=450394 GN	Ribosome-binding ATPase YchF	ychF SAUSA300_0364	40.594	111533	0	Cytoplasmic 7.50
Q2FEP8;A8Z348;A0A0E1VNK4	>sp|Q2FEP8|RS17_STAA3 30S ribosomal protein S17 OS=Staphylococcus aureus (strain USA300) OX=367830 GN=rpsQ PE=3 SV=1;>sp|A8Z348|RS17_STAAT 30S ribosomal protein S17 OS=Staphylococcus aureus (strain USA300 / TCH1516) OX=451516 GN=rpsQ PE=3 SV=1;>tr|A0A0E1VN	30S ribosomal protein S17	rpsQ SAUSA300_2195	10.175	0	432033	Cytoplasmic 9.97
Q2FEP3;A0A0E1VNK9	>sp|Q2FEP3|RS19_STAA3 30S ribosomal protein S19 OS=Staphylococcus aureus (strain USA300) OX=367830 GN=rpsS PE=3 SV=1;>tr|A0A0E1VNK9|A0A0E1VNK9_STAA3 30S ribosomal protein S19 OS=Staphylococcus aureus subsp. aureus USA300_TCH959 OX=450394 GN=rpsS PE=3 SV=1	30S ribosomal protein S17	rpsQ HMPREF0776_0289	10.615	0	0	Cytoplasmic 9.97
Q2FEN8;A0A0E1VNL4	>sp|Q2FEN8|RS10_STAA3 30S ribosomal protein S10 OS=Staphylococcus aureus (strain USA300) OX=367830 GN=rpsJ PE=3 SV=1;>tr|A0A0E1VNL4|A0A0E1VNL4_STAA3 30S ribosomal protein S10 OS=Staphylococcus aureus subsp. aureus USA300_TCH959 OX=450394 GN=rpsJ PE=3 SV=1	30S ribosomal protein S10	rpsJ SAUSA300_2205	11.576	0	747533	Cytoplasmic 9.97
Q2FEQ5;A8Z341;A0A0E1VNP3	>sp|Q2FEQ5|RL18_STAA3 50S ribosomal protein L18 OS=Staphylococcus aureus (strain USA300) OX=367830 GN=rplR PE=3 SV=1;>sp|A8Z341|RL18_STAAT 50S ribosomal protein L18 OS=Staphylococcus aureus (strain USA300 / TCH1516) OX=451516 GN=rplR PE=3 SV=1;>tr|A0A0E1VN	50S ribosomal protein L18	rplR SAUSA300_2188	13.097	0	234693	Cytoplasmic 9.97
A0A0H2XI18;A0A0E1VNP4	>tr|A0A0H2XI18|A0A0H2XI18_STAA3 Uncharacterized protein OS=Staphylococcus aureus (strain USA300) OX=367830 GN=SAUSA300_2236 PE=4 SV=1;>tr|A0A0E1VNP4|A0A0E1VNP4_STAA3 Acyl-CoA dehydrogenase, middle domain protein OS=Staphylococcus aureus subsp. aureus USA30	Uncharacterized protein	SAUSA300_2236	43	0	80933.3	Cytoplasmic 7.50
Q2FEI9;A0A0E1VNR0	>sp|Q2FEI9|Y2254_STAA3 Putative 2-hydroxyacid dehydrogenase SAUSA300_2254 OS=Staphylococcus aureus (strain USA300) OX=367830 GN=SAUSA300_2254 PE=3 SV=1;>tr|A0A0E1VNR0|A0A0E1VNR0_STAA3 4-phosphoerythronate dehydrogenase OS=Staphylococcus aureus subsp. aureu	Putative 2-hydroxyacid dehydrogenase SAUSA300_2254 (EC 1.1.1.-)	SAUSA300_2254	34.674	0	1.04715e+06	Cytoplasmic 9.97
Q2FK94;A0A0E1VP50	>sp|Q2FK94|ALDA_STAA3 Putative aldehyde dehydrogenase AldA OS=Staphylococcus aureus (strain USA300) OX=367830 GN=aldA PE=3 SV=1;>tr|A0A0E1VP50|A0A0E1VP50_STAA3 Aldehyde dehydrogenase (NAD) family protein OS=Staphylococcus aureus subsp. aureus USA300_TCH959	Putative aldehyde dehydrogenase AldA (EC 1.2.1.3)	aldA SAUSA300_0170	53.658	950667	6901600	Cytoplasmic 9.67
Q2FDS6;A0A0E1VPK2	>sp|Q2FDS6|Y2518_STAA3 Uncharacterized hydrolase SAUSA300_2518 OS=Staphylococcus aureus (strain USA300) OX=367830 GN=SAUSA300_2518 PE=3 SV=1;>tr|A0A0E1VPK2|A0A0E1VPK2_STAA3 Hydrolase, alpha/beta domain protein OS=Staphylococcus aureus subsp. aureus USA300_	Uncharacterized hydrolase SAUSA300_2518 (EC 3.-.-.-)	SAUSA300_2518	31.031	0	360000	Cytoplasmic 7.50
Q2FDY2;A0A0E1VQ11	>sp|Q2FDY2|Y2462_STAA3 Putative NAD(P)H nitroreductase SAUSA300_2462 OS=Staphylococcus aureus (strain USA300) OX=367830 GN=SAUSA300_2462 PE=3 SV=1;>tr|A0A0E1VQ11|A0A0E1VQ11_STAA3 Nitroreductase family protein OS=Staphylococcus aureus subsp. aureus USA300_T	Putative NAD(P)H nitroreductase SAUSA300_2462 (EC 1.-.-.-)	SAUSA300_2462	25.388	39903.3	0	Cytoplasmic 7.50
A0A0H2XGM0;A0A0E1VQ36	>tr|A0A0H2XGM0|A0A0H2XGM0_STAA3 NAD dependent epimerase/dehydratase family protein OS=Staphylococcus aureus (strain USA300) OX=367830 GN=SAUSA300_2387 PE=4 SV=1;>tr|A0A0E1VQ36|A0A0E1VQ36_STAA3 NAD dependent epimerase/dehydratase family protein OS=Staphyloc	NAD dependent epimerase/dehydratase family protein	SAUSA300_2387	31.192	0	31450.7	Cytoplasmic 7.50
A0A0H2XFP6;A0A0E1VQ39	>tr|A0A0H2XFP6|A0A0H2XFP6_STAA3 Glutamyl-aminopeptidase OS=Staphylococcus aureus (strain USA300) OX=367830 GN=SAUSA300_2400 PE=3 SV=1;>tr|A0A0E1VQ39|A0A0E1VQ39_STAA3 M42 glutamyl aminopeptidase OS=Staphylococcus aureus subsp. aureus USA300_TCH959 OX=450394	Glutamyl-aminopeptidase	SAUSA300_2400	39.192	0	5.34623e+06	Cytoplasmic 7.50
A0A0H2XDW3;A0A0E1VQ99	>tr|A0A0H2XDW3|A0A0H2XDW3_STAA3 Urocanate hydratase OS=Staphylococcus aureus (strain USA300) OX=367830 GN=hutU PE=3 SV=1;>tr|A0A0E1VQ99|A0A0E1VQ99_STAA3 Urocanate hydratase OS=Staphylococcus aureus subsp. aureus USA300_TCH959 OX=450394 GN=hutU PE=3 SV=1	Urocanate hydratase (Urocanase) (EC 4.2.1.49) (Imidazolonepropionate hydrolase)	hutU SAUSA300_2278	60.632	0	289757	Cytoplasmic 9.97
Q2FEG2;A8Z523;A0A0E1VQE3	>sp|Q2FEG2|HUTG_STAA3 Formimidoylglutamase OS=Staphylococcus aureus (strain USA300) OX=367830 GN=hutG PE=3 SV=1;>sp|A8Z523|HUTG_STAAT Formimidoylglutamase OS=Staphylococcus aureus (strain USA300 / TCH1516) OX=451516 GN=hutG PE=3 SV=1;>tr|A0A0E1VQE3|A0A0E1V	Formimidoylglutamase (EC 3.5.3.8) (Formiminoglutamase) (Formiminoglutamate hydrolase)	hutG SAUSA300_2281	34.513	0	168523	Cytoplasmic 7.50
Q2FG29;A0A0E1VQK4	>sp|Q2FG29|DHA2_STAA3 Alanine dehydrogenase 2 OS=Staphylococcus aureus (strain USA300) OX=367830 GN=ald2 PE=3 SV=1;>tr|A0A0E1VQK4|A0A0E1VQK4_STAA3 Alanine dehydrogenase OS=Staphylococcus aureus subsp. aureus USA300_TCH959 OX=450394 GN=ald PE=3 SV=1	Alanine dehydrogenase 2 (EC 1.4.1.1)	ald2 SAUSA300_1655	40.105	0	302797	Cytoplasmic 9.97
Q2FG18;A8Z2N6;A0A0E1VQL3	>sp|Q2FG18|RS4_STAA3 30S ribosomal protein S4 OS=Staphylococcus aureus (strain USA300) OX=367830 GN=rpsD PE=3 SV=1;>sp|A8Z2N6|RS4_STAAT 30S ribosomal protein S4 OS=Staphylococcus aureus (strain USA300 / TCH1516) OX=451516 GN=rpsD PE=3 SV=1;>tr|A0A0E1VQL3|A	30S ribosomal protein S4	rpsD SAUSA300_1666	23.013	0	1.06805e+06	Cytoplasmic 7.50
Q2FFZ9;A0A0E1VQN0	>sp|Q2FFZ9|Y1685_STAA3 UPF0478 protein SAUSA300_1685 OS=Staphylococcus aureus (strain USA300) OX=367830 GN=SAUSA300_1685 PE=3 SV=1;>tr|A0A0E1VQN0|A0A0E1VQN0_STAA3 Uncharacterized protein OS=Staphylococcus aureus subsp. aureus USA300_TCH959 OX=450394 GN=HMP	UPF0478 protein SAUSA300_1685	SAUSA300_1685	18.002	0	3.71303e+06	Cytoplasmic 7.50
Q2FER4;A8Z332;A0A0E1VQQ5	>sp|Q2FER4|RS11_STAA3 30S ribosomal protein S11 OS=Staphylococcus aureus (strain USA300) OX=367830 GN=rpsK PE=3 SV=1;>sp|A8Z332|RS11_STAAT 30S ribosomal protein S11 OS=Staphylococcus aureus (strain USA300 / TCH1516) OX=451516 GN=rpsK PE=3 SV=1;>tr|A0A0E1VQ	30S ribosomal protein S11	rpsK SAUSA300_2179	13.882	0	209293	Cytoplasmic 10.00
A0A0H2XIR0;A0A0E1VQR6	>tr|A0A0H2XIR0|A0A0H2XIR0_STAA3 Alcohol dehydrogenase, zinc-containing OS=Staphylococcus aureus (strain USA300) OX=367830 GN=SAUSA300_2147 PE=4 SV=1;>tr|A0A0E1VQR6|A0A0E1VQR6_STAA3 Oxidoreductase, zinc-binding dehydrogenase family protein OS=Staphylococcus	Alcohol dehydrogenase, zinc-containing	SAUSA300_2147	36.266	0	209487	Cytoplasmic 7.50
Q2FG69;A8Z2I8;A0A0E1VQS7	>sp|Q2FG69|GSA1_STAA3 Glutamate-1-semialdehyde 2,1-aminomutase 1 OS=Staphylococcus aureus (strain USA300) OX=367830 GN=hemL1 PE=3 SV=1;>sp|A8Z2I8|GSA1_STAAT Glutamate-1-semialdehyde 2,1-aminomutase 1 OS=Staphylococcus aureus (strain USA300 / TCH1516) OX=45	Glutamate-1-semialdehyde 2,1-aminomutase 1 (GSA 1) (EC 5.4.3.8) (Glutamate-1-semialdehyde aminotransferase 1) (GSA-AT 1)	hemL1 SAUSA300_1614	46.388	0	555497	Cytoplasmic 9.97
Q2FES2;A8Z324;A0A0E1VQU1	>sp|Q2FES2|RS9_STAA3 30S ribosomal protein S9 OS=Staphylococcus aureus (strain USA300) OX=367830 GN=rpsI PE=3 SV=1;>sp|A8Z324|RS9_STAAT 30S ribosomal protein S9 OS=Staphylococcus aureus (strain USA300 / TCH1516) OX=451516 GN=rpsI PE=3 SV=1;>tr|A0A0E1VQU1|A	30S ribosomal protein S9	rpsI SAUSA300_2171	14.83	0	6.99887e+06	Cytoplasmic 9.67
Q2FEQ7;A8Z339;A0A0E1VQV5	>sp|Q2FEQ7|RL30_STAA3 50S ribosomal protein L30 OS=Staphylococcus aureus (strain USA300) OX=367830 GN=rpmD PE=3 SV=1;>sp|A8Z339|RL30_STAAT 50S ribosomal protein L30 OS=Staphylococcus aureus (strain USA300 / TCH1516) OX=451516 GN=rpmD PE=3 SV=1;>tr|A0A0E1VQ	50S ribosomal protein L30	rpmD SAUSA300_2186	6.5536	0	614717	Cytoplasmic 9.67
A8Z349;A0A0E1VQW6;A0A0H2XHC7	>sp|A8Z349|RL29_STAAT 50S ribosomal protein L29 OS=Staphylococcus aureus (strain USA300 / TCH1516) OX=451516 GN=rpmC PE=3 SV=1;>tr|A0A0E1VQW6|A0A0E1VQW6_STAA3 50S ribosomal protein L29 OS=Staphylococcus aureus subsp. aureus USA300_TCH959 OX=450394 GN=rpmC	50S ribosomal protein L29	rpmC USA300HOU_2233	8.0902	0	496677	Cytoplasmic 9.97
Q2FEJ8;A0A0E1VQX5	>sp|Q2FEJ8|SARR_STAA3 HTH-type transcriptional regulator SarR OS=Staphylococcus aureus (strain USA300) OX=367830 GN=sarR PE=3 SV=3;>tr|A0A0E1VQX5|A0A0E1VQX5_STAA3 HTH-type transcriptional regulator SarR OS=Staphylococcus aureus subsp. aureus USA300_TCH959	HTH-type transcriptional regulator SarR (Staphylococcal accessory regulator R)	sarR SAUSA300_2245	13.669	0	205700	Cytoplasmic 10.00
Q2FGC5;A8Z4D8;A0A0E1VR15	>sp|Q2FGC5|MTNN_STAA3 5-methylthioadenosine/S-adenosylhomocysteine nucleosidase OS=Staphylococcus aureus (strain USA300) OX=367830 GN=mtnN PE=3 SV=1;>sp|A8Z4D8|MTNN_STAAT 5-methylthioadenosine/S-adenosylhomocysteine nucleosidase OS=Staphylococcus aureus	5'-methylthioadenosine/S-adenosylhomocysteine nucleosidase (MTA/SAH nucleosidase) (MTAN) (EC 3.2.2.9) (5'-methylthioadenosine nucleosidase) (MTA nucleosidase) (S-adenosylhomocysteine nucleosidase) (AdoHcy nucleosidase) (SAH nucleosidase) (SRH nucleosidase)	mtnN SAUSA300_1558	24.534	0	117220	Cytoplasmic 7.50
Q2FF94;A8Z4T3;A0A0E1VR55	>sp|Q2FF94|CH10_STAA3 10 kDa chaperonin OS=Staphylococcus aureus (strain USA300) OX=367830 GN=groS PE=3 SV=1;>sp|A8Z4T3|CH10_STAAT 10 kDa chaperonin OS=Staphylococcus aureus (strain USA300 / TCH1516) OX=451516 GN=groS PE=3 SV=1;>tr|A0A0E1VR55|A0A0E1VR55_ST	10 kDa chaperonin (GroES protein) (Protein Cpn10)	groS groES SAUSA300_1983	10.416	0	2429500	Cytoplasmic 10.00
A0A0H2XG68;A0A0E1VR70	>tr|A0A0H2XG68|A0A0H2XG68_STAA3 Phi77 ORF011-like protein, phage transcriptional repressor OS=Staphylococcus aureus (strain USA300) OX=367830 GN=SAUSA300_1969 PE=4 SV=1;>tr|A0A0E1VR70|A0A0E1VR70_STAA3 Peptidase S24-like protein OS=Staphylococcus aureus sub	Phi77 ORF011-like protein, phage transcriptional repressor	SAUSA300_1969	27.017	133083	0	Cytoplasmic 7.50
Q2FFJ1;A8Z2R8;A0A0E1VRD2	>sp|Q2FFJ1|DNLJ_STAA3 DNA ligase OS=Staphylococcus aureus (strain USA300) OX=367830 GN=ligA PE=3 SV=1;>sp|A8Z2R8|DNLJ_STAAT DNA ligase OS=Staphylococcus aureus (strain USA300 / TCH1516) OX=451516 GN=ligA PE=3 SV=1;>tr|A0A0E1VRD2|A0A0E1VRD2_STAA3 DNA ligase	DNA ligase (EC 6.5.1.2) (Polydeoxyribonucleotide synthase [NAD(+)])	ligA SAUSA300_1885	75.08	88813.3	0	Cytoplasmic 7.50
A0A0H2XGC9;A0A0E1VRK7	>tr|A0A0H2XGC9|A0A0H2XGC9_STAA3 DNA-binding response regulator OS=Staphylococcus aureus (strain USA300) OX=367830 GN=vraR PE=4 SV=1;>tr|A0A0E1VRK7|A0A0E1VRK7_STAA3 Response regulator protein VraR OS=Staphylococcus aureus subsp. aureus USA300_TCH959 OX=4503	DNA-binding response regulator	vraR SAUSA300_1865	23.545	166337	0	Cytoplasmic 9.97
A0A0E1VS68;Q2FHN8;A8Z3N7	>tr|A0A0E1VS68|A0A0E1VS68_STAA3 Aspartate carbamoyltransferase OS=Staphylococcus aureus subsp. aureus USA300_TCH959 OX=450394 GN=pyrB PE=3 SV=1;>sp|Q2FHN8|PYRB_STAA3 Aspartate carbamoyltransferase OS=Staphylococcus aureus (strain USA300) OX=367830 GN=pyrB	Aspartate carbamoyltransferase (EC 2.1.3.2) (Aspartate transcarbamylase) (ATCase)	pyrB HMPREF0776_2199	32.562	0	259997	Cytoplasmic 9.97
A0A0H2XJ76;A0A0E1VS98	>tr|A0A0H2XJ76|A0A0H2XJ76_STAA3 Malonyl CoA-acyl carrier protein transacylase OS=Staphylococcus aureus (strain USA300) OX=367830 GN=fabD PE=3 SV=1;>tr|A0A0E1VS98|A0A0E1VS98_STAA3 Malonyl CoA-acyl carrier protein transacylase OS=Staphylococcus aureus subsp.	Malonyl CoA-acyl carrier protein transacylase (EC 2.3.1.39)	fabD SAUSA300_1123	33.635	31123.3	0	Cytoplasmic 9.97
A0A0H2XER6;A0A0E1VSB2	>tr|A0A0H2XER6|A0A0H2XER6_STAA3 Putative cell-division initiation protein OS=Staphylococcus aureus (strain USA300) OX=367830 GN=SAUSA300_1086 PE=4 SV=1;>tr|A0A0E1VSB2|A0A0E1VSB2_STAA3 DivIVA domain protein OS=Staphylococcus aureus subsp. aureus USA300_TCH9	Putative cell-division initiation protein	SAUSA300_1086	23.514	175940	0	Cytoplasmic 7.50
Q2FHT6;A0A0E1VSD6	>sp|Q2FHT6|THIO_STAA3 Thioredoxin OS=Staphylococcus aureus (strain USA300) OX=367830 GN=trxA PE=3 SV=1;>tr|A0A0E1VSD6|A0A0E1VSD6_STAA3 Thioredoxin OS=Staphylococcus aureus subsp. aureus USA300_TCH959 OX=450394 GN=trxA PE=3 SV=1	Thioredoxin (Trx)	trxA SAUSA300_1044	11.44	0	1852100	Cytoplasmic 9.97
Q2FI15;A8Z1K5;A0A0E1VSY8	>sp|Q2FI15|FOLD_STAA3 Bifunctional protein FolD OS=Staphylococcus aureus (strain USA300) OX=367830 GN=folD PE=3 SV=1;>sp|A8Z1K5|FOLD_STAAT Bifunctional protein FolD OS=Staphylococcus aureus (strain USA300 / TCH1516) OX=451516 GN=folD PE=3 SV=1;>tr|A0A0E1VS	Bifunctional protein FolD [Includes: Methylenetetrahydrofolate dehydrogenase (EC 1.5.1.5); Methenyltetrahydrofolate cyclohydrolase (EC 3.5.4.9)]	folD SAUSA300_0965	30.843	0	137253	Cytoplasmic 7.50
Q2FI10;A0A0E1VSZ6	>sp|Q2FI10|PURQ_STAA3 Phosphoribosylformylglycinamidine synthase subunit PurQ OS=Staphylococcus aureus (strain USA300) OX=367830 GN=purQ PE=3 SV=1;>tr|A0A0E1VSZ6|A0A0E1VSZ6_STAA3 Phosphoribosylformylglycinamidine synthase subunit PurQ OS=Staphylococcus aur	Phosphoribosylformylglycinamidine synthase subunit PurQ (FGAM synthase) (EC 6.3.5.3) (Formylglycinamide ribonucleotide amidotransferase subunit I) (FGAR amidotransferase I) (FGAR-AT I) (Glutaminase PurQ) (EC 3.5.1.2) (Phosphoribosylformylglycinamidine synthase subunit I)	purQ SAUSA300_0970	24.527	0	61796.7	Cytoplasmic 9.97
Q2FII7;A8Z1D8;A0A0E1VTK2	>sp|Q2FII7|GCSH_STAA3 Glycine cleavage system H protein OS=Staphylococcus aureus (strain USA300) OX=367830 GN=gcvH PE=3 SV=1;>sp|A8Z1D8|GCSH_STAAT Glycine cleavage system H protein OS=Staphylococcus aureus (strain USA300 / TCH1516) OX=451516 GN=gcvH PE=3 S	Glycine cleavage system H protein (Octanoyl/lipoyl carrier protein)	gcvH SAUSA300_0791	14.092	0	2.01713e+06	Cytoplasmic 7.50
Q2FIP8;A8Z018;A0A0E1VTP9	>sp|Q2FIP8|PEPT_STAA3 Peptidase T OS=Staphylococcus aureus (strain USA300) OX=367830 GN=pepT PE=3 SV=1;>sp|A8Z018|PEPT_STAAT Peptidase T OS=Staphylococcus aureus (strain USA300 / TCH1516) OX=451516 GN=pepT PE=3 SV=1;>tr|A0A0E1VTP9|A0A0E1VTP9_STAA3 Peptidas	Peptidase T (EC 3.4.11.4) (Aminotripeptidase) (Tripeptidase) (Tripeptide aminopeptidase)	pepT SAUSA300_0727	45.847	0	110867	Cytoplasmic 9.97
A0A0H2XGN0;A0A0E1VTR8	>tr|A0A0H2XGN0|A0A0H2XGN0_STAA3 Glycosyl transferase, group 1 family protein OS=Staphylococcus aureus (strain USA300) OX=367830 GN=SAUSA300_0550 PE=4 SV=1;>tr|A0A0E1VTR8|A0A0E1VTR8_STAA3 Glycosyltransferase, group 1 family protein OS=Staphylococcus aureus	Glycosyl transferase, group 1 family protein	SAUSA300_0550	58.418	419390	155823	Cytoplasmic 7.50
A0A0H2XIQ1;A0A0E1VUA5	>tr|A0A0H2XIQ1|A0A0H2XIQ1_STAA3 RNA methyltransferase, TrmH family, group 3 OS=Staphylococcus aureus (strain USA300) OX=367830 GN=SAUSA300_0517 PE=3 SV=1;>tr|A0A0E1VUA5|A0A0E1VUA5_STAA3 RNA methyltransferase, TrmH family, group 3 OS=Staphylococcus aureus s	RNA methyltransferase, TrmH family, group 3	SAUSA300_0517	27.207	48140	0	Cytoplasmic 7.50
Q2FJ94;A8YZP4;A0A0E1VUC1	>sp|Q2FJ94|RS7_STAA3 30S ribosomal protein S7 OS=Staphylococcus aureus (strain USA300) OX=367830 GN=rpsG PE=3 SV=2;>sp|A8YZP4|RS7_STAAT 30S ribosomal protein S7 OS=Staphylococcus aureus (strain USA300 / TCH1516) OX=451516 GN=rpsG PE=3 SV=1;>tr|A0A0E1VUC1|A	30S ribosomal protein S7	rpsG SAUSA300_0531	17.794	0	2.56547e+06	Cytoplasmic 7.50
A0A0H2XFT6;A0A0E1VUP2	>tr|A0A0H2XFT6|A0A0H2XFT6_STAA3 UDP-N-acetylglucosamine 1-carboxyvinyltransferase OS=Staphylococcus aureus (strain USA300) OX=367830 GN=murA PE=3 SV=1;>tr|A0A0E1VUP2|A0A0E1VUP2_STAA3 UDP-N-acetylglucosamine 1-carboxyvinyltransferase OS=Staphylococcus aureu	UDP-N-acetylglucosamine 1-carboxyvinyltransferase (EC 2.5.1.7) (Enoylpyruvate transferase) (UDP-N-acetylglucosamine enolpyruvyl transferase) (EPT)	murA SAUSA300_2078	45.074	60096.7	0	Cytoplasmic 7.50
Q2FJQ9;A0A0E1VVS4	>sp|Q2FJQ9|THLA_STAA3 Probable acetyl-CoA acyltransferase OS=Staphylococcus aureus (strain USA300) OX=367830 GN=SAUSA300_0355 PE=3 SV=1;>tr|A0A0E1VVS4|A0A0E1VVS4_STAA3 Acetyl-CoA C-acetyltransferase OS=Staphylococcus aureus subsp. aureus USA300_TCH959 OX=4	Probable acetyl-CoA acyltransferase (EC 2.3.1.9) (Acetoacetyl-CoA thiolase)	SAUSA300_0355	41.703	0	953643	Cytoplasmic 9.97
Q2FKC0;A8YZ65;A0A0E1VWD3	>sp|Q2FKC0|DEOB_STAA3 Phosphopentomutase OS=Staphylococcus aureus (strain USA300) OX=367830 GN=deoB PE=3 SV=1;>sp|A8YZ65|DEOB_STAAT Phosphopentomutase OS=Staphylococcus aureus (strain USA300 / TCH1516) OX=451516 GN=deoB PE=3 SV=1;>tr|A0A0E1VWD3|A0A0E1VWD3_	Phosphopentomutase (EC 5.4.2.7) (Phosphodeoxyribomutase)	deoB SAUSA300_0141	43.795	0	723413	Cytoplasmic 9.97
A0A0H2XH33;A0A0E1VX49	>tr|A0A0H2XH33|A0A0H2XH33_STAA3 Uncharacterized protein OS=Staphylococcus aureus (strain USA300) OX=367830 GN=SAUSA300_2529 PE=1 SV=1;>tr|A0A0E1VX49|A0A0E1VX49_STAA3 3-demethylubiquinone-9 3-methyltransferase domain protein OS=Staphylococcus aureus subsp.	Uncharacterized protein	SAUSA300_2529	16.939	0	2.00643e+06	Cytoplasmic 7.50
A0A0H2XHR6;A0A0E1VX66	>tr|A0A0H2XHR6|A0A0H2XHR6_STAA3 Putative AMP-binding enzyme OS=Staphylococcus aureus (strain USA300) OX=367830 GN=SAUSA300_2542 PE=4 SV=1;>tr|A0A0E1VX66|A0A0E1VX66_STAA3 AMP-binding enzyme OS=Staphylococcus aureus subsp. aureus USA300_TCH959 OX=450394 GN=H	Putative AMP-binding enzyme	SAUSA300_2542	59.748	0	17491.7	Cytoplasmic 9.67
Q2FDV3;A8Z3F5;A0A0E1VXD2	>sp|Q2FDV3|ROCA_STAA3 1-pyrroline-5-carboxylate dehydrogenase OS=Staphylococcus aureus (strain USA300) OX=367830 GN=rocA PE=3 SV=1;>sp|A8Z3F5|ROCA_STAAT 1-pyrroline-5-carboxylate dehydrogenase OS=Staphylococcus aureus (strain USA300 / TCH1516) OX=451516 GN	1-pyrroline-5-carboxylate dehydrogenase (P5C dehydrogenase) (EC 1.2.1.88) (L-glutamate gamma-semialdehyde dehydrogenase)	rocA SAUSA300_2491	56.867	572490	2.32737e+06	Cytoplasmic 9.97
A0A0E1VXH7;A0A0H2XH62	>tr|A0A0E1VXH7|A0A0E1VXH7_STAA3 4-phosphoerythronate dehydrogenase OS=Staphylococcus aureus subsp. aureus USA300_TCH959 OX=450394 GN=pdxB PE=3 SV=1;>tr|A0A0H2XH62|A0A0H2XH62_STAA3 D-lactate dehydrogenase OS=Staphylococcus aureus (strain USA300) OX=367830 G	D-lactate dehydrogenase (EC 1.1.1.28)	ddh SAUSA300_2463	36.682	0	201637	Cytoplasmic 9.97
Q2FEB2;A0A0E1VY51	>sp|Q2FEB2|SARZ_STAA3 HTH-type transcriptional regulator SarZ OS=Staphylococcus aureus (strain USA300) OX=367830 GN=sarZ PE=3 SV=1;>tr|A0A0E1VY51|A0A0E1VY51_STAA3 HTH-type transcriptional regulator SarZ OS=Staphylococcus aureus subsp. aureus USA300_TCH959	HTH-type transcriptional regulator SarZ (Staphylococcal accessory regulator Z)	sarZ SAUSA300_2331	17.435	188850	0	Cytoplasmic 9.97
Q2FEP1;A0A0E1VYF1	>sp|Q2FEP1|RL23_STAA3 50S ribosomal protein L23 OS=Staphylococcus aureus (strain USA300) OX=367830 GN=rplW PE=3 SV=1;>tr|A0A0E1VYF1|A0A0E1VYF1_STAA3 50S ribosomal protein L23 OS=Staphylococcus aureus subsp. aureus USA300_TCH959 OX=450394 GN=rplW PE=3 SV=1	50S ribosomal protein L29	rpmC HMPREF0776_0290	10.605	0	149450	Cytoplasmic 9.97
A0A0H2XEF1;A0A0E1VJD9	>tr|A0A0H2XEF1|A0A0H2XEF1_STAA3 2-oxoisovalerate dehydrogenase, E1 component, beta subunit OS=Staphylococcus aureus (strain USA300) OX=367830 GN=SAUSA300_1465 PE=4 SV=1;>tr|A0A0E1VJD9|A0A0E1VJD9_STAA3 Transketolase, pyridine binding domain protein OS=Staph	2-oxoisovalerate dehydrogenase, E1 component, beta subunit (EC 1.2.4.1)	SAUSA300_1465	36.061	0	465707	Cytoplasmic 7.50
A0A0H2XEM7;A0A0E1VW65	>tr|A0A0H2XEM7|A0A0H2XEM7_STAA3 Indole-3-pyruvate decarboxylase OS=Staphylococcus aureus (strain USA300) OX=367830 GN=ipdC PE=3 SV=1;>tr|A0A0E1VW65|A0A0E1VW65_STAA3 Thiamine pyrophosphate enzyme, N-terminal TPP binding domain protein OS=Staphylococcus aure	Indole-3-pyruvate decarboxylase (EC 4.1.1.74)	ipdC SAUSA300_0190	60.538	0	2.09783e+06	Cytoplasmic 9.67
A0A0H2XF86;A0A0E1VNS6	>tr|A0A0H2XF86|A0A0H2XF86_STAA3 Molybdopterin biosynthesis protein A OS=Staphylococcus aureus (strain USA300) OX=367830 GN=moeA PE=4 SV=1;>tr|A0A0E1VNS6|A0A0E1VNS6_STAA3 Molybdenum cofactor synthesis domain protein OS=Staphylococcus aureus subsp. aureus US	Molybdopterin biosynthesis protein A	moeA SAUSA300_2224	45.016	0	209617	Cytoplasmic 9.97
A0A0H2XIA2;A0A0H2XFP3;A0A0E1VK47;A0A0E1VM09;A0A0E1VKF3	>tr|A0A0H2XIA2|A0A0H2XIA2_STAA3 Deoxyribose-phosphate aldolase OS=Staphylococcus aureus (strain USA300) OX=367830 GN=deoC PE=3 SV=1;>tr|A0A0H2XFP3|A0A0H2XFP3_STAA3 Deoxyribose-phosphate aldolase OS=Staphylococcus aureus (strain USA300) OX=367830 GN=deoC PE	Deoxyribose-phosphate aldolase (DERA) (EC 4.1.2.4) (2-deoxy-D-ribose 5-phosphate aldolase) (Phosphodeoxyriboaldolase) (Deoxyriboaldolase)	deoC SAUSA300_0140	23.502	148323	0	Cytoplasmic 9.97
A0A0H2XH09;A0A0E1VNN8	>tr|A0A0H2XH09|A0A0H2XH09_STAA3 Adenylate kinase OS=Staphylococcus aureus (strain USA300) OX=367830 GN=adk PE=3 SV=1;>tr|A0A0E1VNN8|A0A0E1VNN8_STAA3 Adenylate kinase OS=Staphylococcus aureus subsp. aureus USA300_TCH959 OX=450394 GN=adk PE=3 SV=1	Adenylate kinase (AK) (EC 2.7.4.3) (ATP-AMP transphosphorylase) (ATP:AMP phosphotransferase) (Adenylate monophosphate kinase)	adk SAUSA300_2183	23.974	0	1.24013e+06	Cytoplasmic 9.97
A0A0H2XI78;A0A0E1VYT9	>tr|A0A0H2XI78|A0A0H2XI78_STAA3 PhiPVL ORF41-like protein OS=Staphylococcus aureus (strain USA300) OX=367830 GN=SAUSA300_1961 PE=4 SV=1;>tr|A0A0E1VYT9|A0A0E1VYT9_STAA3 Uncharacterized protein OS=Staphylococcus aureus subsp. aureus USA300_TCH959 OX=450394 G	PhiPVL ORF41-like protein	SAUSA300_1961	75.608	0	1.38238e+06	Cytoplasmic 7.50
Q2FI62;A8Z0B9;A0A0E1VKT4	>sp|Q2FI62|Y916_STAA3 Putative phosphoesterase SAUSA300_0916 OS=Staphylococcus aureus (strain USA300) OX=367830 GN=SAUSA300_0916 PE=3 SV=1;>sp|A8Z0B9|Y973_STAAT Putative phosphoesterase USA300HOU_0973 OS=Staphylococcus aureus (strain USA300 / TCH1516) OX=4	Putative phosphoesterase SAUSA300_0916 (EC 3.1.-.-)	SAUSA300_0916	19.326	0	402673	Cytoplasmic 7.50
Q2FJ29;A8Z117;A0A0E1VLU6	>sp|Q2FJ29|SYR_STAA3 Arginine--tRNA ligase OS=Staphylococcus aureus (strain USA300) OX=367830 GN=argS PE=3 SV=1;>sp|A8Z117|SYR_STAAT Arginine--tRNA ligase OS=Staphylococcus aureus (strain USA300 / TCH1516) OX=451516 GN=argS PE=3 SV=1;>tr|A0A0E1VLU6|A0A0E1V	Arginine--tRNA ligase (EC 6.1.1.19) (Arginyl-tRNA synthetase) (ArgRS)	argS SAUSA300_0596	62.381	0	1.52283e+06	Cytoplasmic 10.00
Q2FGE2;A8Z4C0;A0A0E1VJ32	>sp|Q2FGE2|GRPE_STAA3 Protein GrpE OS=Staphylococcus aureus (strain USA300) OX=367830 GN=grpE PE=3 SV=1;>sp|A8Z4C0|GRPE_STAAT Protein GrpE OS=Staphylococcus aureus (strain USA300 / TCH1516) OX=451516 GN=grpE PE=3 SV=1;>tr|A0A0E1VJ32|A0A0E1VJ32_STAA3 Protei	Protein GrpE (HSP-70 cofactor)	grpE SAUSA300_1541	24.008	0	752293	Cytoplasmic 7.50
Q2FGB6;A8Z4E8	>sp|Q2FGB6|GREA_STAA3 Transcription elongation factor GreA OS=Staphylococcus aureus (strain USA300) OX=367830 GN=greA PE=3 SV=1;>sp|A8Z4E8|GREA_STAAT Transcription elongation factor GreA OS=Staphylococcus aureus (strain USA300 / TCH1516) OX=451516 GN=greA	Transcription elongation factor GreA (Transcript cleavage factor GreA)	greA SAUSA300_1567	17.743	0	141983	Cytoplasmic 9.97
Q2FFY0;A8Z4I6;A0A0E1VQC9	>sp|Q2FFY0|SYL_STAA3 Leucine--tRNA ligase OS=Staphylococcus aureus (strain USA300) OX=367830 GN=leuS PE=3 SV=1;>sp|A8Z4I6|SYL_STAAT Leucine--tRNA ligase OS=Staphylococcus aureus (strain USA300 / TCH1516) OX=451516 GN=leuS PE=3 SV=1;>tr|A0A0E1VQC9|A0A0E1VQC	Leucine--tRNA ligase (EC 6.1.1.4) (Leucyl-tRNA synthetase) (LeuRS)	leuS SAUSA300_1704	91.785	294477	1688090	Cytoplasmic 9.67
Q2FHX4;P0C861;A0A0E1VSI0	>sp|Q2FHX4|Y1006_STAA3 UPF0637 protein SAUSA300_1006 OS=Staphylococcus aureus (strain USA300) OX=367830 GN=SAUSA300_1006 PE=3 SV=1;>sp|P0C861|Y1046_STAAT UPF0637 protein USA300HOU_1046.1 OS=Staphylococcus aureus (strain USA300 / TCH1516) OX=451516 GN=USA30	UPF0637 protein SAUSA300_1006	SAUSA300_1006	24.019	111663	0	Cytoplasmic 7.50
Q2FH26;A0A0E1VRH0	>sp|Q2FH26|ODO2_STAA3 Dihydrolipoyllysine-residue succinyltransferase component of 2-oxoglutarate dehydrogenase complex OS=Staphylococcus aureus (strain USA300) OX=367830 GN=odhB PE=3 SV=1;>tr|A0A0E1VRH0|A0A0E1VRH0_STAA3 Dihydrolipoyllysine-residue succiny	Dihydrolipoyllysine-residue succinyltransferase component of 2-oxoglutarate dehydrogenase complex (EC 2.3.1.61) (2-oxoglutarate dehydrogenase complex component E2) (OGDC-E2) (Dihydrolipoamide succinyltransferase component of 2-oxoglutarate dehydrogenase complex)	odhB sucB SAUSA300_1305	46.673	0	881577	Cytoplasmic 9.67
Q2FI05;A0A0E1VT01	>sp|Q2FI05|PUR9_STAA3 Bifunctional purine biosynthesis protein PurH OS=Staphylococcus aureus (strain USA300) OX=367830 GN=purH PE=3 SV=1;>tr|A0A0E1VT01|A0A0E1VT01_STAA3 Bifunctional purine biosynthesis protein PurH OS=Staphylococcus aureus subsp. aureus US	Bifunctional purine biosynthesis protein PurH [Includes: Phosphoribosylaminoimidazolecarboxamide formyltransferase (EC 2.1.2.3) (AICAR transformylase); IMP cyclohydrolase (EC 3.5.4.10) (ATIC) (IMP synthase) (Inosinicase)]	purH SAUSA300_0975	54.377	280353	0	Cytoplasmic 7.50
Q2FJ70;A0A0E1VJK6	>sp|Q2FJ70|HPS_STAA3 3-hexulose-6-phosphate synthase OS=Staphylococcus aureus (strain USA300) OX=367830 GN=SAUSA300_0555 PE=3 SV=1;>tr|A0A0E1VJK6|A0A0E1VJK6_STAA3 3-hexulose-6-phosphate synthase OS=Staphylococcus aureus subsp. aureus USA300_TCH959 OX=45039	3-hexulose-6-phosphate synthase (HPS) (EC 4.1.2.43) (D-arabino-3-hexulose-6-phosphate formaldehyde lyase)	SAUSA300_0555	22.417	0	3.14563e+06	Cytoplasmic 7.50

## Sheet: cytoplasmic membrane
Protein IDs	Protein Descriptions	Protein name	Gene	Mol. Weight [kDa]	Mean LFQ USA300 wild type	Mean LFQ USA300 Δα,β,hld	PSORT prediction of subcellular localization
Q2FIS2;A0A0E1VM13	>sp|Q2FIS2|LTAS_STAA3 Lipoteichoic acid synthase OS=Staphylococcus aureus (strain USA300) OX=367830 GN=ltaS PE=3 SV=1;>tr|A0A0E1VM13|A0A0E1VM13_STAA3 Lipoteichoic acid synthase OS=Staphylococcus aureus subsp. aureus USA300_TCH959 OX=450394 GN=ltaS PE=3 SV=	Lipoteichoic acid synthase	ltaS HMPREF0776_1724	74.399	1.71263e+08	1.41823e+08	CytoplasmicMembrane 10.00
A0A0H2XIL0;A0A0E1VNL6	>tr|A0A0H2XIL0|A0A0H2XIL0_STAA3 Uncharacterized protein OS=Staphylococcus aureus (strain USA300) OX=367830 GN=SAUSA300_2164 PE=4 SV=1;>tr|A0A0E1VNL6|A0A0E1VNL6_STAA3 MAP domain protein OS=Staphylococcus aureus subsp. aureus USA300_TCH959 OX=450394 GN=HMPRE	Uncharacterized protein	SAUSA300_2164	15.447	99849000	44925000	CytoplasmicMembrane 9.68
A0A0H2XJG3;A0A0E1VKJ6	>tr|A0A0H2XJG3|A0A0H2XJG3_STAA3 Dihydrolipoamide acetyltransferase component of pyruvate dehydrogenase complex OS=Staphylococcus aureus (strain USA300) OX=367830 GN=SAUSA300_0995 PE=3 SV=1;>tr|A0A0E1VKJ6|A0A0E1VKJ6_STAA3 Dihydrolipoamide acetyltransferase	MAP domain protein	HMPREF0776_0257	46.382	7.90773e+07	1.11308e+08	CytoplasmicMembrane 9.68
A0A0H2XIW0;A0A0E1VIL8	>tr|A0A0H2XIW0|A0A0H2XIW0_STAA3 Putative surface protein OS=Staphylococcus aureus (strain USA300) OX=367830 GN=SAUSA300_0883 PE=4 SV=1;>tr|A0A0E1VIL8|A0A0E1VIL8_STAA3 MAP domain protein OS=Staphylococcus aureus subsp. aureus USA300_TCH959 OX=450394 GN=HMPR	Putative surface protein	SAUSA300_0883	15.838	5.80627e+07	7.86637e+07	CytoplasmicMembrane 9.68
A0A0H2XHY4	>tr|A0A0H2XHY4|A0A0H2XHY4_STAA3 Penicillin-binding protein 2 OS=Staphylococcus aureus (strain USA300) OX=367830 GN=mecA PE=4 SV=1	Penicillin-binding protein 2 (EC 3.4.16.4)	mecA SAUSA300_0032	76.102	5.12147e+07	9.94683e+06	CytoplasmicMembrane 9.68
A0A0E1VP51	>tr|A0A0E1VP51|A0A0E1VP51_STAA3 65 kDa membrane protein (Fragment) OS=Staphylococcus aureus subsp. aureus USA300_TCH959 OX=450394 GN=HMPREF0776_0101 PE=4 SV=1	65 kDa membrane protein (Fragment)	HMPREF0776_0101	42.006	3.27733e+07	4.90103e+07	CytoplasmicMembrane 10.00
A0A0E1VKV5;A0A0E0SR44	>tr|A0A0E1VKV5|A0A0E1VKV5_STAA3 Penicillin-binding protein, transpeptidase domain protein OS=Staphylococcus aureus subsp. aureus USA300_TCH959 OX=450394 GN=HMPREF0776_1268 PE=4 SV=1;>tr|A0A0E0SR44|A0A0E0SR44_STAA3 Beta-lactamase regulator BlaR OS=Staphyloc	Penicillin-binding protein, transpeptidase domain protein	HMPREF0776_1268	70.696	2.86557e+07	1.13303e+07	CytoplasmicMembrane 10.00
A0A0H2XFP1;A0A0E1VW05	>tr|A0A0H2XFP1|A0A0H2XFP1_STAA3 Putative membrane protein OS=Staphylococcus aureus (strain USA300) OX=367830 GN=SAUSA300_0279 PE=4 SV=1;>tr|A0A0E1VW05|A0A0E1VW05_STAA3 Type VII secretion protein EsaA OS=Staphylococcus aureus subsp. aureus USA300_TCH959 OX=	Putative membrane protein	SAUSA300_0279	114.82	25475000	8185600	CytoplasmicMembrane 10.00
A0A0H2XJ39;A0A0E1VGW1	>tr|A0A0H2XJ39|A0A0H2XJ39_STAA3 Penicillin-binding protein 3 OS=Staphylococcus aureus (strain USA300) OX=367830 GN=pbp3 PE=4 SV=1;>tr|A0A0E1VGW1|A0A0E1VGW1_STAA3 Penicillin-binding protein, transpeptidase domain protein OS=Staphylococcus aureus subsp. aure	Penicillin-binding protein 3	pbp3 SAUSA300_1512	77.25	2.38883e+07	2.72343e+07	CytoplasmicMembrane 9.51
Q2FID4;A0A0E1VTF2	>sp|Q2FID4|Y844_STAA3 NADH dehydrogenase-like protein SAUSA300_0844 OS=Staphylococcus aureus (strain USA300) OX=367830 GN=SAUSA300_0844 PE=3 SV=1;>tr|A0A0E1VTF2|A0A0E1VTF2_STAA3 Pyridine nucleotide-disulfide oxidoreductase OS=Staphylococcus aureus subsp. a	NADH dehydrogenase-like protein SAUSA300_0844 (EC 1.6.99.-)	SAUSA300_0844	44.104	1.78907e+07	3.08323e+06	CytoplasmicMembrane 8.78
Q2FF24;A8YY70;A0A0E1VUK3	>sp|Q2FF24|ATPB_STAA3 ATP synthase subunit beta OS=Staphylococcus aureus (strain USA300) OX=367830 GN=atpD PE=3 SV=1;>sp|A8YY70|ATPB_STAAT ATP synthase subunit beta OS=Staphylococcus aureus (strain USA300 / TCH1516) OX=451516 GN=atpD PE=3 SV=1;>tr|A0A0E1VU	ATP synthase subunit beta (EC 3.6.3.14) (ATP synthase F1 sector subunit beta) (F-ATPase subunit beta)	atpD SAUSA300_2058	51.4	1.61837e+07	5.31337e+06	CytoplasmicMembrane 8.78
A0A0H2XIJ1;A0A0E1VSS6	>tr|A0A0H2XIJ1|A0A0H2XIJ1_STAA3 Enoyl-[acyl-carrier-protein] reductase [NADPH] OS=Staphylococcus aureus (strain USA300) OX=367830 GN=SAUSA300_0912 PE=1 SV=1;>tr|A0A0E1VSS6|A0A0E1VSS6_STAA3 Enoyl-[acyl-carrier-protein] reductase [NADPH] OS=Staphylococcus au	Enoyl-[acyl-carrier-protein] reductase [NADPH] (ENR) (EC 1.3.1.39)	SAUSA300_0912	27.992	8.13413e+06	0	CytoplasmicMembrane 8.78
A0A0H2XHQ4;A0A0E1VLD3	>tr|A0A0H2XHQ4|A0A0H2XHQ4_STAA3 Alkyl hydroperoxide reductase, subunit F OS=Staphylococcus aureus (strain USA300) OX=367830 GN=ahpF PE=3 SV=1;>tr|A0A0E1VLD3|A0A0E1VLD3_STAA3 Alkyl hydroperoxide reductase, F subunit OS=Staphylococcus aureus subsp. aureus US	Alkyl hydroperoxide reductase, subunit F	ahpF SAUSA300_0379	54.662	6890200	4.92893e+06	CytoplasmicMembrane 8.78
Q2FG20;A8Z2N4;A0A0E1VGL6	>sp|Q2FG20|EZRA_STAA3 Septation ring formation regulator EzrA OS=Staphylococcus aureus (strain USA300) OX=367830 GN=ezrA PE=3 SV=1;>sp|A8Z2N4|EZRA_STAAT Septation ring formation regulator EzrA OS=Staphylococcus aureus (strain USA300 / TCH1516) OX=451516 GN	Septation ring formation regulator EzrA	ezrA SAUSA300_1664	66.199	7.51423e+06	0	CytoplasmicMembrane (This protein may have multiple localization sites.) 10.00
A0A0H2XFZ6;A0A0E1VKV6	>tr|A0A0H2XFZ6|A0A0H2XFZ6_STAA3 Transcriptional regulator OS=Staphylococcus aureus (strain USA300) OX=367830 GN=SAUSA300_0958 PE=4 SV=1;>tr|A0A0E1VKV6|A0A0E1VKV6_STAA3 Cell envelope-like function transcriptional attenuator common domain protein OS=Staphylo	Transcriptional regulator	SAUSA300_0958	45.685	3.07503e+06	3.09827e+06	CytoplasmicMembrane 9.68
A0A0H2XJF4;A0A0E1VKQ6	>tr|A0A0H2XJF4|A0A0H2XJF4_STAA3 3-oxoacyl-[acyl-carrier-protein] synthase 2 OS=Staphylococcus aureus (strain USA300) OX=367830 GN=fabF PE=3 SV=1;>tr|A0A0E1VKQ6|A0A0E1VKQ6_STAA3 3-oxoacyl-[acyl-carrier-protein] synthase 2 OS=Staphylococcus aureus subsp. aur	3-oxoacyl-[acyl-carrier-protein] synthase 2 (EC 2.3.1.179)	fabF SAUSA300_0886	43.766	2.98927e+06	1.74907e+06	CytoplasmicMembrane 8.78
A0A0H2XGW5;A0A0E1VUZ4	>tr|A0A0H2XGW5|A0A0H2XGW5_STAA3 ATP-dependent zinc metalloprotease FtsH OS=Staphylococcus aureus (strain USA300) OX=367830 GN=ftsH PE=3 SV=1;>tr|A0A0E1VUZ4|A0A0E1VUZ4_STAA3 ATP-dependent zinc metalloprotease FtsH OS=Staphylococcus aureus subsp. aureus USA3	ATP-dependent zinc metalloprotease FtsH (EC 3.4.24.-)	ftsH SAUSA300_0489	77.783	3.34367e+06	0	CytoplasmicMembrane 9.99
A0A0E1VJI0;A0A0H2XI32	>tr|A0A0E1VJI0|A0A0E1VJI0_STAA3 Transglycosylase (Fragment) OS=Staphylococcus aureus subsp. aureus USA300_TCH959 OX=450394 GN=HMPREF0776_2472 PE=4 SV=1;>tr|A0A0H2XI32|A0A0H2XI32_STAA3 Penicillin binding protein 2 OS=Staphylococcus aureus (strain USA300) OX	Penicillin binding protein 2 (EC 2.4.2.-)	pbp2 SAUSA300_1341	53.642	1.16437e+06	1.26503e+06	CytoplasmicMembrane 9.51
A0A0H2XEX9;A0A0E1VKW5	>tr|A0A0H2XEX9|A0A0H2XEX9_STAA3 N5-carboxyaminoimidazole ribonucleotide synthase OS=Staphylococcus aureus (strain USA300) OX=367830 GN=purK PE=3 SV=1;>tr|A0A0E1VKW5|A0A0E1VKW5_STAA3 N5-carboxyaminoimidazole ribonucleotide synthase OS=Staphylococcus aureus	N5-carboxyaminoimidazole ribonucleotide synthase (N5-CAIR synthase) (EC 6.3.4.18) (5-(carboxyamino)imidazole ribonucleotide synthetase)	purK SAUSA300_0967	42.493	1.32163e+06	0	CytoplasmicMembrane 8.78
A0A0H2XFY1;A0A0E1VJN0	>tr|A0A0H2XFY1|A0A0H2XFY1_STAA3 Peptide methionine sulfoxide reductase regulator MsrR OS=Staphylococcus aureus (strain USA300) OX=367830 GN=msrR PE=4 SV=1;>tr|A0A0E1VJN0|A0A0E1VJN0_STAA3 Cell envelope-like function transcriptional attenuator common domain	Peptide methionine sulfoxide reductase regulator MsrR	msrR SAUSA300_1257	36.97	816287	0	CytoplasmicMembrane 9.51
A0A0H2XJ83;A0A0E1VK93	>tr|A0A0H2XJ83|A0A0H2XJ83_STAA3 Signal recognition particle receptor FtsY OS=Staphylococcus aureus (strain USA300) OX=367830 GN=ftsY PE=3 SV=1;>tr|A0A0E1VK93|A0A0E1VK93_STAA3 Signal recognition particle receptor FtsY OS=Staphylococcus aureus subsp. aureus	Signal recognition particle receptor FtsY (SRP receptor)	ftsY SAUSA300_1128	46.59	838923	0	CytoplasmicMembrane 8.78
A0A0H2XHM2;A0A0E1VP69	>tr|A0A0H2XHM2|A0A0H2XHM2_STAA3 ABC transporter, ATP-binding protein OS=Staphylococcus aureus (strain USA300) OX=367830 GN=SAUSA300_1911 PE=4 SV=1;>tr|A0A0E1VP69|A0A0E1VP69_STAA3 ABC transporter, ATP-binding protein OS=Staphylococcus aureus subsp. aureus U	ABC transporter, ATP-binding protein	SAUSA300_1911	32.952	630253	0	CytoplasmicMembrane 9.51
A0A0H2XHS9;A0A0E1VNH2	>tr|A0A0H2XHS9|A0A0H2XHS9_STAA3 Alpha-acetolactate synthase OS=Staphylococcus aureus (strain USA300) OX=367830 GN=alsS PE=3 SV=1;>tr|A0A0E1VNH2|A0A0E1VNH2_STAA3 Acetolactate synthase, catabolic OS=Staphylococcus aureus subsp. aureus USA300_TCH959 OX=450394	Acetolactate synthase, catabolic (EC 2.2.1.6)	alsS HMPREF0776_0259	61.169	518147	0	CytoplasmicMembrane 8.78
A0A0H2XFL9;A0A0E1VIE9	>tr|A0A0H2XFL9|A0A0H2XFL9_STAA3 GTP-binding protein OS=Staphylococcus aureus (strain USA300) OX=367830 GN=typA PE=4 SV=1;>tr|A0A0E1VIE9|A0A0E1VIE9_STAA3 GTP-binding protein TypA OS=Staphylococcus aureus subsp. aureus USA300_TCH959 OX=450394 GN=typA PE=4 SV	GTP-binding protein	typA SAUSA300_1009	69.195	167870	0	CytoplasmicMembrane 8.78
A0A0H2XGV4;A0A0E1VGM4	>tr|A0A0H2XGV4|A0A0H2XGV4_STAA3 Putative serine protease HtrA OS=Staphylococcus aureus (strain USA300) OX=367830 GN=SAUSA300_1674 PE=4 SV=1;>tr|A0A0E1VGM4|A0A0E1VGM4_STAA3 Trypsin OS=Staphylococcus aureus subsp. aureus USA300_TCH959 OX=450394 GN=HMPREF0776	Putative serine protease HtrA	SAUSA300_1674	45.802	0	2151200	CytoplasmicMembrane 9.55
Q2FGW1;A0A0E1VHD2	>sp|Q2FGW1|EBPS_STAA3 Elastin-binding protein EbpS OS=Staphylococcus aureus (strain USA300) OX=367830 GN=ebpS PE=3 SV=3;>tr|A0A0E1VHD2|A0A0E1VHD2_STAA3 Elastin-binding protein EbpS OS=Staphylococcus aureus subsp. aureus USA300_TCH959 OX=450394 GN=ebpS PE=4	Elastin-binding protein EbpS	ebpS SAUSA300_1370	53.221	0	848157	CytoplasmicMembrane (This protein may have multiple localization sites.) 8.28
A0A0H2XGW3;A0A0E1VHI9	>tr|A0A0H2XGW3|A0A0H2XGW3_STAA3 Carboxyl-terminal protease OS=Staphylococcus aureus (strain USA300) OX=367830 GN=ctpA PE=3 SV=1;>tr|A0A0E1VHI9|A0A0E1VHI9_STAA3 Peptidase, S41 family OS=Staphylococcus aureus subsp. aureus USA300_TCH959 OX=450394 GN=HMPREF07	Carboxyl-terminal protease (EC 3.4.21.-)	ctpA SAUSA300_1313	55.26	0	304637	CytoplasmicMembrane 9.51
A0A0H2XHT5;A0A0E1VI84	>tr|A0A0H2XHT5|A0A0H2XHT5_STAA3 Uncharacterized protein OS=Staphylococcus aureus (strain USA300) OX=367830 GN=SAUSA300_1084 PE=4 SV=1;>tr|A0A0E1VI84|A0A0E1VI84_STAA3 YGGT family protein OS=Staphylococcus aureus subsp. aureus USA300_TCH959 OX=450394 GN=HMPR	Uncharacterized protein	SAUSA300_1084	11.252	0	142583	CytoplasmicMembrane 9.55
A0A0H2XE42;A0A0E1VIS2	>tr|A0A0H2XE42|A0A0H2XE42_STAA3 Uncharacterized protein OS=Staphylococcus aureus (strain USA300) OX=367830 GN=SAUSA300_0940 PE=4 SV=1;>tr|A0A0E1VIS2|A0A0E1VIS2_STAA3 DoxX family protein OS=Staphylococcus aureus subsp. aureus USA300_TCH959 OX=450394 GN=HMPR	Uncharacterized protein	SAUSA300_0940	13.229	0	66866.7	CytoplasmicMembrane 10.00
A0A0H2XFE1;A0A0E1VIS8	>tr|A0A0H2XFE1|A0A0H2XFE1_STAA3 Uncharacterized protein OS=Staphylococcus aureus (strain USA300) OX=367830 GN=SAUSA300_1692 PE=4 SV=1;>tr|A0A0E1VIS8|A0A0E1VIS8_STAA3 Peptidase propeptide and YPEB domain protein OS=Staphylococcus aureus subsp. aureus USA300	Uncharacterized protein	SAUSA300_1692	11.967	117757	0	CytoplasmicMembrane 9.55
Q2FI18;A0A0E1VIU7	>sp|Q2FI18|QOX1_STAA3 Probable quinol oxidase subunit 1 OS=Staphylococcus aureus (strain USA300) OX=367830 GN=qoxB PE=3 SV=1;>tr|A0A0E1VIU7|A0A0E1VIU7_STAA3 Cytochrome aa3 quinol oxidase, subunit I OS=Staphylococcus aureus subsp. aureus USA300_TCH959 OX=45	Probable quinol oxidase subunit 1 (EC 1.10.3.-) (Quinol oxidase polypeptide I)	qoxB SAUSA300_0962	75.242	0	127100	CytoplasmicMembrane 10.00
A0A0E1VIV4;A0A0H2XKD0	>tr|A0A0E1VIV4|A0A0E1VIV4_STAA3 N5-carboxyaminoimidazole ribonucleotide mutase OS=Staphylococcus aureus subsp. aureus USA300_TCH959 OX=450394 GN=purE PE=3 SV=1;>tr|A0A0H2XKD0|A0A0H2XKD0_STAA3 N5-carboxyaminoimidazole ribonucleotide mutase OS=Staphylococcus	N5-carboxyaminoimidazole ribonucleotide mutase (N5-CAIR mutase) (EC 5.4.99.18) (5-(carboxyamino)imidazole ribonucleotide mutase)	purE SAUSA300_0966	17.069	438167	3.77187e+06	CytoplasmicMembrane 9.55
A0A0H2XGP1;A0A0E1VJ80	>tr|A0A0H2XGP1|A0A0H2XGP1_STAA3 Preprotein translocase, YajC subunit OS=Staphylococcus aureus (strain USA300) OX=367830 GN=yajC PE=4 SV=1;>tr|A0A0E1VJ80|A0A0E1VJ80_STAA3 Preprotein translocase, YajC subunit OS=Staphylococcus aureus subsp. aureus USA300_TCH	Preprotein translocase, YajC subunit	yajC SAUSA300_1594	9.6713	0	3.63013e+06	CytoplasmicMembrane 9.51
A0A0H2XFD2;A0A0E1VJE6	>tr|A0A0H2XFD2|A0A0H2XFD2_STAA3 Uncharacterized protein OS=Staphylococcus aureus (strain USA300) OX=367830 GN=SAUSA300_0761 PE=4 SV=1;>tr|A0A0E1VJE6|A0A0E1VJE6_STAA3 Uncharacterized protein OS=Staphylococcus aureus subsp. aureus USA300_TCH959 OX=450394 GN=	Uncharacterized protein	SAUSA300_0761	17.242	0	583357	CytoplasmicMembrane 10.00
A0A0E1VK38	>tr|A0A0E1VK38|A0A0E1VK38_STAA3 MAP domain protein (Fragment) OS=Staphylococcus aureus subsp. aureus USA300_TCH959 OX=450394 GN=HMPREF0776_1496 PE=4 SV=1	MAP domain protein (Fragment)	HMPREF0776_1496	9.7123	0	1.47045e+07	CytoplasmicMembrane 9.51
A0A0H2XJU8;A0A0E1VKE5	>tr|A0A0H2XJU8|A0A0H2XJU8_STAA3 Lytic regulatory protein OS=Staphylococcus aureus (strain USA300) OX=367830 GN=SAUSA300_2100 PE=4 SV=1;>tr|A0A0E1VKE5|A0A0E1VKE5_STAA3 Uncharacterized protein OS=Staphylococcus aureus subsp. aureus USA300_TCH959 OX=450394 GN	Lytic regulatory protein	SAUSA300_2100	40.665	0	1.01386e+06	CytoplasmicMembrane 10.00
A0A0E1VL51;Q2FJI0	>tr|A0A0E1VL51|A0A0E1VL51_STAA3 ABC transporter, ATP-binding protein OS=Staphylococcus aureus subsp. aureus USA300_TCH959 OX=450394 GN=HMPREF0776_1190 PE=3 SV=1;>sp|Q2FJI0|METN1_STAA3 Methionine import ATP-binding protein MetN 1 OS=Staphylococcus aureus (s	ABC transporter, ATP-binding protein	HMPREF0776_1190	31.054	0	782000	CytoplasmicMembrane 8.78
A0A0H2XHW1;A0A0E1VLW7	>tr|A0A0H2XHW1|A0A0H2XHW1_STAA3 ABC transporter ATP-binding protein OS=Staphylococcus aureus (strain USA300) OX=367830 GN=SAUSA300_0620 PE=4 SV=1;>tr|A0A0E1VLW7|A0A0E1VLW7_STAA3 ABC transporter, ATP-binding protein OS=Staphylococcus aureus subsp. aureus US	ABC transporter ATP-binding protein	SAUSA300_0620	28.024	0	781880	CytoplasmicMembrane 8.78
A0A0H2XDY2;A0A0E1VLZ5	>tr|A0A0H2XDY2|A0A0H2XDY2_STAA3 Fructose specific permease OS=Staphylococcus aureus (strain USA300) OX=367830 GN=fruA PE=4 SV=1;>tr|A0A0E1VLZ5|A0A0E1VLZ5_STAA3 Phosphoenolpyruvate-dependent sugar phosphotransferase system, EIIA 2 OS=Staphylococcus aureus s	Fructose specific permease	fruA SAUSA300_0685	68.713	0	106810	CytoplasmicMembrane 10.00
A0A0H2XJ22;A0A0E1VPR0	>tr|A0A0H2XJ22|A0A0H2XJ22_STAA3 Sortase OS=Staphylococcus aureus (strain USA300) OX=367830 GN=srtA PE=4 SV=1;>tr|A0A0E1VPR0|A0A0E1VPR0_STAA3 Sortase family protein OS=Staphylococcus aureus subsp. aureus USA300_TCH959 OX=450394 GN=HMPREF0776_0586 PE=4 SV=1	Sortase	srtA SAUSA300_2467	23.541	0	641653	CytoplasmicMembrane 9.87
A0A0H2XFE4;A0A0E1VPX8	>tr|A0A0H2XFE4|A0A0H2XFE4_STAA3 Acyltransferase OS=Staphylococcus aureus (strain USA300) OX=367830 GN=SAUSA300_2504 PE=4 SV=1;>tr|A0A0E1VPX8|A0A0E1VPX8_STAA3 Acyltransferase OS=Staphylococcus aureus subsp. aureus USA300_TCH959 OX=450394 GN=HMPREF0776_0628	Acyltransferase	SAUSA300_2504	69.098	0	2707300	CytoplasmicMembrane 10.00
A0A0H2XHT0;A0A0E1VPZ9	>tr|A0A0H2XHT0|A0A0H2XHT0_STAA3 ABC transporter, ATP-binding protein OS=Staphylococcus aureus (strain USA300) OX=367830 GN=SAUSA300_2453 PE=4 SV=1;>tr|A0A0E1VPZ9|A0A0E1VPZ9_STAA3 ABC transporter, ATP-binding protein OS=Staphylococcus aureus subsp. aureus U	ABC transporter, ATP-binding protein	SAUSA300_2453	25.804	0	905990	CytoplasmicMembrane 8.78
A0A0H2XHQ0;A0A0E1VR27	>tr|A0A0H2XHQ0|A0A0H2XHQ0_STAA3 Putative transcriptional regulator OS=Staphylococcus aureus (strain USA300) OX=367830 GN=SAUSA300_2259 PE=4 SV=1;>tr|A0A0E1VR27|A0A0E1VR27_STAA3 Cell envelope-like function transcriptional attenuator common domain protein OS	Putative transcriptional regulator	SAUSA300_2259	33.804	0	1735030	CytoplasmicMembrane 9.68
A0A0H2XFT2;A0A0E1VS38	>tr|A0A0H2XFT2|A0A0H2XFT2_STAA3 UPF0154 protein SAUSA300_1240 OS=Staphylococcus aureus (strain USA300) OX=367830 GN=SAUSA300_1240 PE=3 SV=1;>tr|A0A0E1VS38|A0A0E1VS38_STAA3 UPF0154 protein HMPREF0776_2358 OS=Staphylococcus aureus subsp. aureus USA300_TCH959	UPF0154 protein SAUSA300_1240	SAUSA300_1240	11.024	0	459667	CytoplasmicMembrane 9.55
Q2FIV6;A8YZV4;A0A0E1VU44	>sp|Q2FIV6|UPPP_STAA3 Undecaprenyl-diphosphatase OS=Staphylococcus aureus (strain USA300) OX=367830 GN=uppP PE=3 SV=1;>sp|A8YZV4|UPPP_STAAT Undecaprenyl-diphosphatase OS=Staphylococcus aureus (strain USA300 / TCH1516) OX=451516 GN=uppP PE=3 SV=1;>tr|A0A0E1	Undecaprenyl-diphosphatase (EC 3.6.1.27) (Bacitracin resistance protein) (Undecaprenyl pyrophosphate phosphatase)	uppP SAUSA300_0669	32.269	0	493053	CytoplasmicMembrane 10.00
A0A0H2XF16;A0A0E1VXY5	>tr|A0A0H2XF16|A0A0H2XF16_STAA3 Multidrug resistance protein A, drug resistance transporter OS=Staphylococcus aureus (strain USA300) OX=367830 GN=SAUSA300_2299 PE=4 SV=1;>tr|A0A0E1VXY5|A0A0E1VXY5_STAA3 Uncharacterized protein OS=Staphylococcus aureus subsp	Multidrug resistance protein A, drug resistance transporter	SAUSA300_2299	23.024	0	5.26633e+06	CytoplasmicMembrane 9.51
A0A0H2XI86;A0A0E1VSK3	>tr|A0A0H2XI86|A0A0H2XI86_STAA3 Uncharacterized protein OS=Staphylococcus aureus (strain USA300) OX=367830 GN=SAUSA300_1031 PE=4 SV=1;>tr|A0A0E1VSK3|A0A0E1VSK3_STAA3 Uncharacterized protein OS=Staphylococcus aureus subsp. aureus USA300_TCH959 OX=450394 GN=	Uncharacterized protein	SAUSA300_1031	41.348	0	151723	Unknown
A0A0H2XE91;A0A0E1VQM1	>tr|A0A0H2XE91|A0A0H2XE91_STAA3 Uncharacterized protein OS=Staphylococcus aureus (strain USA300) OX=367830 GN=SAUSA300_2330 PE=4 SV=1;>tr|A0A0E1VQM1|A0A0E1VQM1_STAA3 Uncharacterized protein OS=Staphylococcus aureus subsp. aureus USA300_TCH959 OX=450394 GN=	Uncharacterized protein	SAUSA300_2330	14.007	0	49590	Unknown
A0A0H2XIC0;A0A0E1VGH7	>tr|A0A0H2XIC0|A0A0H2XIC0_STAA3 Uncharacterized protein OS=Staphylococcus aureus (strain USA300) OX=367830 GN=SAUSA300_1720 PE=4 SV=1;>tr|A0A0E1VGH7|A0A0E1VGH7_STAA3 Mannosyl-glycoprotein endo-beta-N-acetylglucosaminidase OS=Staphylococcus aureus subsp. au	Uncharacterized protein	SAUSA300_1740	32.506	0	195133	Unknown
A0A0H2XJ93;A0A0E1VY92	>tr|A0A0H2XJ93|A0A0H2XJ93_STAA3 Uncharacterized protein OS=Staphylococcus aureus (strain USA300) OX=367830 GN=SAUSA300_2148 PE=4 SV=1;>tr|A0A0E1VY92|A0A0E1VY92_STAA3 Uncharacterized protein OS=Staphylococcus aureus subsp. aureus USA300_TCH959 OX=450394 GN=	Uncharacterized protein	SAUSA300_2148	32.715	502753	884273	Unknown
A0A0H2XDX3;A0A0E1VNP1	>tr|A0A0H2XDX3|A0A0H2XDX3_STAA3 Uncharacterized protein OS=Staphylococcus aureus (strain USA300) OX=367830 GN=SAUSA300_0274 PE=4 SV=1;>tr|A0A0E1VNP1|A0A0E1VNP1_STAA3 Uncharacterized protein OS=Staphylococcus aureus subsp. aureus USA300_TCH959 OX=450394 GN=	Uncharacterized protein	SAUSA300_0274	57.922	1.46853e+06	961157	Unknown

## Sheet: cell wall
Protein IDs	Protein Descriptions	Protein name	Gene	Mol. Weight [kDa]	Mean LFQ USA300 wild type	Mean LFQ USA300 Δα,β,hld	PSORT prediction of subcellular localization
A0A0E1VV69;A0A0E0SR47	>tr|A0A0E1VV69|A0A0E1VV69_STAA3 Beta-lactamase OS=Staphylococcus aureus subsp. aureus USA300_TCH959 OX=450394 GN=HMPREF0776_1267 PE=3 SV=1;>tr|A0A0E0SR47|A0A0E0SR47_STAA3 Beta-lactamase OS=Staphylococcus aureus subsp. aureus USA300_TCH959 OX=450394 GN=blaZ	Beta-lactamase (EC 3.5.2.6)	HMPREF0776_1267	31.471	2.31193e+08	5.57617e+07	Cellwall (This protein may have multiple localization sites.) 8.75
Q2FJH7;A0A0E1VVH0	>sp|Q2FJH7|SLE1_STAA3 N-acetylmuramoyl-L-alanine amidase sle1 OS=Staphylococcus aureus (strain USA300) OX=367830 GN=sle1 PE=3 SV=1;>tr|A0A0E1VVH0|A0A0E1VVH0_STAA3 N-acetylmuramoyl-L-alanine amidase Sle1 OS=Staphylococcus aureus subsp. aureus USA300_TCH959	N-acetylmuramoyl-L-alanine amidase sle1 (EC 3.5.1.28)	sle1 aaa SAUSA300_0438	35.835	69194000	37222000	Cellwall 10.00
A0A0H2XJV9	>tr|A0A0H2XJV9|A0A0H2XJV9_STAA3 Putative cell wall surface anchor family protein OS=Staphylococcus aureus (strain USA300) OX=367830 GN=SAUSA300_2436 PE=4 SV=1	Putative cell wall surface anchor family protein	SAUSA300_2436	49.024	4.31007e+07	7.38643e+07	Cellwall 9.20
A0A0H2XJH7;A0A0E1VM34	>tr|A0A0H2XJH7|A0A0H2XJH7_STAA3 Immunoglobulin G binding protein A OS=Staphylococcus aureus (strain USA300) OX=367830 GN=SAUSA300_0113 PE=4 SV=1;>tr|A0A0E1VM34|A0A0E1VM34_STAA3 Gram-positive signal peptide protein, YSIRK family OS=Staphylococcus aureus sub	Immunoglobulin G binding protein A	SAUSA300_0113	55.554	3.46143e+07	2.28413e+08	Cellwall 9.98
Q2FJ78	>sp|Q2FJ78|SDRD_STAA3 Serine-aspartate repeat-containing protein D OS=Staphylococcus aureus (strain USA300) OX=367830 GN=sdrD PE=3 SV=1	Serine-aspartate repeat-containing protein D	sdrD SAUSA300_0547	149.45	32338000	2.34813e+08	Cellwall 10.00
A0A0H2XHK2	>tr|A0A0H2XHK2|A0A0H2XHK2_STAA3 Clumping factor B OS=Staphylococcus aureus (strain USA300) OX=367830 GN=clfB PE=4 SV=1	Clumping factor B	clfB SAUSA300_2565	95.787	3.44717e+07	1.73983e+08	Cellwall 10.00
A0A0H2XG16;A0A0E1VJD3	>tr|A0A0H2XG16|A0A0H2XG16_STAA3 Clumping factor A OS=Staphylococcus aureus (strain USA300) OX=367830 GN=clfA PE=4 SV=1;>tr|A0A0E1VJD3|A0A0E1VJD3_STAA3 Clumping factor A (Fragment) OS=Staphylococcus aureus subsp. aureus USA300_TCH959 OX=450394 GN=clfA PE=4	Clumping factor A	clfA SAUSA300_0772	96.997	21832000	1.23837e+08	Cellwall 10.00
Q2FHV1;A8Z1R0;A0A0E1VIG7	>sp|Q2FHV1|ISDA_STAA3 Iron-regulated surface determinant protein A OS=Staphylococcus aureus (strain USA300) OX=367830 GN=isdA PE=3 SV=1;>sp|A8Z1R0|ISDA_STAAT Iron-regulated surface determinant protein A OS=Staphylococcus aureus (strain USA300 / TCH1516) OX	Iron-regulated surface determinant protein A (Fur-regulated protein A) (Staphylococcal transferrin-binding protein A)	isdA frpA stbA SAUSA300_1029	38.745	1.24655e+07	2.84037e+07	Cellwall 10.00
Q2FJ77;A0A0E1VK08	>sp|Q2FJ77|SDRE_STAA3 Serine-aspartate repeat-containing protein E OS=Staphylococcus aureus (strain USA300) OX=367830 GN=sdrE PE=3 SV=1	Serine-aspartate repeat-containing protein E	sdrE SAUSA300_0548	125.27	12026000	64161000	Cellwall 10.00
A0A0H2XHA3;A0A0E1VJU7	>tr|A0A0H2XHA3|A0A0H2XHA3_STAA3 CHAP domain family OS=Staphylococcus aureus (strain USA300) OX=367830 GN=SAUSA300_0651 PE=4 SV=1;>tr|A0A0E1VJU7|A0A0E1VJU7_STAA3 CHAP domain protein OS=Staphylococcus aureus subsp. aureus USA300_TCH959 OX=450394 GN=HMPREF077	CHAP domain family	SAUSA300_0651	28.186	5592900	2.11323e+07	Cellwall 9.21
A0A0H2XKG3;A0A0E1VMW0	>tr|A0A0H2XKG3|A0A0H2XKG3_STAA3 Fibronectin binding protein B OS=Staphylococcus aureus (strain USA300) OX=367830 GN=fnbB PE=4 SV=1	Fibronectin binding protein B	fnbB SAUSA300_2440	103.55	6.44133e+06	1.01032e+07	Cellwall 10.00
A0A0H2XI02;A0A0E1VPF1	>tr|A0A0H2XI02|A0A0H2XI02_STAA3 5-nucleotidase family protein OS=Staphylococcus aureus (strain USA300) OX=367830 GN=SAUSA300_0025 PE=3 SV=1;>tr|A0A0E1VPF1|A0A0E1VPF1_STAA3 LPXTG-motif cell wall anchor domain protein OS=Staphylococcus aureus subsp. aureus	5'-nucleotidase family protein	SAUSA300_0025	83.424	4564900	3.90933e+06	Cellwall 10.00
A0A0H2XHG3;A0A0E1VMH9	>tr|A0A0H2XHG3|A0A0H2XHG3_STAA3 Probable malate:quinone oxidoreductase OS=Staphylococcus aureus (strain USA300) OX=367830 GN=mqo PE=3 SV=1;>tr|A0A0E1VMH9|A0A0E1VMH9_STAA3 Probable malate:quinone oxidoreductase OS=Staphylococcus aureus subsp. aureus USA300_	Probable malate:quinone oxidoreductase (EC 1.1.5.4) (MQO) (Malate dehydrogenase [quinone])	mqo SAUSA300_2541	55.998	2.72627e+06	1.59727e+06	Cellwall (This protein may have multiple localization sites.) 8.75
Q2FIK4;A0A0E1VTI5	>sp|Q2FIK4|EMP_STAA3 Extracellular matrix protein-binding protein emp OS=Staphylococcus aureus (strain USA300) OX=367830 GN=emp PE=3 SV=1;>tr|A0A0E1VTI5|A0A0E1VTI5_STAA3 Putative extracellular matrix protein-binding protein emp OS=Staphylococcus aureus sub	Extracellular matrix protein-binding protein emp	emp SAUSA300_0774	38.484	3049600	4.75743e+06	Cellwall 10.00
A0A0H2XEA7	>tr|A0A0H2XEA7|A0A0H2XEA7_STAA3 Signal peptidase I OS=Staphylococcus aureus (strain USA300) OX=367830 GN=spsB PE=3 SV=1	Signal peptidase I (EC 3.4.21.89)	spsB SAUSA300_0868	17.598	2370100	4885400	Cellwall (This protein may have multiple localization sites.) 8.75
Q2FE03;A0A0E1VUG2;A0A0E1VMS4;A0A0E1VMR9	>sp|Q2FE03|FNBA_STAA3 Fibronectin-binding protein A OS=Staphylococcus aureus (strain USA300) OX=367830 GN=fnbA PE=3 SV=1	Fibronectin-binding protein A	fnbA SAUSA300_2441	111.71	2.77007e+06	1.47413e+07	Cellwall 10.00
A0A0E1VGQ8;Q2FG07	>tr|A0A0E1VGQ8|A0A0E1VGQ8_STAA3 Haptoglobin-binding heme uptake protein HarA OS=Staphylococcus aureus subsp. aureus USA300_TCH959 OX=450394 GN=HMPREF0776_2762 PE=4 SV=1;>sp|Q2FG07|ISDH_STAA3 Iron-regulated surface determinant protein H OS=Staphylococcus au	Iron-regulated surface determinant protein H (Haptoglobin receptor A) (Staphylococcus aureus surface protein I)	isdH harA sasI SAUSA300_1677	100.67	1.67837e+06	2017400	Cellwall 10.00
Q2FH04;A8Z414;A0A0E1VJG2;A0A0E1VJK3	>sp|Q2FH04|EBH_STAA3 Extracellular matrix-binding protein ebh OS=Staphylococcus aureus (strain USA300) OX=367830 GN=ebh PE=3 SV=1;>sp|A8Z414|EBH_STAAT Extracellular matrix-binding protein ebh OS=Staphylococcus aureus (strain USA300 / TCH1516) OX=451516 GN=	Extracellular matrix-binding protein ebh (ECM-binding protein homolog)	ebh SAUSA300_1327	1122.6	1.41404e+06	18352200	Cellwall 9.39
A0A0E1VKK2;Q2FHV2;P0C7J5	>tr|A0A0E1VKK2|A0A0E1VKK2_STAA3 Heme uptake protein IsdB OS=Staphylococcus aureus subsp. aureus USA300_TCH959 OX=450394 GN=isdB PE=4 SV=1;>sp|Q2FHV2|ISDB_STAA3 Iron-regulated surface determinant protein B OS=Staphylococcus aureus (strain USA300) OX=367830	Heme uptake protein IsdB	isdB HMPREF0776_2121	71.702	0	29939	Cellwall 10.00
A0A0E1VMD6	>tr|A0A0E1VMD6|A0A0E1VMD6_STAA3 Clumping factor B (Fragment) OS=Staphylococcus aureus subsp. aureus USA300_TCH959 OX=450394 GN=clfB PE=4 SV=1	Clumping factor B (Fragment)	clfB HMPREF0776_0699	73.057	0	354400	Cellwall 9.94
A0A0H2XF70;A0A0E1VPH1	>tr|A0A0H2XF70|A0A0H2XF70_STAA3 Putative surface anchored protein OS=Staphylococcus aureus (strain USA300) OX=367830 GN=SAUSA300_2581 PE=4 SV=1;>tr|A0A0E1VPH1|A0A0E1VPH1_STAA3 LPXTG-motif cell wall anchor domain protein OS=Staphylococcus aureus subsp. aure	Putative surface anchored protein	SAUSA300_2581	70.931	0	139763	Cellwall 10.00
A0A0E1VTH9	>tr|A0A0E1VTH9|A0A0E1VTH9_STAA3 Signal peptidase I OS=Staphylococcus aureus subsp. aureus USA300_TCH959 OX=450394 GN=lepB PE=3 SV=1	Signal peptidase I (EC 3.4.21.89)	lepB HMPREF0776_1955	21.972	0	200797	Cellwall (This protein may have multiple localization sites.) 8.76
Q2FDK5;A0A0E1VX12	>sp|Q2FDK5|SRAP_STAA3 Serine-rich adhesin for platelets OS=Staphylococcus aureus (strain USA300) OX=367830 GN=sraP PE=3 SV=1;>tr|A0A0E1VX12|A0A0E1VX12_STAA3 Serine-rich adhesin for platelets OS=Staphylococcus aureus subsp. aureus USA300_TCH959 OX=450394 GN	Serine-rich adhesin for platelets (Staphylococcus aureus surface protein A)	sraP SAUSA300_2589	228.07	0	1.32697e+06	Cellwall 10.00
A0A0H2XG01	>tr|A0A0H2XG01|A0A0H2XG01_STAA3 Cell wall surface anchor family protein OS=Staphylococcus aureus (strain USA300) OX=367830 GN=SAUSA300_1702 PE=4 SV=1	Cell wall surface anchor family protein	SAUSA300_1702	238.21	0	47033.3	Cellwall 10.00
A0A0H2XHS1;A0A0E1VKG4	>tr|A0A0H2XHS1|A0A0H2XHS1_STAA3 Truncated FmtB protein OS=Staphylococcus aureus (strain USA300) OX=367830 GN=fmtB PE=4 SV=1;>tr|A0A0E1VKG4|A0A0E1VKG4_STAA3 Putative DNA-directed RNA polymerase, omega subunit OS=Staphylococcus aureus subsp. aureus USA300_TC	Truncated FmtB protein	fmtB SAUSA300_2110	117.31	0	3.50847e+07	Cellwall 9.94
Q2FJ79;A0A0E1VM70	>sp|Q2FJ79|SDRC_STAA3 Serine-aspartate repeat-containing protein C OS=Staphylococcus aureus (strain USA300) OX=367830 GN=sdrC PE=3 SV=1;>tr|A0A0E1VM70|A0A0E1VM70_STAA3 Gram-positive signal peptide protein, YSIRK family (Fragment) OS=Staphylococcus aureus s	Serine-aspartate repeat-containing protein C	sdrC SAUSA300_0546	102.93	0	955073	Cellwall 10.00

## Sheet: extracellular
Protein IDs	Protein Descriptions	Protein name	Gene	Mol. Weight [kDa]	Mean LFQ USA300 wild type	Mean LFQ USA300 Δα,β,hld	PSORT prediction of subcellular localization
A0A0H2XIJ3;A0A0E1VKW7	>tr|A0A0H2XIJ3|A0A0H2XIJ3_STAA3 Autolysin OS=Staphylococcus aureus (strain USA300) OX=367830 GN=atl PE=4 SV=1;>tr|A0A0E1VKW7|A0A0E1VKW7_STAA3 Mannosyl-glycoprotein endo-beta-N-acetylglucosaminidase OS=Staphylococcus aureus subsp. aureus USA300_TCH959 OX=45	Autolysin (EC 3.5.1.28)	atl SAUSA300_0955	137.42	2.73313e+09	1276400000	Extracellular 9.98
A0A0H2XI72;A0A0E1VL97	>tr|A0A0H2XI72|A0A0H2XI72_STAA3 Triacylglycerol lipase OS=Staphylococcus aureus (strain USA300) OX=367830 GN=SAUSA300_0320 PE=4 SV=1;>tr|A0A0E1VL97|A0A0E1VL97_STAA3 Triacylglycerol lipase OS=Staphylococcus aureus subsp. aureus USA300_TCH959 OX=450394 GN=HM	Triacylglycerol lipase (EC 3.1.1.3)	SAUSA300_0320	76.417	9.91127e+08	4.49073e+09	Extracellular 9.98
A0A0H2XG41;A0A0E1VM78	>tr|A0A0H2XG41|A0A0H2XG41_STAA3 Triacylglycerol lipase OS=Staphylococcus aureus (strain USA300) OX=367830 GN=lip PE=4 SV=1;>tr|A0A0E1VM78|A0A0E1VM78_STAA3 Gram-positive signal peptide protein, YSIRK family OS=Staphylococcus aureus subsp. aureus USA300_TCH9	Gram-positive signal peptide protein, YSIRK family	HMPREF0776_0739	76.675	7.47937e+08	3472300000	Extracellular 9.98
A0A0H2XI01;A0A0E1VX01	>tr|A0A0H2XI01|A0A0H2XI01_STAA3 N-acetylmuramoyl-L-alanine amidase domain protein OS=Staphylococcus aureus (strain USA300) OX=367830 GN=SAUSA300_2579 PE=4 SV=1;>tr|A0A0E1VX01|A0A0E1VX01_STAA3 N-acetylmuramoyl-L-alanine amidase OS=Staphylococcus aureus subs	N-acetylmuramoyl-L-alanine amidase	HMPREF0776_0713	69.222	6.19313e+08	6.55943e+07	Extracellular 9.73
Q2FDM1;A0A0E1VPK4	>sp|Q2FDM1|ISAB_STAA3 Immunodominant staphylococcal antigen B OS=Staphylococcus aureus (strain USA300) OX=367830 GN=isaB PE=3 SV=1;>tr|A0A0E1VPK4|A0A0E1VPK4_STAA3 Putative immunodominant antigen B OS=Staphylococcus aureus subsp. aureus USA300_TCH959 OX=450	Immunodominant staphylococcal antigen B	isaB SAUSA300_2573	19.37	2.22003e+08	110484000	Extracellular 10.00
A0A0H2XEW5;A0A0E1VSF6	>tr|A0A0H2XEW5|A0A0H2XEW5_STAA3 Alpha-hemolysin OS=Staphylococcus aureus (strain USA300) OX=367830 GN=SAUSA300_1058 PE=4 SV=1;>tr|A0A0E1VSF6|A0A0E1VSF6_STAA3 Alpha-hemolysin OS=Staphylococcus aureus subsp. aureus USA300_TCH959 OX=450394 GN=hly PE=4 SV=1	Alpha-hemolysin	SAUSA300_1058	35.973	246310000	2.23653e+08	Extracellular 10.00
Q2FFA2;A0A0E1VNT7	>sp|Q2FFA2|LUKL2_STAA3 Uncharacterized leukocidin-like protein 2 OS=Staphylococcus aureus (strain USA300) OX=367830 GN=SAUSA300_1975 PE=3 SV=1;>tr|A0A0E1VNT7|A0A0E1VNT7_STAA3 Beta-channel forming cytolysin OS=Staphylococcus aureus subsp. aureus USA300_TCH9	Beta-channel forming cytolysin	HMPREF0776_0173	40.434	1.04927e+08	47774000	Extracellular 9.73
A0A0H2XEH7;A0A0E1VRD8	>tr|A0A0H2XEH7|A0A0H2XEH7_STAA3 Staphopain A OS=Staphylococcus aureus (strain USA300) OX=367830 GN=SAUSA300_1890 PE=4 SV=1;>tr|A0A0E1VRD8|A0A0E1VRD8_STAA3 Staphopain A OS=Staphylococcus aureus subsp. aureus USA300_TCH959 OX=450394 GN=sspP PE=4 SV=1	Staphopain A	SAUSA300_1890	44.262	83683000	1.07274e+08	Extracellular 9.98
A0A0E1VLD0;A0A0H2XHI2	>tr|A0A0E1VLD0|A0A0E1VLD0_STAA3 Thermonuclease OS=Staphylococcus aureus subsp. aureus USA300_TCH959 OX=450394 GN=nuc PE=4 SV=1;>tr|A0A0H2XHI2|A0A0H2XHI2_STAA3 Thermonuclease OS=Staphylococcus aureus (strain USA300) OX=367830 GN=nuc PE=4 SV=1	Thermonuclease (EC 3.1.31.1)	nuc HMPREF0776_1805	23.921	6.47863e+07	1.80107e+08	Extracellular 10.00
Q2FFA3;A0A0E1VR14	>sp|Q2FFA3|LUKL1_STAA3 Uncharacterized leukocidin-like protein 1 OS=Staphylococcus aureus (strain USA300) OX=367830 GN=SAUSA300_1974 PE=3 SV=1;>tr|A0A0E1VR14|A0A0E1VR14_STAA3 Beta-channel forming cytolysin OS=Staphylococcus aureus subsp. aureus USA300_TCH9	Uncharacterized leukocidin-like protein 1	SAUSA300_1974	38.686	60824000	3.99713e+07	Extracellular 9.73
A0A0H2XFV8	>tr|A0A0H2XFV8|A0A0H2XFV8_STAA3 Staphylococcal enterotoxin Q OS=Staphylococcus aureus (strain USA300) OX=367830 GN=seq PE=4 SV=1	Staphylococcal enterotoxin Q	seq SAUSA300_0801	28.146	5.51713e+07	26887000	Extracellular 10.00
A0A0H2XJE8	>tr|A0A0H2XJE8|A0A0H2XJE8_STAA3 Staphylococcal enterotoxin K OS=Staphylococcus aureus (strain USA300) OX=367830 GN=sek PE=4 SV=1	Staphylococcal enterotoxin K	sek SAUSA300_0800	27.75	3.69437e+07	3.49897e+07	Extracellular 10.00
A0A0H2XI46	>tr|A0A0H2XI46|A0A0H2XI46_STAA3 Panton-Valentine leukocidin, LukS-PV OS=Staphylococcus aureus (strain USA300) OX=367830 GN=lukS-PV PE=4 SV=1	Panton-Valentine leukocidin, LukS-PV	lukS-PV SAUSA300_1382	35.313	29692000	11367000	Extracellular 9.98
A0A0H2XFK0	>tr|A0A0H2XFK0|A0A0H2XFK0_STAA3 Panton-Valentine leukocidin, LukF-PV OS=Staphylococcus aureus (strain USA300) OX=367830 GN=lukF-PV PE=4 SV=1	Panton-Valentine leukocidin, LukF-PV	lukF-PV SAUSA300_1381	36.962	3.24133e+07	15830000	Extracellular 9.98
A0A0H2XFS8;A0A0E1VP14	>tr|A0A0H2XFS8|A0A0H2XFS8_STAA3 Staphylokinase OS=Staphylococcus aureus (strain USA300) OX=367830 GN=sak PE=4 SV=1;>tr|A0A0E1VP14|A0A0E1VP14_STAA3 Staphylokinase OS=Staphylococcus aureus subsp. aureus USA300_TCH959 OX=450394 GN=sak PE=4 SV=1	Staphylokinase	sak SAUSA300_1922	18.474	2.18583e+07	2.02727e+07	Extracellular 9.98
A0A0H2XFX2;A0A0E1VLH1	>tr|A0A0H2XFX2|A0A0H2XFX2_STAA3 Putative staphyloxanthin biosynthesis protein OS=Staphylococcus aureus (strain USA300) OX=367830 GN=SAUSA300_0277 PE=4 SV=1;>tr|A0A0E1VLH1|A0A0E1VLH1_STAA3 CHAP domain protein OS=Staphylococcus aureus subsp. aureus USA300_TC	Putative staphyloxanthin biosynthesis protein	SAUSA300_0277	33.032	1.21328e+07	3.41367e+06	Extracellular 9.73
A0A0H2XGH9;A0A0E1VKU6	>tr|A0A0H2XGH9|A0A0H2XGH9_STAA3 Cysteine protease OS=Staphylococcus aureus (strain USA300) OX=367830 GN=sspB PE=4 SV=1;>tr|A0A0E1VKU6|A0A0E1VKU6_STAA3 Staphopain B OS=Staphylococcus aureus subsp. aureus USA300_TCH959 OX=450394 GN=sspB PE=4 SV=1	Cysteine protease (EC 3.4.22.48)	sspB SAUSA300_0950	44.519	1.55823e+07	2.55903e+07	Extracellular 10.00
A0A0H2XEL7;A0A0E1VNV2	>tr|A0A0H2XEL7|A0A0H2XEL7_STAA3 Secretory antigen SsaA OS=Staphylococcus aureus (strain USA300) OX=367830 GN=ssaA PE=4 SV=1;>tr|A0A0E1VNV2|A0A0E1VNV2_STAA3 CHAP domain protein OS=Staphylococcus aureus subsp. aureus USA300_TCH959 OX=450394 GN=HMPREF0776_034	Secretory antigen SsaA	ssaA SAUSA300_2249	29.327	18283000	387390000	Extracellular 9.98
Q2FDT8;A0A0E1VMT0	>sp|Q2FDT8|ISAA_STAA3 Probable transglycosylase IsaA OS=Staphylococcus aureus (strain USA300) OX=367830 GN=isaA PE=3 SV=1;>tr|A0A0E1VMT0|A0A0E1VMT0_STAA3 Putative transglycosylase IsaA OS=Staphylococcus aureus subsp. aureus USA300_TCH959 OX=450394 GN=HMPRE	Probable transglycosylase IsaA (EC 3.2.-.-) (Immunodominant staphylococcal antigen A)	isaA SAUSA300_2506	24.203	8.53403e+06	3.06253e+07	Extracellular 10.00
A0A0H2XIY1;A0A0E1VYB0;A0A0E1VGH8	>tr|A0A0H2XIY1|A0A0H2XIY1_STAA3 Hyaluronate lyase OS=Staphylococcus aureus (strain USA300) OX=367830 GN=hysA PE=4 SV=1	Hyaluronate lyase (EC 4.2.2.1)	hysA SAUSA300_2161	91.984	12287600	6258900	Extracellular 10.00
A0A0H2XIG9;A0A0E1VN55	>tr|A0A0H2XIG9|A0A0H2XIG9_STAA3 Gamma-hemolysin component A OS=Staphylococcus aureus (strain USA300) OX=367830 GN=hlgA PE=4 SV=1;>tr|A0A0E1VN55|A0A0E1VN55_STAA3 Gamma-hemolysin component A OS=Staphylococcus aureus subsp. aureus USA300_TCH959 OX=450394 GN=h	Gamma-hemolysin component A	hlgA SAUSA300_2365	34.955	1.02184e+07	1.92383e+07	Extracellular 10.00
A0A0E1VNP6;A0A0H2XI99	>tr|A0A0E1VNP6|A0A0E1VNP6_STAA3 WXG100 family type VII secretion target OS=Staphylococcus aureus subsp. aureus USA300_TCH959 OX=450394 GN=HMPREF0776_1016 PE=3 SV=1;>sp|A0A0H2XI99|ESXA_STAA3 ESAT-6 secretion system extracellular protein A OS=Staphylococcus	WXG100 family type VII secretion target	HMPREF0776_1016	13.147	6.41953e+06	1.30003e+07	Extracellular 9.98
A0A0H2XH48;A0A0E1VN13	>tr|A0A0H2XH48|A0A0H2XH48_STAA3 Gamma-hemolysin component B OS=Staphylococcus aureus (strain USA300) OX=367830 GN=hlgB PE=4 SV=1;>tr|A0A0E1VN13|A0A0E1VN13_STAA3 Gamma-hemolysin component B OS=Staphylococcus aureus subsp. aureus USA300_TCH959 OX=450394 GN=h	Gamma-hemolysin component B	hlgB SAUSA300_2367	36.711	3.53943e+06	2.31353e+06	Extracellular 9.73
Q2FFT0;A8Z4N8;A0A0E1VI87	>sp|Q2FFT0|SPLB_STAA3 Serine protease SplB OS=Staphylococcus aureus (strain USA300) OX=367830 GN=splB PE=3 SV=1;>sp|A8Z4N8|SPLB_STAAT Serine protease SplB OS=Staphylococcus aureus (strain USA300 / TCH1516) OX=451516 GN=splB PE=3 SV=1;>tr|A0A0E1VI87|A0A0E1V	Serine protease SplB (EC 3.4.21.-)	splB SAUSA300_1757	26.096	3.23443e+06	3.32123e+06	Extracellular 9.73
A0A0H2XDQ5;A0A0E1VMC1	>tr|A0A0H2XDQ5|A0A0H2XDQ5_STAA3 Zinc metalloproteinase aureolysin OS=Staphylococcus aureus (strain USA300) OX=367830 GN=aur PE=4 SV=1;>tr|A0A0E1VMC1|A0A0E1VMC1_STAA3 Thermolysin metallopeptidase, catalytic domain protein OS=Staphylococcus aureus subsp. aur	Zinc metalloproteinase aureolysin (EC 3.4.24.29)	aur SAUSA300_2572	56.361	3.64027e+06	1.52877e+07	Extracellular 9.98
A0A0H2XIH9;A0A0E1VKI1	>tr|A0A0H2XIH9|A0A0H2XIH9_STAA3 Fibrinogen-binding protein OS=Staphylococcus aureus (strain USA300) OX=367830 GN=efb PE=4 SV=1;>tr|A0A0E1VKI1|A0A0E1VKI1_STAA3 Fibrinogen-binding protein OS=Staphylococcus aureus subsp. aureus USA300_TCH959 OX=450394 GN=fib	Fibrinogen-binding protein	efb SAUSA300_1055	18.764	1.24498e+06	5.88193e+07	Extracellular 9.98
A0A0H2XIS6	>tr|A0A0H2XIS6|A0A0H2XIS6_STAA3 Lantibiotic epidermin leader peptide processing serine protease EpiP OS=Staphylococcus aureus (strain USA300) OX=367830 GN=epiP PE=3 SV=1	Lantibiotic epidermin leader peptide processing serine protease EpiP (EC 3.4.21.-)	epiP SAUSA300_1763	50.735	1406100	1.26251e+06	Extracellular 9.73
A0A0H2XKK3;A0A0E1VL71	>tr|A0A0H2XKK3|A0A0H2XKK3_STAA3 Exotoxin OS=Staphylococcus aureus (strain USA300) OX=367830 GN=SAUSA300_0404 PE=4 SV=1;>tr|A0A0E1VL71|A0A0E1VL71_STAA3 Superantigen-like protein OS=Staphylococcus aureus subsp. aureus USA300_TCH959 OX=450394 GN=HMPREF0776_11	Exotoxin	SAUSA300_0404	26.111	1.37447e+06	0	Extracellular 10.00
Q2FGH0;A0A0E1VJ33	>sp|Q2FGH0|SODM1_STAA3 Superoxide dismutase [Mn/Fe] 1 OS=Staphylococcus aureus (strain USA300) OX=367830 GN=sodA PE=3 SV=1;>tr|A0A0E1VJ33|A0A0E1VJ33_STAA3 Superoxide dismutase OS=Staphylococcus aureus subsp. aureus USA300_TCH959 OX=450394 GN=sodA PE=3 SV=1	Superoxide dismutase [Mn/Fe] 1 (EC 1.15.1.1)	sodA SAUSA300_1513	22.711	1.58767e+06	0	Extracellular 9.72
A0A0H2XES7;A0A0E1VNB8	>tr|A0A0H2XES7|A0A0H2XES7_STAA3 Exotoxin OS=Staphylococcus aureus (strain USA300) OX=367830 GN=SAUSA300_0402 PE=4 SV=1;>tr|A0A0E1VNB8|A0A0E1VNB8_STAA3 Superantigen-like protein OS=Staphylococcus aureus subsp. aureus USA300_TCH959 OX=450394 GN=HMPREF0776_11	Exotoxin	SAUSA300_0402	26.875	1.60613e+06	0	Extracellular 10.00
A0A0H2XK15;A0A0E1VWQ0	>tr|A0A0H2XK15|A0A0H2XK15_STAA3 1-phosphatidylinositol phosphodiesterase OS=Staphylococcus aureus (strain USA300) OX=367830 GN=plc PE=4 SV=1;>tr|A0A0E1VWQ0|A0A0E1VWQ0_STAA3 Phosphatidylinositol-specific phospholipase C, X domain protein OS=Staphylococcus a	1-phosphatidylinositol phosphodiesterase (EC 4.6.1.13)	plc SAUSA300_0099	37.086	910800	1097280	Extracellular 9.98
A0A0H2XHP9;A0A0E1VNX7	>tr|A0A0H2XHP9|A0A0H2XHP9_STAA3 Staphylocoagulase OS=Staphylococcus aureus (strain USA300) OX=367830 GN=coa PE=4 SV=1;>tr|A0A0E1VNX7|A0A0E1VNX7_STAA3 Staphylocoagulase repeat protein OS=Staphylococcus aureus subsp. aureus USA300_TCH959 OX=450394 GN=HMPREF0	Staphylocoagulase	coa SAUSA300_0224	68.78	1091000	0	Extracellular 10.00
A0A0H2XJW6;A0A0E1VG99	>tr|A0A0H2XJW6|A0A0H2XJW6_STAA3 Leukotoxin LukE OS=Staphylococcus aureus (strain USA300) OX=367830 GN=lukE PE=4 SV=1;>tr|A0A0E1VG99|A0A0E1VG99_STAA3 Beta-channel forming cytolysin OS=Staphylococcus aureus subsp. aureus USA300_TCH959 OX=450394 GN=HMPREF0776	Leukotoxin LukE	lukE SAUSA300_1769	34.819	0	217613	Extracellular 9.98
Q2FFT4;A8Z4N4;A0A0E1VIL2;Q2FFT2;A8Z4N6	>sp|Q2FFT4|SPLF_STAA3 Serine protease SplF OS=Staphylococcus aureus (strain USA300) OX=367830 GN=splF PE=3 SV=1;>sp|A8Z4N4|SPLF_STAAT Serine protease SplF OS=Staphylococcus aureus (strain USA300 / TCH1516) OX=451516 GN=splF PE=3 SV=1;>tr|A0A0E1VIL2|A0A0E1V	Serine protease SplF (EC 3.4.21.-)	splF SAUSA300_1753	25.641	0	1.44853e+06	Extracellular 9.73
A0A0H2XG85;A0A0E1VL68	>tr|A0A0H2XG85|A0A0H2XG85_STAA3 Exotoxin OS=Staphylococcus aureus (strain USA300) OX=367830 GN=SAUSA300_0399 PE=4 SV=1;>tr|A0A0E1VL68|A0A0E1VL68_STAA3 Superantigen-like protein 5 OS=Staphylococcus aureus subsp. aureus USA300_TCH959 OX=450394 GN=HMPREF0776_	Exotoxin	SAUSA300_0399	27.17	0	74190	Extracellular 10.00
A0A0H2XIE9;A0A0E1VLK7	>sp|A0A0H2XIE9|ESXB_STAA3 ESAT-6 secretion system extracellular protein B OS=Staphylococcus aureus (strain USA300) OX=367830 GN=esxB PE=1 SV=1;>tr|A0A0E1VLK7|A0A0E1VLK7_STAA3 Putative virulence factor EsxB OS=Staphylococcus aureus subsp. aureus USA300_TCH9	ESAT-6 secretion system extracellular protein B (Ess extracellular protein B)	esxB SAUSA300_0285	11.51	0	225630	Extracellular 9.98
Q2FKC6;A0A0E1VM07	>sp|Q2FKC6|SODM2_STAA3 Superoxide dismutase [Mn/Fe] 2 OS=Staphylococcus aureus (strain USA300) OX=367830 GN=sodM PE=3 SV=1;>tr|A0A0E1VM07|A0A0E1VM07_STAA3 Superoxide dismutase OS=Staphylococcus aureus subsp. aureus USA300_TCH959 OX=450394 GN=HMPREF0776_086	Superoxide dismutase [Mn/Fe] 2 (EC 1.15.1.1)	sodM SAUSA300_0135	23.041	0	759463	Extracellular 9.72
A0A0H2XFI7;A0A0E1VNV7	>tr|A0A0H2XFI7|A0A0H2XFI7_STAA3 Secretory antigen SsaA OS=Staphylococcus aureus (strain USA300) OX=367830 GN=ssaA PE=4 SV=1;>tr|A0A0E1VNV7|A0A0E1VNV7_STAA3 CHAP domain protein OS=Staphylococcus aureus subsp. aureus USA300_TCH959 OX=450394 GN=HMPREF0776_035	Secretory antigen SsaA	ssaA SAUSA300_2253	17.399	0	969300	Extracellular 9.98
A0A0H2XHF6;A0A0E1VPU2	>tr|A0A0H2XHF6|A0A0H2XHF6_STAA3 Secretory antigen SsaA OS=Staphylococcus aureus (strain USA300) OX=367830 GN=SAUSA300_2503 PE=4 SV=1;>tr|A0A0E1VPU2|A0A0E1VPU2_STAA3 CHAP domain protein OS=Staphylococcus aureus subsp. aureus USA300_TCH959 OX=450394 GN=HMPRE	Secretory antigen SsaA	SAUSA300_2503	27.589	0	384733	Extracellular 9.98
A0A0H2XH59;A0A0E1VPV4	>tr|A0A0H2XH59|A0A0H2XH59_STAA3 Uncharacterized protein OS=Staphylococcus aureus (strain USA300) OX=367830 GN=SAUSA300_2482 PE=4 SV=1;>tr|A0A0E1VPV4|A0A0E1VPV4_STAA3 CHAP domain protein OS=Staphylococcus aureus subsp. aureus USA300_TCH959 OX=450394 GN=HMPR	Uncharacterized protein	SAUSA300_2482	16.87	0	6.82577e+06	Extracellular 9.72
A0A0H2XF37;A0A0E1VVZ3	>tr|A0A0H2XF37|A0A0H2XF37_STAA3 Peptidoglycan hydrolase OS=Staphylococcus aureus (strain USA300) OX=367830 GN=lytM PE=4 SV=1;>tr|A0A0E1VVZ3|A0A0E1VVZ3_STAA3 Glycyl-glycine endopeptidase LytM OS=Staphylococcus aureus subsp. aureus USA300_TCH959 OX=450394 GN	Peptidoglycan hydrolase (EC 3.4.24.75)	lytM SAUSA300_0270	34.316	0	1169680	Extracellular 10.00
A0A0H2XEC0;A0A0E1VL76	>tr|A0A0H2XEC0|A0A0H2XEC0_STAA3 Exotoxin OS=Staphylococcus aureus (strain USA300) OX=367830 GN=SAUSA300_0395 PE=4 SV=1;>tr|A0A0E1VL76|A0A0E1VL76_STAA3 Superantigen-like protein OS=Staphylococcus aureus subsp. aureus USA300_TCH959 OX=450394 GN=HMPREF0776_11	Exotoxin	SAUSA300_0395	25.647	0	161857	Extracellular 9.70
A0A0H2XH00;A0A0E1VID6	>tr|A0A0H2XH00|A0A0H2XH00_STAA3 Fibrinogen-binding protein OS=Staphylococcus aureus (strain USA300) OX=367830 GN=SAUSA300_1052 PE=4 SV=1	Fibrinogen-binding protein	SAUSA300_1052	12.597	0	3.46063e+07	Extracellular 9.73

## Sheet: unknown
Protein IDs	Protein Descriptions	Protein name	Gene	Mol. Weight [kDa]	Mean LFQ USA300 wild type	Mean LFQ USA300 Δα,β,hld	PSORT prediction of subcellular localization
P0C827;P0C817	>sp|P0C827|PSMA4_STAAT Phenol-soluble modulin alpha 4 peptide OS=Staphylococcus aureus (strain USA300 / TCH1516) OX=451516 GN=psmA4 PE=3 SV=1;>sp|P0C817|PSMA4_STAA3 Phenol-soluble modulin alpha 4 peptide OS=Staphylococcus aureus (strain USA300) OX=367830 G	Phenol-soluble modulin alpha 4 peptide	psmA4 USA300HOU_0454.1	2.1718	2.42603e+09	0	Unknown
P0C7Y0;A8Z0V1;P0C7Z2;A8Z0V0	>sp|P0C7Y0|PSMA1_STAA3 Phenol-soluble modulin alpha 1 peptide OS=Staphylococcus aureus (strain USA300) OX=367830 GN=psmA1 PE=1 SV=1;>sp|A8Z0V1|PSMA1_STAAT Phenol-soluble modulin alpha 1 peptide OS=Staphylococcus aureus (strain USA300 / TCH1516) OX=451516 G	Phenol-soluble modulin alpha 1 peptide	psmA1 SAUSA300_0424.4	2.2598	9.20073e+08	242583	Unknown
A0A0H2XKN2	>tr|A0A0H2XKN2|A0A0H2XKN2_STAA3 Uncharacterized protein OS=Staphylococcus aureus (strain USA300) OX=367830 GN=SAUSA300_pUSA010004 PE=4 SV=1	Uncharacterized protein	SAUSA300_pUSA010004	21.27	7.75443e+08	1169000000	Unknown
A0A0H2XHZ7;A0A0E1VKC6	>tr|A0A0H2XHZ7|A0A0H2XHZ7_STAA3 Antibacterial protein OS=Staphylococcus aureus (strain USA300) OX=367830 GN=SAUSA300_1067 PE=4 SV=1;>tr|A0A0E1VKC6|A0A0E1VKC6_STAA3 Antibacterial protein 3 OS=Staphylococcus aureus subsp. aureus USA300_TCH959 OX=450394 GN=HM	Antibacterial protein	SAUSA300_1067	4.4961	5.47627e+08	0	Unknown
A0A0H2XG24;A0A0E1VJQ9	>tr|A0A0H2XG24|A0A0H2XG24_STAA3 Uncharacterized protein OS=Staphylococcus aureus (strain USA300) OX=367830 GN=SAUSA300_0602 PE=4 SV=1;>tr|A0A0E1VJQ9|A0A0E1VJQ9_STAA3 Uncharacterized protein OS=Staphylococcus aureus subsp. aureus USA300_TCH959 OX=450394 GN=	Uncharacterized protein	HMPREF0776_1618	18.594	176350000	205230000	Unknown
Q2FE79;A8YYG7;A0A0E1VQA6	>sp|Q2FE79|SBI_STAA3 Immunoglobulin-binding protein sbi OS=Staphylococcus aureus (strain USA300) OX=367830 GN=sbi PE=3 SV=1;>sp|A8YYG7|SBI_STAAT Immunoglobulin-binding protein sbi OS=Staphylococcus aureus (strain USA300 / TCH1516) OX=451516 GN=sbi PE=3 SV=	Immunoglobulin-binding protein sbi	sbi SAUSA300_2364	50.07	76449000	2.47173e+08	Unknown
A0A0H2XIW3	>tr|A0A0H2XIW3|A0A0H2XIW3_STAA3 LtrC-like protein OS=Staphylococcus aureus (strain USA300) OX=367830 GN=SAUSA300_pUSA030031 PE=4 SV=1	LtrC-like protein	SAUSA300_pUSA030031	66.283	7113000	0	Unknown
A0A0H2XEI1;A0A0E1VS33	>tr|A0A0H2XEI1|A0A0H2XEI1_STAA3 Uncharacterized protein OS=Staphylococcus aureus (strain USA300) OX=367830 GN=SAUSA300_1236 PE=4 SV=1;>tr|A0A0E1VS33|A0A0E1VS33_STAA3 SCP-like protein OS=Staphylococcus aureus subsp. aureus USA300_TCH959 OX=450394 GN=HMPREF0	Uncharacterized protein	SAUSA300_1236	33.59	1.53887e+07	15819100	Unknown
A0A0H2XEL4;A0A0E1VNW8	>tr|A0A0H2XEL4|A0A0H2XEL4_STAA3 Phi77 ORF006-like protein, putative capsid protein OS=Staphylococcus aureus (strain USA300) OX=367830 GN=SAUSA300_1938 PE=4 SV=1;>tr|A0A0E1VNW8|A0A0E1VNW8_STAA3 Uncharacterized protein OS=Staphylococcus aureus subsp. aureus	Phi77 ORF006-like protein, putative capsid protein	SAUSA300_1938	42.232	1.03068e+07	3.63477e+07	Unknown
A0A0H2XJZ9;A0A0E1VVD8	>tr|A0A0H2XJZ9|A0A0H2XJZ9_STAA3 Putative surface protein OS=Staphylococcus aureus (strain USA300) OX=367830 GN=SAUSA300_0408 PE=4 SV=1	Putative surface protein	SAUSA300_0408	56.546	11193600	12164000	Unknown
A0A0H2XHP4;A0A0E1VLD5	>tr|A0A0H2XHP4|A0A0H2XHP4_STAA3 Glycerophosphoryl diester phosphodiesterase OS=Staphylococcus aureus (strain USA300) OX=367830 GN=glpQ PE=4 SV=1;>tr|A0A0E1VLD5|A0A0E1VLD5_STAA3 Glycerophosphodiester phosphodiesterase family protein OS=Staphylococcus aureus	Glycerophosphoryl diester phosphodiesterase (EC 3.1.4.46)	glpQ SAUSA300_0862	35.31	8381100	19899000	Unknown (This protein may have multiple localization sites.)
Q2FE81;A8YYG4;A0A0E1VN50	>sp|Q2FE81|GPMA_STAA3 2,3-bisphosphoglycerate-dependent phosphoglycerate mutase OS=Staphylococcus aureus (strain USA300) OX=367830 GN=gpmA PE=3 SV=1;>sp|A8YYG4|GPMA_STAAT 2,3-bisphosphoglycerate-dependent phosphoglycerate mutase OS=Staphylococcus aureus (s	2,3-bisphosphoglycerate-dependent phosphoglycerate mutase (BPG-dependent PGAM) (PGAM) (Phosphoglyceromutase) (dPGM) (EC 5.4.2.11)	gpmA SAUSA300_2362	26.68	9.45747e+06	11977000	Unknown
Q2FFF7	>sp|Q2FFF7|CHIPS_STAA3 Chemotaxis inhibitory protein OS=Staphylococcus aureus (strain USA300) OX=367830 GN=chp PE=3 SV=1	Chemotaxis inhibitory protein (CHIPS)	chp chs SAUSA300_1920	17.057	7909300	2.98603e+07	Unknown
A0A0E1VK74	>tr|A0A0E1VK74|A0A0E1VK74_STAA3 Transketolase OS=Staphylococcus aureus subsp. aureus USA300_TCH959 OX=450394 GN=tkt PE=3 SV=1	Transketolase (EC 2.2.1.1)	tkt HMPREF0776_2357	72.275	7.13153e+06	23970000	Unknown
P0C814;P0C804	>sp|P0C814|PSMA3_STAAT Phenol-soluble modulin alpha 3 peptide OS=Staphylococcus aureus (strain USA300 / TCH1516) OX=451516 GN=psmA3 PE=3 SV=1;>sp|P0C804|PSMA3_STAA3 Phenol-soluble modulin alpha 3 peptide OS=Staphylococcus aureus (strain USA300) OX=367830 G	Phenol-soluble modulin alpha 3 peptide	psmA3 USA300HOU_0454.2	2.6071	2.00443e+06	0	Unknown
A0A0H2XIS3;A0A0E1VNH1	>tr|A0A0H2XIS3|A0A0H2XIS3_STAA3 Putative staphylococcal enterotoxin OS=Staphylococcus aureus (strain USA300) OX=367830 GN=SAUSA300_0370 PE=4 SV=1;>tr|A0A0E1VNH1|A0A0E1VNH1_STAA3 Toxin, beta-grasp domain protein OS=Staphylococcus aureus subsp. aureus USA300	Putative staphylococcal enterotoxin	SAUSA300_0370	23.165	9.22293e+06	7.42887e+06	Unknown
A0A0H2XKB6;A0A0E1VVF1	>tr|A0A0H2XKB6|A0A0H2XKB6_STAA3 Uncharacterized protein OS=Staphylococcus aureus (strain USA300) OX=367830 GN=SAUSA300_0420 PE=4 SV=1;>tr|A0A0E1VVF1|A0A0E1VVF1_STAA3 Uncharacterized protein OS=Staphylococcus aureus subsp. aureus USA300_TCH959 OX=450394 GN=	Uncharacterized protein	SAUSA300_0420	49.261	4477400	0	Unknown
Q2FG80;A8Z2H5;A0A0E1VGU5	>sp|Q2FG80|RL21_STAA3 50S ribosomal protein L21 OS=Staphylococcus aureus (strain USA300) OX=367830 GN=rplU PE=3 SV=1;>sp|A8Z2H5|RL21_STAAT 50S ribosomal protein L21 OS=Staphylococcus aureus (strain USA300 / TCH1516) OX=451516 GN=rplU PE=3 SV=1;>tr|A0A0E1VG	50S ribosomal protein L21	rplU SAUSA300_1603	11.333	4.81517e+06	3.79207e+06	Unknown
A0A0H2XGR0;A0A0E1VL27	>tr|A0A0H2XGR0|A0A0H2XGR0_STAA3 Uncharacterized protein OS=Staphylococcus aureus (strain USA300) OX=367830 GN=SAUSA300_0409 PE=4 SV=1;>tr|A0A0E1VL27|A0A0E1VL27_STAA3 Uncharacterized protein OS=Staphylococcus aureus subsp. aureus USA300_TCH959 OX=450394 GN=	Uncharacterized protein	SAUSA300_0409	11.302	4868900	1.07172e+07	Unknown
Q2FHL2;A0A0E1VI92	>sp|Q2FHL2|Y1119_STAA3 Uncharacterized protein SAUSA300_1119 OS=Staphylococcus aureus (strain USA300) OX=367830 GN=SAUSA300_1119 PE=4 SV=1;>tr|A0A0E1VI92|A0A0E1VI92_STAA3 DAK2 domain fusion protein YloV OS=Staphylococcus aureus subsp. aureus USA300_TCH959	Uncharacterized protein SAUSA300_1119	SAUSA300_1119	60.515	4.18357e+06	0	Unknown
A0A0H2XHA0;A0A0E1VML7	>tr|A0A0H2XHA0|A0A0H2XHA0_STAA3 Uncharacterized protein OS=Staphylococcus aureus (strain USA300) OX=367830 GN=SAUSA300_2094 PE=4 SV=1;>tr|A0A0E1VML7|A0A0E1VML7_STAA3 Uncharacterized protein OS=Staphylococcus aureus subsp. aureus USA300_TCH959 OX=450394 GN=	Uncharacterized protein	SAUSA300_2094	52.946	3402500	0	Unknown
Q2FEV0;A0A0E1VQR1	>sp|Q2FEV0|ASP23_STAA3 Alkaline shock protein 23 OS=Staphylococcus aureus (strain USA300) OX=367830 GN=asp23 PE=3 SV=1;>tr|A0A0E1VQR1|A0A0E1VQR1_STAA3 Alkaline shock protein 23 OS=Staphylococcus aureus subsp. aureus USA300_TCH959 OX=450394 GN=asp PE=4 SV=1	Alkaline shock protein 23	asp23 SAUSA300_2142	19.191	3036200	7.18603e+06	Unknown
Q2FDQ4;A8Z3K5;A0A0E1VPN2	>sp|Q2FDQ4|ALF1_STAA3 Fructose-bisphosphate aldolase class 1 OS=Staphylococcus aureus (strain USA300) OX=367830 GN=fda PE=3 SV=1;>sp|A8Z3K5|ALF1_STAAT Fructose-bisphosphate aldolase class 1 OS=Staphylococcus aureus (strain USA300 / TCH1516) OX=451516 GN=fd	Fructose-bisphosphate aldolase class 1 (EC 4.1.2.13) (Fructose-bisphosphate aldolase class I) (FBP aldolase)	fda SAUSA300_2540	33.054	3032700	19351000	Unknown
A0A0H2XG62;A0A0E1VS93	>tr|A0A0H2XG62|A0A0H2XG62_STAA3 Uncharacterized protein OS=Staphylococcus aureus (strain USA300) OX=367830 GN=SAUSA300_1118 PE=4 SV=1;>tr|A0A0E1VS93|A0A0E1VS93_STAA3 Uncharacterized protein OS=Staphylococcus aureus subsp. aureus USA300_TCH959 OX=450394 GN=	Uncharacterized protein	SAUSA300_1118	13.385	3141100	0	Unknown
A0A0H2XJY4	>tr|A0A0H2XJY4|A0A0H2XJY4_STAA3 Uncharacterized protein OS=Staphylococcus aureus (strain USA300) OX=367830 GN=SAUSA300_1759 PE=4 SV=1	Uncharacterized protein	SAUSA300_1759	20.355	2.62503e+06	3774900	Unknown
A0A0H2XJB4	>tr|A0A0H2XJB4|A0A0H2XJB4_STAA3 Ear protein OS=Staphylococcus aureus (strain USA300) OX=367830 GN=ear PE=4 SV=1	Ear protein	ear SAUSA300_0815	20.437	2518100	7922000	Unknown
Q2FDR0;A8Z3J9;A0A0E1VX56	>sp|Q2FDR0|PANB_STAA3 3-methyl-2-oxobutanoate hydroxymethyltransferase OS=Staphylococcus aureus (strain USA300) OX=367830 GN=panB PE=3 SV=2;>sp|A8Z3J9|PANB_STAAT 3-methyl-2-oxobutanoate hydroxymethyltransferase OS=Staphylococcus aureus (strain USA300 / TCH	3-methyl-2-oxobutanoate hydroxymethyltransferase (EC 2.1.2.11) (Ketopantoate hydroxymethyltransferase) (KPHMT)	panB SAUSA300_2534	29.255	2.07567e+06	5.40597e+06	Unknown
A0A0H2XIB8;A0A0E1VWD8	>tr|A0A0H2XIB8|A0A0H2XIB8_STAA3 Uncharacterized protein OS=Staphylococcus aureus (strain USA300) OX=367830 GN=SAUSA300_0146 PE=4 SV=1;>tr|A0A0E1VWD8|A0A0E1VWD8_STAA3 Uncharacterized protein OS=Staphylococcus aureus subsp. aureus USA300_TCH959 OX=450394 GN=	Uncharacterized protein	SAUSA300_0146	56.301	1.50883e+06	1.90207e+06	Unknown
Q2FHV0;A8Z1R1;A0A0E1VKM4	>sp|Q2FHV0|ISDC_STAA3 Iron-regulated surface determinant protein C OS=Staphylococcus aureus (strain USA300) OX=367830 GN=isdC PE=3 SV=1;>sp|A8Z1R1|ISDC_STAAT Iron-regulated surface determinant protein C OS=Staphylococcus aureus (strain USA300 / TCH1516) OX	Iron-regulated surface determinant protein C (Staphylococcal iron-regulated protein D)	isdC sirD SAUSA300_1030	24.855	1.21197e+06	0	Unknown
A0A0H2XED4;A0A0E1VKX7	>tr|A0A0H2XED4|A0A0H2XED4_STAA3 Chitinase-related protein OS=Staphylococcus aureus (strain USA300) OX=367830 GN=SAUSA300_0964 PE=4 SV=1;>tr|A0A0E1VKX7|A0A0E1VKX7_STAA3 Uncharacterized protein OS=Staphylococcus aureus subsp. aureus USA300_TCH959 OX=450394 G	Chitinase-related protein (EC 3.2.1.14)	SAUSA300_0964	11.345	1.29571e+06	4.05547e+06	Unknown
A0A0E1VIX8;A0A0H2XJY5;A0A0E1VR58;A0A0H2XGI6;A0A0E1VLB8	>tr|A0A0E1VIX8|A0A0E1VIX8_STAA3 Single-stranded DNA-binding protein OS=Staphylococcus aureus subsp. aureus USA300_TCH959 OX=450394 GN=HMPREF0776_1853 PE=3 SV=1;>tr|A0A0H2XJY5|A0A0H2XJY5_STAA3 Single-stranded DNA-binding protein OS=Staphylococcus aureus (st	Single-stranded DNA-binding protein	HMPREF0776_1853	15.872	1.20617e+06	0	Unknown
A0A0H2XFX3;A0A0E1VNZ5	>tr|A0A0H2XFX3|A0A0H2XFX3_STAA3 Serine-aspartate repeat family protein, SdrH OS=Staphylococcus aureus (strain USA300) OX=367830 GN=sdrH PE=4 SV=1;>tr|A0A0E1VNZ5|A0A0E1VNZ5_STAA3 Uncharacterized protein OS=Staphylococcus aureus subsp. aureus USA300_TCH959 O	Serine-aspartate repeat family protein, SdrH	sdrH SAUSA300_1985	46.403	261063	1.05823e+06	Unknown
Q2FI34;A8Z0D7;A0A0E1VIR5	>sp|Q2FI34|MEND_STAA3 2-succinyl-5-enolpyruvyl-6-hydroxy-3-cyclohexene-1-carboxylate synthase OS=Staphylococcus aureus (strain USA300) OX=367830 GN=menD PE=3 SV=1;>sp|A8Z0D7|MEND_STAAT 2-succinyl-5-enolpyruvyl-6-hydroxy-3-cyclohexene-1-carboxylate synthase	2-succinyl-5-enolpyruvyl-6-hydroxy-3-cyclohexene-1-carboxylate synthase (SEPHCHC synthase) (EC 2.2.1.9) (Menaquinone biosynthesis protein MenD)	menD SAUSA300_0946	63.077	753830	473847	Unknown
Q2FIE5;A0A0E1VL91	>sp|Q2FIE5|NAGD_STAA3 Acid sugar phosphatase OS=Staphylococcus aureus (strain USA300) OX=367830 GN=nagD PE=3 SV=1;>tr|A0A0E1VL91|A0A0E1VL91_STAA3 Acid sugar phosphatase OS=Staphylococcus aureus subsp. aureus USA300_TCH959 OX=450394 GN=HMPREF0776_1917 PE=3	Acid sugar phosphatase (EC 3.1.3.-)	nagD SAUSA300_0833	27.945	702150	929157	Unknown
A0A0H2XH52;A0A0E1VIF5	>tr|A0A0H2XH52|A0A0H2XH52_STAA3 Uncharacterized protein OS=Staphylococcus aureus (strain USA300) OX=367830 GN=SAUSA300_1804 PE=4 SV=1;>tr|A0A0E1VIF5|A0A0E1VIF5_STAA3 Glucosamine-6-phosphate isomerase family protein OS=Staphylococcus aureus subsp. aureus US	Uncharacterized protein	HMPREF0776_2085	22.343	0	119527	Unknown
A0A0H2XET4;A0A0E1VII3	>tr|A0A0H2XET4|A0A0H2XET4_STAA3 Transaldolase OS=Staphylococcus aureus (strain USA300) OX=367830 GN=SAUSA300_1725 PE=4 SV=1;>tr|A0A0E1VII3|A0A0E1VII3_STAA3 Transaldolase OS=Staphylococcus aureus subsp. aureus USA300_TCH959 OX=450394 GN=HMPREF0776_2815 PE=4	Transaldolase (EC 2.2.1.2)	SAUSA300_1725	25.719	0	2272900	Unknown
A0A0H2XFW2;A0A0E1VIN8	>tr|A0A0H2XFW2|A0A0H2XFW2_STAA3 Uncharacterized protein OS=Staphylococcus aureus (strain USA300) OX=367830 GN=SAUSA300_1652 PE=4 SV=1;>tr|A0A0E1VIN8|A0A0E1VIN8_STAA3 Universal stress family protein OS=Staphylococcus aureus subsp. aureus USA300_TCH959 OX=45	Uncharacterized protein	SAUSA300_1652	15.226	0	994327	Unknown
A0A0H2XHL5;A0A0E1VIT0	>tr|A0A0H2XHL5|A0A0H2XHL5_STAA3 Thiol peroxidase OS=Staphylococcus aureus (strain USA300) OX=367830 GN=tpx PE=3 SV=1;>tr|A0A0E1VIT0|A0A0E1VIT0_STAA3 Thiol peroxidase OS=Staphylococcus aureus subsp. aureus USA300_TCH959 OX=450394 GN=tpx PE=3 SV=1	Thiol peroxidase (Tpx) (EC 1.11.1.15) (Peroxiredoxin tpx) (Prx) (Thioredoxin peroxidase)	tpx SAUSA300_1659	18.005	0	632893	Unknown
Q2FJ56;A8YZT4;A0A0E1VJJ6	>sp|Q2FJ56|Y569_STAA3 Putative heme-dependent peroxidase SAUSA300_0569 OS=Staphylococcus aureus (strain USA300) OX=367830 GN=SAUSA300_0569 PE=3 SV=1;>sp|A8YZT4|Y580_STAAT Putative heme-dependent peroxidase USA300HOU_0580 OS=Staphylococcus aureus (strain US	Putative heme-dependent peroxidase SAUSA300_0569 (EC 1.11.1.-) (UPF0447 protein SAUSA300_0569)	SAUSA300_0569	29.39	0	2.74713e+06	Unknown
A0A0E1VJK5;A0A0H2XH53	>tr|A0A0E1VJK5|A0A0E1VJK5_STAA3 Uncharacterized protein OS=Staphylococcus aureus subsp. aureus USA300_TCH959 OX=450394 GN=HMPREF0776_1590 PE=4 SV=1;>tr|A0A0H2XH53|A0A0H2XH53_STAA3 Uncharacterized protein OS=Staphylococcus aureus (strain USA300) OX=367830 G	Uncharacterized protein	HMPREF0776_1590	50.986	54213.3	0	Unknown
A0A0H2XHJ8;A0A0E1VJX3	>tr|A0A0H2XHJ8|A0A0H2XHJ8_STAA3 Peptidase, M16 family OS=Staphylococcus aureus (strain USA300) OX=367830 GN=SAUSA300_1172 PE=4 SV=1;>tr|A0A0E1VJX3|A0A0E1VJX3_STAA3 Peptidase M16 inactive domain protein OS=Staphylococcus aureus subsp. aureus USA300_TCH959 O	Peptidase, M16 family (EC 3.4.24.56)	SAUSA300_1172	49.91	0	65470	Unknown
A0A0H2XJE5;A0A0E1VKH6	>tr|A0A0H2XJE5|A0A0H2XJE5_STAA3 Uncharacterized protein OS=Staphylococcus aureus (strain USA300) OX=367830 GN=SAUSA300_2097 PE=4 SV=1;>tr|A0A0E1VKH6|A0A0E1VKH6_STAA3 NAD dependent epimerase/dehydratase family protein OS=Staphylococcus aureus subsp. aureus	Uncharacterized protein	SAUSA300_2097	24.032	57660	0	Unknown
A0A0H2XJL5;A0A0E1VLK6	>tr|A0A0H2XJL5|A0A0H2XJL5_STAA3 Uncharacterized protein OS=Staphylococcus aureus (strain USA300) OX=367830 GN=SAUSA300_0173 PE=4 SV=1;>tr|A0A0E1VLK6|A0A0E1VLK6_STAA3 Uncharacterized protein OS=Staphylococcus aureus subsp. aureus USA300_TCH959 OX=450394 GN=	Uncharacterized protein	HMPREF0776_1125	19.257	0	668553	Unknown
A0A0H2XEM3;A8YY71;A0A0E1VMD7	>tr|A0A0H2XEM3|A0A0H2XEM3_STAA3 ATP synthase gamma chain OS=Staphylococcus aureus (strain USA300) OX=367830 GN=atpG PE=3 SV=1;>sp|A8YY71|ATPG_STAAT ATP synthase gamma chain OS=Staphylococcus aureus (strain USA300 / TCH1516) OX=451516 GN=atpG PE=3 SV=1;>tr|	ATP synthase gamma chain (ATP synthase F1 sector gamma subunit) (F-ATPase gamma subunit)	atpG SAUSA300_2059	29.474	304270	361497	Unknown
Q2FEQ8;A8Z338;A0A0E1VNJ4	>sp|Q2FEQ8|RL15_STAA3 50S ribosomal protein L15 OS=Staphylococcus aureus (strain USA300) OX=367830 GN=rplO PE=3 SV=1;>sp|A8Z338|RL15_STAAT 50S ribosomal protein L15 OS=Staphylococcus aureus (strain USA300 / TCH1516) OX=451516 GN=rplO PE=3 SV=1;>tr|A0A0E1VN	50S ribosomal protein L15	rplO SAUSA300_2185	15.597	0	32596.3	Unknown
Q2FEP0;A0A0E1VNQ6	>sp|Q2FEP0|RL4_STAA3 50S ribosomal protein L4 OS=Staphylococcus aureus (strain USA300) OX=367830 GN=rplD PE=3 SV=1;>tr|A0A0E1VNQ6|A0A0E1VNQ6_STAA3 50S ribosomal protein L4 OS=Staphylococcus aureus subsp. aureus USA300_TCH959 OX=450394 GN=rplD PE=3 SV=1	50S ribosomal protein L4	rplD SAUSA300_2203	22.464	0	281983	Unknown
A0A0E1VNV9;A0A0H2XIE5	>tr|A0A0E1VNV9|A0A0E1VNV9_STAA3 Uncharacterized protein (Fragment) OS=Staphylococcus aureus subsp. aureus USA300_TCH959 OX=450394 GN=HMPREF0776_0121 PE=4 SV=1;>tr|A0A0H2XIE5|A0A0H2XIE5_STAA3 Phi77 ORF001-like protein, phage tail tape measure protein OS=Sta	Uncharacterized protein (Fragment)	HMPREF0776_0121	47.301	0	118230	Unknown
A0A0H2XFK3;A0A0E1VNZ8	>tr|A0A0H2XFK3|A0A0H2XFK3_STAA3 Phi77 ORF014-like protein, phage anti-repressor protein OS=Staphylococcus aureus (strain USA300) OX=367830 GN=SAUSA300_1966 PE=4 SV=1;>tr|A0A0E1VNZ8|A0A0E1VNZ8_STAA3 Phage antirepressor protein OS=Staphylococcus aureus subsp	Phi77 ORF001-like protein, phage tail tape measure protein	SAUSA300_1930	28.696	0	123073	Unknown
Q2FFF8;A0A0E1VP55	>sp|Q2FFF8|SCIN_STAA3 Staphylococcal complement inhibitor OS=Staphylococcus aureus (strain USA300) OX=367830 GN=scn PE=3 SV=1;>tr|A0A0E1VP55|A0A0E1VP55_STAA3 Complement inhibitor OS=Staphylococcus aureus subsp. aureus USA300_TCH959 OX=450394 GN=scn PE=4 SV	Staphylococcal complement inhibitor (SCIN)	scn SAUSA300_1919	13.067	0	6751000	Unknown
A0A0H2XIB2;A0A0E1VQ25	>tr|A0A0H2XIB2|A0A0H2XIB2_STAA3 Uncharacterized protein OS=Staphylococcus aureus (strain USA300) OX=367830 GN=SAUSA300_2378 PE=4 SV=1;>tr|A0A0E1VQ25|A0A0E1VQ25_STAA3 Uncharacterized protein OS=Staphylococcus aureus subsp. aureus USA300_TCH959 OX=450394 GN=	Uncharacterized protein	SAUSA300_2378	25.799	0	1.17893e+06	Unknown
A0A0H2XKB1;A0A0E1VQY8	>tr|A0A0H2XKB1|A0A0H2XKB1_STAA3 Uncharacterized protein OS=Staphylococcus aureus (strain USA300) OX=367830 GN=SAUSA300_2257 PE=4 SV=1;>tr|A0A0E1VQY8|A0A0E1VQY8_STAA3 Uncharacterized protein OS=Staphylococcus aureus subsp. aureus USA300_TCH959 OX=450394 GN=	Uncharacterized protein	SAUSA300_2257	17.478	0	77723.3	Unknown
A0A0H2XGX3;A0A0E1VRA1	>tr|A0A0H2XGX3|A0A0H2XGX3_STAA3 Putative phage-related DNA recombination protein OS=Staphylococcus aureus (strain USA300) OX=367830 GN=SAUSA300_1960 PE=4 SV=1;>tr|A0A0E1VRA1|A0A0E1VRA1_STAA3 Recombinase, phage RecT family OS=Staphylococcus aureus subsp. au	Putative phage-related DNA recombination protein	SAUSA300_1960	35.336	0	1415460	Unknown
A0A0H2XEY2;A0A0E1VRH1	>tr|A0A0H2XEY2|A0A0H2XEY2_STAA3 Uncharacterized protein OS=Staphylococcus aureus (strain USA300) OX=367830 GN=SAUSA300_1909 PE=4 SV=1;>tr|A0A0E1VRH1|A0A0E1VRH1_STAA3 Uncharacterized protein OS=Staphylococcus aureus subsp. aureus USA300_TCH959 OX=450394 GN=	Uncharacterized protein	SAUSA300_1909	21.916	0	93363.3	Unknown
A0A0H2XHR4;A0A0E1VS23	>tr|A0A0H2XHR4|A0A0H2XHR4_STAA3 Homoserine dehydrogenase OS=Staphylococcus aureus (strain USA300) OX=367830 GN=SAUSA300_1226 PE=3 SV=1;>tr|A0A0E1VS23|A0A0E1VS23_STAA3 Homoserine dehydrogenase OS=Staphylococcus aureus subsp. aureus USA300_TCH959 OX=450394 G	Homoserine dehydrogenase (EC 1.1.1.3)	SAUSA300_1226	46.873	27658	0	Unknown
A0A0H2XHJ3;A0A0E1VSB7	>tr|A0A0H2XHJ3|A0A0H2XHJ3_STAA3 Uncharacterized N-acetyltransferase SAUSA300_1070 OS=Staphylococcus aureus (strain USA300) OX=367830 GN=SAUSA300_1070 PE=3 SV=1;>tr|A0A0E1VSB7|A0A0E1VSB7_STAA3 Uncharacterized N-acetyltransferase HMPREF0776_2177 OS=Staphyloc	Uncharacterized N-acetyltransferase SAUSA300_1070 (EC 2.3.1.-)	SAUSA300_1070	17.002	0	18336	Unknown
Q2FK15;A0A0E1VW31	>sp|Q2FK15|TARI1_STAA3 Ribitol-5-phosphate cytidylyltransferase 1 OS=Staphylococcus aureus (strain USA300) OX=367830 GN=tarI1 PE=3 SV=1;>tr|A0A0E1VW31|A0A0E1VW31_STAA3 Ribitol-5-phosphate cytidylyltransferase OS=Staphylococcus aureus subsp. aureus USA300_T	Ribitol-5-phosphate cytidylyltransferase 1 (EC 2.7.7.40)	tarI1 SAUSA300_0249	26.656	0	457157	Unknown
Q2FES1;A8Z325;A0A0E1VYC0	>sp|Q2FES1|RL13_STAA3 50S ribosomal protein L13 OS=Staphylococcus aureus (strain USA300) OX=367830 GN=rplM PE=3 SV=1;>sp|A8Z325|RL13_STAAT 50S ribosomal protein L13 OS=Staphylococcus aureus (strain USA300 / TCH1516) OX=451516 GN=rplM PE=3 SV=1;>tr|A0A0E1VY	50S ribosomal protein L13	rplM SAUSA300_2172	16.333	554167	0	Unknown
A0A0H2XHA1;A0A0E1VYS2	>tr|A0A0H2XHA1|A0A0H2XHA1_STAA3 Phage portal protein OS=Staphylococcus aureus (strain USA300) OX=367830 GN=SAUSA300_1940 PE=4 SV=1;>tr|A0A0E1VYS2|A0A0E1VYS2_STAA3 Phage portal protein, HK97 family OS=Staphylococcus aureus subsp. aureus USA300_TCH959 OX=450	Phage portal protein	SAUSA300_1940	45.519	0	711317	Unknown
A0A0H2XDH5;A0A0E1VR37	>tr|A0A0H2XDH5|A0A0H2XDH5_STAA3 Phi77 ORF020-like protein, phage major tail protein OS=Staphylococcus aureus (strain USA300) OX=367830 GN=SAUSA300_1934 PE=4 SV=1;>tr|A0A0E1VR37|A0A0E1VR37_STAA3 Phage major tail protein, phi13 family OS=Staphylococcus aureu	Phi77 ORF020-like protein, phage major tail protein	SAUSA300_1934	23.947	0	6.70527e+06	Unknown
A0A0H2XEV1	>tr|A0A0H2XEV1|A0A0H2XEV1_STAA3 Uncharacterized protein OS=Staphylococcus aureus (strain USA300) OX=367830 GN=SAUSA300_2425 PE=4 SV=1	Uncharacterized protein	SAUSA300_2425	10.971	0	4.59167e+06	Unknown
A0A0H2XHZ1	>tr|A0A0H2XHZ1|A0A0H2XHZ1_STAA3 Putative lysophospholipase OS=Staphylococcus aureus (strain USA300) OX=367830 GN=SAUSA300_0070 PE=4 SV=1	Putative lysophospholipase	SAUSA300_0070	31.038	0	989527	Unknown
A0A0H2XIH6	>tr|A0A0H2XIH6|A0A0H2XIH6_STAA3 Transketolase OS=Staphylococcus aureus (strain USA300) OX=367830 GN=tkt PE=3 SV=1	Transketolase (EC 2.2.1.1)	tkt SAUSA300_1239	68.359	0	223593	Unknown

## Sheet: lipopeptides
Protein IDs	Protein Descriptions	Protein name	Gene	Mol. Weight [kDa]	Mean LFQ USA300 wild type	Mean LFQ USA300 Δα,β,hld	PSORT prediction of subcellular localization
A0A0H2XI48;A0A0E1VLT9	>tr|A0A0H2XI48|A0A0H2XI48_STAA3 ABC transporter, substrate-binding protein OS=Staphylococcus aureus (strain USA300) OX=367830 GN=SAUSA300_0618 PE=3 SV=1;>tr|A0A0E1VLT9|A0A0E1VLT9_STAA3 ABC transporter, substrate-binding protein OS=Staphylococcus aureus sub	ABC transporter, substrate-binding protein	SAUSA300_0618	34.74	5.37373e+07	8.03437e+07	CytoplasmicMembrane 9.68
A0A0H2XK42;A0A0E1VN00	>tr|A0A0H2XK42|A0A0H2XK42_STAA3 Amino acid ABC transporter, amino acid-binding protein OS=Staphylococcus aureus (strain USA300) OX=367830 GN=SAUSA300_2359 PE=4 SV=1;>tr|A0A0E1VN00|A0A0E1VN00_STAA3 ABC transporter, substrate-binding protein, family 3 OS=Sta	Amino acid ABC transporter, amino acid-binding protein	SAUSA300_2359	28.904	3.37413e+07	3.61337e+07	Unknown
A0A0H2XH45;A0A0E1VJY8	>tr|A0A0H2XH45|A0A0H2XH45_STAA3 Putative lipoprotein OS=Staphylococcus aureus (strain USA300) OX=367830 GN=SAUSA300_0693 PE=4 SV=1;>tr|A0A0E1VJY8|A0A0E1VJY8_STAA3 Uncharacterized protein OS=Staphylococcus aureus subsp. aureus USA300_TCH959 OX=450394 GN=HMP	Putative lipoprotein	SAUSA300_0693	16.045	2.31773e+07	1.99693e+07	Unknown
A0A0H2XKC1;A0A0E1VNB4	>tr|A0A0H2XKC1|A0A0H2XKC1_STAA3 5-nucleotidase, lipoprotein e(P4) family OS=Staphylococcus aureus (strain USA300) OX=367830 GN=SAUSA300_0307 PE=4 SV=1;>tr|A0A0E1VNB4|A0A0E1VNB4_STAA3 5-nucleotidase, lipoprotein e(P4) family OS=Staphylococcus aureus subsp	5'-nucleotidase, lipoprotein e(P4) family	SAUSA300_0307	33.352	3.93787e+07	6.96613e+06	Unknown
A0A0H2XH82;A0A0E1VNJ9	>tr|A0A0H2XH82|A0A0H2XH82_STAA3 Putative lipoprotein OS=Staphylococcus aureus (strain USA300) OX=367830 GN=SAUSA300_0372 PE=4 SV=1;>tr|A0A0E1VNJ9|A0A0E1VNJ9_STAA3 Peptidase propeptide and YPEB domain protein OS=Staphylococcus aureus subsp. aureus USA300_TC	Putative lipoprotein	SAUSA300_0372	21.306	9102700	32996000	Unknown
A0A0H2XEA1;A0A0E1VT13	>tr|A0A0H2XEA1|A0A0H2XEA1_STAA3 Lipoprotein OS=Staphylococcus aureus (strain USA300) OX=367830 GN=SAUSA300_0798 PE=3 SV=1;>tr|A0A0E1VT13|A0A0E1VT13_STAA3 Lipoprotein OS=Staphylococcus aureus subsp. aureus USA300_TCH959 OX=450394 GN=HMPREF0776_1830 PE=3 SV=	Lipoprotein	SAUSA300_0798	30.351	5.84487e+06	5319900	CytoplasmicMembrane 9.68
A0A0H2XFG0;A0A0E1VQW5	>tr|A0A0H2XFG0|A0A0H2XFG0_STAA3 Iron compound ABC transporter, iron compound-binding protein OS=Staphylococcus aureus (strain USA300) OX=367830 GN=SAUSA300_2235 PE=4 SV=1;>tr|A0A0E1VQW5|A0A0E1VQW5_STAA3 Periplasmic binding protein OS=Staphylococcus aureus	Iron compound ABC transporter, iron compound-binding protein	SAUSA300_2235	34.011	4.54457e+06	7026300	CytoplasmicMembrane 9.68
A0A0H2XKM7;A0A0E1VJF0	>tr|A0A0H2XKM7|A0A0H2XKM7_STAA3 Transferrin receptor OS=Staphylococcus aureus (strain USA300) OX=367830 GN=SAUSA300_0721 PE=4 SV=1;>tr|A0A0E1VJF0|A0A0E1VJF0_STAA3 Periplasmic binding protein OS=Staphylococcus aureus subsp. aureus USA300_TCH959 OX=450394 GN	Transferrin receptor	SAUSA300_0721	37.854	4.06793e+06	6.12923e+06	CytoplasmicMembrane 9.68
A0A0H2XHH4;A0A0E1VLI9	>tr|A0A0H2XHH4|A0A0H2XHH4_STAA3 Putative lipoprotein OS=Staphylococcus aureus (strain USA300) OX=367830 GN=SAUSA300_0769 PE=4 SV=1;>tr|A0A0E1VLI9|A0A0E1VLI9_STAA3 Uncharacterized protein OS=Staphylococcus aureus subsp. aureus USA300_TCH959 OX=450394 GN=HMP	Putative lipoprotein	SAUSA300_0769	28.419	3.52277e+06	6.51467e+06	Unknown
Q2FFQ5;A8YY10;A0A0E1VIE3	>sp|Q2FFQ5|PRSA_STAA3 Foldase protein PrsA OS=Staphylococcus aureus (strain USA300) OX=367830 GN=prsA PE=3 SV=1;>sp|A8YY10|PRSA_STAAT Foldase protein PrsA OS=Staphylococcus aureus (strain USA300 / TCH1516) OX=451516 GN=prsA PE=3 SV=1;>tr|A0A0E1VIE3|A0A0E1V	Foldase protein PrsA (EC 5.2.1.8)	prsA SAUSA300_1790	35.637	4221000	1.5025e+07	CytoplasmicMembrane 9.68
A0A0H2XEB0;A0A0E1VNE9	>tr|A0A0H2XEB0|A0A0H2XEB0_STAA3 Iron compound ABC transporter, iron compound-binding protein OS=Staphylococcus aureus (strain USA300) OX=367830 GN=SAUSA300_2136 PE=4 SV=1;>tr|A0A0E1VNE9|A0A0E1VNE9_STAA3 Periplasmic binding protein OS=Staphylococcus aureus	Iron compound ABC transporter, iron compound-binding protein	SAUSA300_2136	36.591	3324100	3616900	CytoplasmicMembrane 9.68
A0A0H2XHK0;A0A0E1VWL9	>tr|A0A0H2XHK0|A0A0H2XHK0_STAA3 Iron compound ABC transporter, iron compound-binding protein SirA OS=Staphylococcus aureus (strain USA300) OX=367830 GN=sirA PE=4 SV=1;>tr|A0A0E1VWL9|A0A0E1VWL9_STAA3 Periplasmic binding protein OS=Staphylococcus aureus subs	Iron compound ABC transporter, iron compound-binding protein SirA	sirA SAUSA300_0117	36.744	2.93183e+06	4.23957e+06	CytoplasmicMembrane 9.68
A0A0H2XIX8;A0A0E1VIF2	>tr|A0A0H2XIX8|A0A0H2XIX8_STAA3 Putative lipoprotein OS=Staphylococcus aureus (strain USA300) OX=367830 GN=SAUSA300_0992 PE=4 SV=1;>tr|A0A0E1VIF2|A0A0E1VIF2_STAA3 Uncharacterized protein OS=Staphylococcus aureus subsp. aureus USA300_TCH959 OX=450394 GN=HMP	Putative lipoprotein	SAUSA300_0992	23.875	0	1797570	Unknown
A0A0H2XGW7;A0A0E1VIY6	>tr|A0A0H2XGW7|A0A0H2XGW7_STAA3 Putative lipoprotein OS=Staphylococcus aureus (strain USA300) OX=367830 GN=SAUSA300_1492 PE=4 SV=1;>tr|A0A0E1VIY6|A0A0E1VIY6_STAA3 Uncharacterized protein OS=Staphylococcus aureus subsp. aureus USA300_TCH959 OX=450394 GN=HMP	Putative lipoprotein	SAUSA300_1492	21.472	0	362603	Unknown
Q2FI17;A0A0E1VKW0	>sp|Q2FI17|QOX2_STAA3 Probable quinol oxidase subunit 2 OS=Staphylococcus aureus (strain USA300) OX=367830 GN=qoxA PE=3 SV=1;>tr|A0A0E1VKW0|A0A0E1VKW0_STAA3 Quinol oxidase subunit 2 OS=Staphylococcus aureus subsp. aureus USA300_TCH959 OX=450394 GN=qoxA PE=	Probable quinol oxidase subunit 2 (EC 1.10.3.-) (Quinol oxidase polypeptide II)	qoxA SAUSA300_0963	41.777	0	585000	CytoplasmicMembrane 10.00
A0A0H2XHE2;A0A0E1VLF5	>tr|A0A0H2XHE2|A0A0H2XHE2_STAA3 Putative lipoprotein OS=Staphylococcus aureus (strain USA300) OX=367830 GN=SAUSA300_0377 PE=4 SV=1;>tr|A0A0E1VLF5|A0A0E1VLF5_STAA3 Uncharacterized protein OS=Staphylococcus aureus subsp. aureus USA300_TCH959 OX=450394 GN=HMP	Putative lipoprotein	SAUSA300_0377	23.664	0	1.32665e+06	Unknown
A0A0H2XIQ0;A0A0E1VN29	>tr|A0A0H2XIQ0|A0A0H2XIQ0_STAA3 Glycine betaine/carnitine/choline ABC transporter OS=Staphylococcus aureus (strain USA300) OX=367830 GN=opuCc PE=4 SV=1;>tr|A0A0E1VN29|A0A0E1VN29_STAA3 ABC transporter, substrate-binding protein, QAT family OS=Staphylococcus	Glycine betaine/carnitine/choline ABC transporter (EC 3.6.3.32)	opuCc SAUSA300_2391	34.813	0	177827	CytoplasmicMembrane 9.68
A0A0H2XFT9;A0A0E1VNA3	>tr|A0A0H2XFT9|A0A0H2XFT9_STAA3 Lipoprotein OS=Staphylococcus aureus (strain USA300) OX=367830 GN=SAUSA300_0437 PE=3 SV=1;>tr|A0A0E1VNA3|A0A0E1VNA3_STAA3 Lipoprotein OS=Staphylococcus aureus subsp. aureus USA300_TCH959 OX=450394 GN=HMPREF0776_1193 PE=3 SV=	Lipoprotein	SAUSA300_0437	30.456	1.33367e+06	16039600	CytoplasmicMembrane 9.68
A0A0H2XIF6;A0A0E1VNS9	>tr|A0A0H2XIF6|A0A0H2XIF6_STAA3 Putative lipoprotein OS=Staphylococcus aureus (strain USA300) OX=367830 GN=SAUSA300_0203 PE=4 SV=1;>tr|A0A0E1VNS9|A0A0E1VNS9_STAA3 Uncharacterized protein OS=Staphylococcus aureus subsp. aureus USA300_TCH959 OX=450394 GN=HMP	Putative lipoprotein	SAUSA300_0203	67.009	172473	0	Unknown
A0A0H2XG58;A0A0E1VQ02	>tr|A0A0H2XG58|A0A0H2XG58_STAA3 Putative lipoprotein OS=Staphylococcus aureus (strain USA300) OX=367830 GN=SAUSA300_2403 PE=4 SV=1;>tr|A0A0E1VQ02|A0A0E1VQ02_STAA3 Uncharacterized protein OS=Staphylococcus aureus subsp. aureus USA300_TCH959 OX=450394 GN=HMP	Putative lipoprotein	SAUSA300_2403	17.311	0	349700	Unknown
Q2FEC8;A0A0E1VQE2	>sp|Q2FEC8|Y2315_STAA3 Uncharacterized lipoprotein SAUSA300_2315 OS=Staphylococcus aureus (strain USA300) OX=367830 GN=SAUSA300_2315 PE=3 SV=1;>tr|A0A0E1VQE2|A0A0E1VQE2_STAA3 Uncharacterized protein OS=Staphylococcus aureus subsp. aureus USA300_TCH959 OX=4	Uncharacterized protein	HMPREF0776_0422	23.362	0	745650	Unknown (This protein may have multiple localization sites.)
A0A0H2XGY9;A0A0E1VQW1	>tr|A0A0H2XGY9|A0A0H2XGY9_STAA3 Molybdenum ABC transporter, molybdenum-binding protein ModA OS=Staphylococcus aureus (strain USA300) OX=367830 GN=modA PE=4 SV=1;>tr|A0A0E1VQW1|A0A0E1VQW1_STAA3 Molybdate ABC transporter, periplasmic molybdate-binding protei	Molybdenum ABC transporter, molybdenum-binding protein ModA	modA SAUSA300_2230	29.051	0	3757900	Unknown
A0A0H2XDI1;A0A0E1VXR1	>tr|A0A0H2XDI1|A0A0H2XDI1_STAA3 Zn-binding lipoprotein adcA-like protein OS=Staphylococcus aureus (strain USA300) OX=367830 GN=SAUSA300_2351 PE=3 SV=1;>tr|A0A0E1VXR1|A0A0E1VXR1_STAA3 ABC transporter, substrate-binding protein OS=Staphylococcus aureus subsp	Zn-binding lipoprotein adcA-like protein	SAUSA300_2351	59.186	0	801097	CytoplasmicMembrane 9.68
A0A0H2XFS1	>tr|A0A0H2XFS1|A0A0H2XFS1_STAA3 Putative lipoprotein OS=Staphylococcus aureus (strain USA300) OX=367830 GN=SAUSA300_0079 PE=4 SV=1	Putative lipoprotein	SAUSA300_0079	20.136	0	1.07403e+06	Unknown
A0A0H2XHH5	>tr|A0A0H2XHH5|A0A0H2XHH5_STAA3 Putative lipoprotein OS=Staphylococcus aureus (strain USA300) OX=367830 GN=SAUSA300_1478 PE=4 SV=1	Putative lipoprotein	SAUSA300_1478	14.098	0	53743.3	Unknown
Q2FJJ6;A0A0E1VKZ9	>sp|Q2FJJ6|Y419_STAA3 Uncharacterized lipoprotein SAUSA300_0419 OS=Staphylococcus aureus (strain USA300) OX=367830 GN=SAUSA300_0419 PE=3 SV=1	Uncharacterized lipoprotein SAUSA300_0419	SAUSA300_0419	31.437	0	1533520	Unknown
A0A0H2XIJ5;A0A0E1VSQ2	>tr|A0A0H2XIJ5|A0A0H2XIJ5_STAA3 Oligopeptide ABC transporter, substrate-binding protein OS=Staphylococcus aureus (strain USA300) OX=367830 GN=oppA PE=4 SV=1;>tr|A0A0E1VSQ2|A0A0E1VSQ2_STAA3 Putative phage head-tail adaptor OS=Staphylococcus aureus subsp. au	Oligopeptide ABC transporter, substrate-binding protein	oppA SAUSA300_0891	61.571	0	160307	Cellwall 9.21
